# Supplementary material for: Transcriptome in Combination Proteome Unveils the Phenylpropane Pathway Involved in Garlic (Allium sativum) Greening
Source: Front Nutr. 2021 Nov 1;8:764133. doi: 10.3389/fnut.2021.764133 (PMC8591526; doi:10.3389/fnut.2021.764133)
Supplement: Supplementary Table 1 — qRT-PCR Primers of selected unigenes. [file Table_1.xlsx]

## Sheet: Sheet1
GeneID	F	R	Length
c11315/f1p23/2741	AGCCTGAAACACCACTCCAG	GATCACGGGTTCGGATGGAA	136bp
c116256/f2p5/1450	AGGTGTAGTTGGGCTTGGTG	TGCATTGCTTTGGAGTCCCT	164bp
c174936/f2p3/1715	TGAGCACAGCAATGGCGATA	CACATCTACACTGCGTGGGT	130bp
c261046/f2p6/2013	CTACCGGAGTTCGCAAAGGT	CGCCGGAATCTTTGATCTGC	162bp
c3369/f1p14/2256	TACAACAACGGGCTACCGTC	ACGTGGTTTGTCACGGGATT	137bp
c44043/f1p3/1144	CTCATGAACAGGCAGGGGTT	TCTCGCCATTCTCCCCTGTA	172bp
c61149/f1p35/2029	GAAACGTGTTGCAGTCGGTC	AGCCGGGGTGTAGTAAGGAT	157bp
c70286/f1p12/1308	GCGGCCACTGAAGGAATAGT	AACTCTGCGCCAACCTACTC	160bp
c86756/f1p3/1001	GGCTGGTTTATGGACCCTGT	TTGTGGCGTAATTCCCCGTA	160bp
c88562/f1p10/1325	GGCAGAACCTTAGCAGTCGT	CCCCCATTCGTTTCCCTACC	161bp
