# Supplementary material for: Transcriptome in Combination Proteome Unveils the Phenylpropane Pathway Involved in Garlic (Allium sativum) Greening
Source: Front Nutr. 2021 Nov 1;8:764133. doi: 10.3389/fnut.2021.764133 (PMC8591526; doi:10.3389/fnut.2021.764133)
Supplement: Supplementary Table 3 — The all-sample gene expression was standardized by fragments per kilobase of exon per million mapped fragments (FPKM). [file Table_3.XLSX]

## Sheet: allSamples.genes.fpkm
GeneID	LW1	LW2	LW3	PZ1	PZ2	PZ3
c3369/f1p14/2256	11.6	16.03	17.15	24.96	26.22	29.38
c116256/f2p5/1450	38.71	51.81	43.05	102.71	94.8	104.05
c11693/f1p13/1676	21.61	35.9	31.55	37.39	36.91	45.84
c88562/f1p10/1325	12.85	28.04	25.57	67.82	68.51	60.86
c174936/f2p3/1715	3.06	3.27	3.23	22.43	20.13	19.99
c86756/f1p3/1001	1.12	1.26	1.29	8.64	8.45	5.6
c44043/f1p3/1144	4.53	3.72	4.96	11.47	12.92	12.04
c70286/f1p12/1308	40	71.49	72.11	153.14	144.78	133.31
c61149/f1p35/2029	121.11	182.32	177.59	434.51	426.7	316.24
c11315/f1p23/2741	25.27	27.33	30.87	61.63	62.39	59.19
c1076/f3p52/2334	6.32	8.14	9.36	16.51	16.61	15.12
c12491/f1p3/1162	10.16	6.96	8.71	24.31	23.22	19.72
c24450/f1p15/3426	10.18	13.59	11.15	19.49	21.36	34.99
c22433/f1p2/1336	40.35	59.97	52.94	77.76	87.59	110.2
c317700/f1p2/1273	14.1	23.2	24.72	61.46	66.37	57.28
c26268/f1p14/1850	14.02	28.67	33.87	39.15	43.96	68.48
c68310/f1p8/2095	33.99	49.16	45.62	110.94	109.68	108.3
c32513/f1p279/2128	13.14	14.36	13.14	22.33	32.62	32.85
c9430/f1p36/1338	0	1.42	1.36	1.33	1.18	1.83
c14606/f1p46/3127	11.21	17.71	16.76	29.99	30.45	30.28
c261046/f2p6/2013	7.05	10.93	11.14	19.73	18.88	23.94
c87606/f1p10/1076	3.66	7.92	8	9.03	11.23	12.07
c350710/f1p3/732	0.81	0.96	0.69	0	0.1	0.39
c219681/f1p6/1003	11.05	5.96	7.5	10.04	6.75	9.95
c7313/f1p22/2127	27.74	22	19.24	17.09	16.8	22.84
c22672/f1p14/1188	1.46	3.7	2.1	3.27	4.24	2.95
c229310/f1p3/1709	1.72	2.66	2.8	4.12	4.5	4.03
c11574/f1p12/2061	0.05	0.21	0.38	0.07	0.39	0.35
c64942/f1p6/1519	0.2	0.31	0.33	0.14	0.46	0.64
c35532/f1p1/2852	0	0.03	0.04	0	0.05	0
c30580/f1p92/2455	14.28	31.35	30.53	22.91	25.01	27.82
c23454/f1p25/2457	0.56	0.92	1.11	0.79	0.72	0.66
c8434/f1p1/1109	0	0.26	0.05	0	0	0
c133535/f1p1/833	0.22	0.93	0.64	0.23	0.48	0.88
c76126/f1p2/944	2.19	2.32	0.61	1.07	0.92	1.27
c45176/f1p2/1110	2.87	2.97	4.51	3.23	3.9	2.99
c216412/f1p6/1770	5.16	5.4	5.06	4.69	4.38	3.65
c27714/f1p35/3766	6.28	4.92	4.25	4.87	4.78	6.07
c38484/f1p14/1792	0	1.35	1.23	2.11	1.98	2.25
c34978/f1p315/3468	0	0	0	0	0	0
c125398/f2p32/994	0	0	0	0	0	0.41
c28502/f1p0/1269	0	0	0	0	0	0
c188847/f1p31/1726	6.27	5.01	4.78	4.32	4.47	3.91
c26591/f1p0/1315	0	0	0	0	0	0
c161136/f1p3/957	0.36	2.78	2.25	1.61	1.51	1.51
c23427/f1p1/1483	0	0.07	0.53	0.03	0.33	0.07
c1843/f1p115/2300	0	0	0	0	0	0
c34495/f1p46/3527	0.02	0.02	0	0	0	0
c260763/f2p7/1690	20.09	21.07	19.21	18.24	17.01	18.21
c48491/f1p2/1727	0	0.12	0	0	0.03	0.03
c236556/f1p43/1640	11.11	10.1	8.74	9.47	10.87	9.9
c338957/f1p3/556	2.53	5.92	2.51	1.84	2.57	2.09
c276749/f1p2/1768	0.11	0.03	0.18	0.09	0.03	0.05
c30095/f1p34/2114	29.86	25.12	27.85	25.37	27.84	29.54
c87092/f1p23/1254	14.1	18.74	23.41	27.41	23.15	26.53
c118595/f1p2/1105	0.1	0	0.27	0.1	0.12	0.05
c16572/f1p14/858	1.53	1.72	2.02	0.1	0.51	0.57
c29957/f1p18/2468	2.26	3.9	3.95	4.68	4.96	4.52
c36641/f1p69/2285	0.09	0	0.1	0	0	0
c42384/f1p2/1182	0.18	0	0	0	0	0.1
c30146/f1p20/2230	7.47	5.61	7.65	6.18	5.74	6.88
c14401/f1p2/1160	0.09	0.1	0.1	0.19	0.05	0.1
c87431/f1p8/1004	0	0	0	0	0	0.06
c27779/f1p1/1794	0	0	0	0	0	0
c111305/f1p2/1511	0.92	2.47	2.88	1.46	1.45	1.87
c109109/f1p1/1239	0	0	0	0	0	0
c28189/f1p24/1058	0.52	0.65	1.15	0.46	1.21	0.73
c1045/f1p12/3859	0	0	0.01	0	0.07	0.01
c2631/f1p69/5311	3.95	3.66	4.93	4.99	4.77	5.65
c21121/f2p31/3398	0.22	0.14	0.1	0.35	0.3	0.26
c12903/f1p30/1209	0	0	0.11	0	0	0.08
c109885/f1p33/986	35.74	139.16	138.44	190.95	187.34	190.18
c7167/f1p7/1059	0	0.22	0.17	0.16	0.11	0.17
c24603/f1p79/2933	0.52	0.25	0.11	0.02	0	0.32
c26797/f1p13/3468	0.61	1.24	1.54	1.18	1.03	1.44
c147936/f1p5/1776	0	0	0	0	0	0
c193547/f1p1/1522	2.21	3.44	5.27	3.51	3.37	5.03
c218107/f1p1/1685	0.09	0.48	0.62	0.36	0.4	0.41
c37389/f1p54/1216	2.2	3.09	2.13	1.52	1.45	2.08
c1180/f1p1/5155	0.01	0.01	0.05	0.05	0.02	0
c1010/f2p1/2096	2.97	3.11	3.94	2.88	3.93	3.52
c344932/f1p1/658	0	0	0	0	0	0
c24271/f1p0/2378	0	0.03	0.21	0	0	0.09
c28146/f1p12/2626	5.26	4.44	4.2	3.87	3.87	4.19
c18793/f1p79/2180	5.14	4.26	4.17	8.24	7.99	7.36
c150095/f1p4/1835	4.86	3.31	3.57	8.66	8.91	6.1
c24190/f1p4/1391	0	0.04	0	0.04	0	0
c28129/f1p140/1699	0	0	0	0.24	0	1.94
c15824/f1p3/816	1.51	1.26	1.2	1.57	1.88	2.15
c26477/f1p4/1441	0.17	0.69	0.55	0.22	0.3	0.34
c5947/f1p485/2504	0	0	0	0	0	0
c190880/f1p1/1675	0.35	3.16	2.65	1.75	1.2	2.55
c845/f1p47/4275	0	0	0.04	0	0	0
c43353/f1p1/1260	1.36	2.03	2.82	0.46	0.33	0.86
c65385/f1p6/1910	1.78	1.48	0.82	0.47	0.53	0.83
c42844/f1p10/1048	0	0	0	0	0	0
c51830/f1p0/861	0	0	0.08	0	0	0
c272047/f1p1/1417	2.87	4.13	3.07	8.1	8.13	13.57
c59326/f1p25/2175	10.27	11.88	11.09	4.25	6.96	7.14
c58523/f1p19/2127	1.71	1.44	2.26	1.28	1.45	1.82
c33928/f1p12/1973	0.28	0.33	0.32	0.23	0.21	0.22
c25900/f1p96/3462	2.54	1.38	2.61	2.39	2.03	2.01
c232385/f1p6/1348	0	0	0	0	0	0
c27767/f1p31/3951	13.23	9.3	9.14	8.62	8.63	8.72
c67761/f1p0/1998	0.28	0.25	0.16	0.37	0.41	0.21
c29475/f2p7/1608	10.02	11.07	15.07	13.77	12.94	15.76
c40984/f1p51/2085	35.26	24.92	23.24	22.67	26.86	25.75
c26984/f1p1/1243	0	0.13	0.14	0.17	0.14	0.14
c114866/f1p18/1223	5.07	6.08	4.6	3.16	3.22	4.89
c1807/f1p22/3100	0.19	0.36	0.07	0.27	0.28	0.22
c19648/f1p1/1323	0	0	0	0	0	0
c12436/f1p16/2197	0	0	0	0	0	0
c16078/f1p68/2122	0.37	1.43	0.81	0.4	0.81	0.87
c227902/f1p6/1635	78.86	50.63	45.07	18.94	18.84	20.52
c277670/f1p21/1478	11.79	19.11	18.49	13.44	15.35	17.29
c23998/f1p46/2606	18.63	18.58	17.94	22.87	21.81	22.24
c34892/f1p35/3816	17.82	11.63	13.73	13.41	12.51	13.95
c43199/f1p16/979	0.25	0.39	1.09	0.2	0.32	0.33
c13951/f1p14/2659	5.69	6.52	7.93	10.51	10.04	10.99
c898/f1p54/5322	0	0	0.01	0	0.02	0
c343316/f1p2/545	0	0	0	0	0	0
c80868/f1p0/1192	0	0	0	0	0	0
c16578/f1p80/2360	12.81	15.13	17.78	16.37	18.08	15.79
c31517/f1p373/2124	0	0.19	0	0	0	0
c28326/f1p7/3392	1.02	2.55	1.52	1.67	1.88	2.18
c57/f1p14/8897	0	0.02	0	0.01	0	0
c30367/f1p59/2673	20.97	22.78	22.44	25.01	24.54	28.16
c15118/f1p8/2779	0.24	0.5	0.68	0.35	0.64	0.35
c2970/f1p142/4531	0.37	0.69	0.77	0.23	0.17	0.42
c32685/f1p2337/3293	0	0.07	0	0	0	0.03
c31584/f1p7/2362	4.96	9.36	8.45	3.82	3.2	4.32
c226985/f1p4/1413	0.07	0.04	0.32	0.07	0.15	0.04
c36551/f1p1/3943	0.37	1.04	1.12	1.02	1.18	1.01
c17193/f1p49/3465	0	0	0	0.09	0	0.09
c268829/f1p1/1830	0	0	0	0	0	0
c1709/f1p2/4998	0.71	0.68	0.84	1.18	1.03	1.12
c16201/f1p44/2779	0.16	0.08	0	0	0	0
c16035/f1p2/894	0.33	0	0	0	0.07	0.35
c85864/f1p13/1167	0	0.08	0.32	0	0.2	0
c186216/f1p4/1763	2.21	2.81	3.1	1.71	2.25	3.29
c29646/f1p18/3995	0	0	0	0	0	0
c5195/f1p2/3942	0.09	0.06	0.03	0	0	0.02
c42007/f1p4/1201	0.57	0.46	1.33	0.55	1.23	0.72
c149045/f1p31/1627	3.2	3.62	3.35	1	1.51	2.44
c31110/f1p3/3405	1.05	0.82	0.51	0.47	0.29	0.34
c18277/f1p2/2043	15.85	18.81	14.46	8.59	12.27	12.82
c88650/f1p5/1724	5.25	3.58	3.41	2.87	2.58	3.19
c126096/f1p0/824	1.72	0.63	0.25	0.31	0.48	0.49
c348878/f1p1/687	0	0	0	0	0	0
c303019/f4p23/1916	62.98	39.41	40.47	41.46	39.83	41.18
c22760/f1p141/3664	14.43	8.45	7.46	6.59	7.08	7.05
c21984/f1p0/3519	0	0.01	0.14	0.03	0.05	0.03
c20260/f1p9/1524	2.76	3.82	2.61	3.01	2.59	2.1
c228813/f1p9/1839	0	0	0	0	0	0
c3223/f1p4/4103	0.17	0.19	0.28	0.08	0.03	0.13
c236479/f1p83/1413	5.71	19.87	18.7	2.81	3.58	6.25
c43175/f1p12/1017	0	0	0	0	0	0
c158144/f1p14/1615	8.97	16.7	14.38	22.15	22.21	23.63
c113528/f1p0/1530	0.19	0.14	0.4	0.13	0.07	0.18
c116511/f1p2/1575	3.98	1.21	1.51	1.23	1.41	1.75
c40308/f1p69/2755	0	0	0	0	0	0
c27239/f1p110/3991	0	0	0	0	0	0.1
c34594/f1p36/3207	48.97	53.2	46.15	65.46	71.8	69.4
c34677/f1p162/3995	0.1	0.02	0.15	0.05	0.1	0.03
c21455/f1p287/2777	0.11	0.04	0	0	0.1	0.18
c87494/f1p7/990	10.03	7.7	6.58	5.85	6.84	9.49
c85984/f1p0/1894	0	0	0	0	0	0
c28779/f1p2/1102	0	0	0	0.15	0	0.11
c48461/f1p2/1008	0.17	0.29	1.17	0.58	0.24	0.73
c15619/f1p10/2634	10.14	5.92	6.15	4.73	4.07	6.52
c347982/f1p0/584	0	0	0	0	0	0
c45301/f1p1/1524	0	0	0	0	0	0
c964/f2p9/2213	0.27	0.24	0.31	0.09	0	0.21
c86336/f1p135/1110	0	0	0	0	0	0.05
c65930/f1p0/1183	3.89	3.29	3.75	2.65	3.44	3.88
c2732/f1p27/4938	0	0	0	0	0	0
c22636/f1p4/3619	0	0	0	0	0	0
c52294/f1p0/913	0	0	0	0	0	0
c261474/f1p32/1681	0	0	0	0	0	0
c274239/f1p1/1232	0	0.07	0.13	0	0.06	0.08
c177604/f1p55/1531	223.04	183.32	183.65	152.82	148.72	175.45
c23436/f1p182/2467	0.15	0.06	0.02	0.04	0.09	0.14
c3057/f1p16/2290	2.67	2.3	1.82	0.66	1.17	0.6
c88766/f1p1/1740	0.08	0.58	0.75	0.92	0.93	0.73
c103668/f1p0/832	0	0	0	0	0	0
c42581/f1p8/1224	0.94	0.59	0.56	0.12	0.61	1.04
c22133/f1p35/3133	0	0	0	0	0	0
c25565/f1p94/2955	57.2	3.58	25.88	14.85	18.36	3.78
c57959/f1p0/1959	0	0	0	0	0	0
c35685/f1p21/3050	13.6	19.01	20.16	25.97	25.58	26.78
c14696/f1p1/2673	2.64	1.79	1.45	1.26	1.15	1.65
c29748/f1p8/1838	0	0	0	0	0	0
c93546/f1p16/906	0	0.57	0.71	0	0.63	0
c16547/f1p29/2117	0	0	0.03	0	0	0.06
c294136/f1p0/875	25.2	19.31	13.23	17.22	16.43	16.24
c13388/f1p27/1484	0	0.06	0	0	0	0
c39961/f1p5/1159	6.68	11.21	8.51	10.15	9.35	8.94
c192048/f1p38/1654	25.99	25.89	17.76	21.69	23.94	22.78
c229925/f1p0/1730	0	0	0	0	0	0
c291205/f1p1/923	0	0	0	0	0	0
c13154/f1p0/2126	0.37	0.48	0.52	0.61	0.68	0.53
c145684/f1p0/1768	0.11	0.03	0.12	0.06	0.12	0.03
c31094/f1p1/3816	0	0.01	0.06	0.01	0.04	0.09
c11748/f1p10/2734	0	0	0.41	0.03	0.05	0.09
c44951/f1p3/1071	2.6	9.05	9.4	12.03	11.28	11.04
c58376/f1p2/1143	2.43	7.84	8.06	7.63	9.32	8.63
c1371/f1p150/3071	0	0	0	0	0	0
c117156/f1p5/1542	2.78	1.14	0	0.91	1.33	0.8
c187317/f1p1/1666	0	0.09	0.43	0.09	0.22	0.19
c2772/f1p28/4129	0	0.09	0.12	0.14	0.07	0.19
c179282/f1p1/1929	0	0	0	0	0	0
c3342/f1p8/2314	0.04	0.04	0.11	0	0.09	0.04
c28652/f1p245/3964	0	0	0.12	0	0	0
c342987/f1p0/198	0	0	0	0	0	0
c8763/f1p7/1516	0	0	0	0	0	0
c3874/f1p0/1030	0	0	0	0	0	0
c21704/f1p4/2600	1.02	1.83	1.62	0.34	0.66	0.57
c13140/f3p7/1043	320.05	275.61	271.61	101.37	108.92	198.35
c10240/f1p24/2092	1.72	2.04	2.26	0.97	1.29	1.67
c16428/f1p4/2486	0.05	0.5	0.48	0.34	0.43	0.8
c31527/f1p343/2527	1.91	1.15	0.76	0.31	0.28	0.26
c27883/f1p12/974	1.31	0.95	1.23	0.62	0.79	0.9
c177808/f1p4/1846	0	0	0	0	0	0
c66731/f1p2/1842	0.77	0.86	1.4	1.25	0.79	1.36
c65327/f1p19/1830	6.25	4.33	5.68	6.8	6.49	7.01
c10225/f1p75/1669	0.85	2.12	2.05	0.4	0.16	0.98
c1875/f1p2/2573	0.18	0.13	0.2	0.16	0.13	0.19
c58437/f1p29/2090	10.99	52.18	77.26	1.19	1.34	391.72
c25390/f1p10/3341	2.56	2.32	2.15	2.81	2.6	3
c15006/f1p1/1370	0.41	0.19	0.25	0.08	0	0
c44197/f1p437/1887	0	0	0.21	0	0	0
c19635/f1p3/1572	0.56	0.52	0.53	0.1	0.24	0.17
c237627/f1p18/1986	52.62	32.03	31.72	1.22	2.61	2.42
c60822/f1p2/1322	0	0	0	0	0	0
c31771/f1p1/957	0	0	0	0	0	0
c27192/f1p26/2288	0	0.05	0.06	0.07	0	0
c107287/f1p14/1266	2.48	4.22	3.19	1.78	2.42	3.77
c79899/f1p0/1093	0	0	0	0	0	0
c35296/f1p3/3548	0.07	0.21	0.08	0.14	0.11	0.16
c38479/f1p4/1471	0	0	0	0	0	0
c89436/f1p0/1729	0	0	0	0	0	0
c110518/f2p13/1747	30.28	47.49	47.32	50.76	49.21	57.07
c84971/f1p44/1370	0	0.04	0.29	0.42	0.04	0.41
c17612/f1p3/3108	1.25	1.95	1.78	1.03	1.35	1.63
c44792/f2p10/1340	5.1	14.16	15.52	12.25	11.61	11.13
c10900/f1p32/1616	2.02	2.59	0.75	1.97	0.69	1.13
c16407/f2p2/962	4.75	4.7	6.39	5.84	4.56	7.02
c47311/f1p0/1421	0	0	0	0	0	0
c84880/f1p1/1161	1.47	3.33	2.05	1.43	1.24	1.91
c268261/f1p3/1200	31.69	29.22	32.65	21.56	18.89	32.74
c86616/f1p24/1537	0	0	0	0.13	0.31	0
c13784/f1p309/3120	9.07	9.65	2.99	3.29	2.6	1.89
c219400/f1p2/1665	1.26	5.8	11.58	4.72	6.94	6.58
c26415/f1p12/3747	0.59	0.84	1.07	0.35	0.31	0.62
c41106/f1p12/3578	0.18	0.16	0.22	0.12	0.18	0.25
c191304/f1p1/1869	4.61	4.51	4.59	3.03	3.76	4.35
c29491/f2p9/1410	3.1	3.54	3.97	7.92	7.59	5.07
c266581/f1p0/969	0.53	0.81	1.11	1.34	1.21	1.67
c30926/f1p22/2616	6.19	5.63	4.9	4.77	5.36	4.8
c40429/f1p13/3228	0.28	0.18	0.25	0.37	0.12	0.16
c7514/f1p15/1272	0	0	0	0	0	0
c222767/f1p0/1570	0	0	0.04	0.06	0	0
c1962/f1p10/2473	0	0	0	0	0	0
c26121/f1p1/2461	0	0	0.08	0.04	0.04	0
c182042/f1p106/1425	5.06	8.8	11.26	5.38	9.32	11.56
c34881/f1p6/3167	0.12	0.55	0.25	0.09	0.14	0.36
c22684/f1p22/2440	4.37	4.79	4.91	5.21	6.18	6.27
c32208/f1p44/3666	25.54	35.19	35.48	20.95	24.19	25.01
c61739/f1p14/1455	0.14	0	0	0	0.08	0
c2220/f1p13/4298	7.47	7.32	8.16	4.79	5.7	6.28
c254882/f1p14/846	171.49	161.62	159.74	108.04	111.38	140.27
c3606/f1p152/2099	0	0	0	0.25	0.24	0
c86946/f2p65/1972	22.91	13.62	14.19	10.73	9.91	12.51
c69909/f1p4/1595	8.08	14.88	14.79	10.34	11.3	13.32
c90883/f1p2/968	4.18	7.14	5.48	4.82	5.85	6.25
c56/f1p14/9301	0	0	0	0	0	0
c38686/f1p2/1083	0.25	0.16	0.22	0.16	0.22	0.17
c40603/f1p10/1084	0	0	0	0	0	0
c81334/f1p2/2016	0	0	0	0	0	0
c49898/f2p5/899	22.71	20.19	25.45	38.31	31.29	31.58
c47854/f1p0/1085	0	0	0	0	0	0
c30556/f3p3/1189	69.4	83.53	79.69	85.01	80.5	95.3
c16144/f1p91/2420	0.03	0.11	0.22	0.3	0.21	0.25
c157104/f1p2/949	0	0	0	0	0	0
c2255/f1p178/4408	0	0.09	0.03	0.08	0.12	0.22
c186563/f1p12/1851	2.44	5.95	3.49	3.8	3.35	3.92
c280282/f1p8/1899	0.52	1.2	1.41	0.75	0.65	1.04
c7882/f1p0/1097	17.11	20.41	17.96	20.11	24.38	24.06
c92609/f1p7/1438	0.66	0.83	0.93	0.58	0.71	0.83
c56270/f1p2/1844	0	0.13	0.12	0.18	0.23	0.25
c341120/f1p3/543	0	0	0	0	0	0
c340124/f1p0/540	0.32	0	0.33	0.33	0.34	0.17
c287212/f1p5/1296	0	0	0	0	0	0
c2527/f1p15/3106	0.06	0.45	0.45	0.33	0.29	0.52
c15980/f1p196/2254	0	0	0	0	0	0
c57348/f1p1/1706	0	0	0	0	0	0
c235/f1p287/5685	0.08	0	0.05	0.01	0.03	0
c118841/f1p0/1234	0	0	0	0	0	0
c130/f1p195/7751	0	0	0	0	0	0
c44248/f1p0/1121	0	0	0	0	0	0
c37532/f1p113/2063	12.46	18.3	15.92	17.67	14.72	13.79
c9514/f1p8/2199	1.16	1.67	1.57	2.5	2.18	3.14
c5398/f1p15/2637	0	0	0.1	0.12	0.03	0
c11460/f5p13/1735	21.4	25.44	21.77	23.92	24.57	24.67
c1868/f1p50/2534	0	0	0	0	0	0
c29138/f1p3/1255	0	0.09	0.09	0	0	0
c31257/f1p300/2526	0.1	0.12	0	0	0	0
c4300/f1p5/1177	0.15	0.23	0.13	0	0	0.05
c117968/f1p24/1802	8.62	9.93	4.18	5.22	3.8	8.16
c10381/f1p12/2437	5.49	7.46	7.28	5.11	5.12	6.01
c44938/f1p2/923	1.57	0.93	1.22	1.65	1.02	1.01
c268215/f1p28/1743	0	0	0	0	0	0
c34631/f1p12/3531	0	0	0	0	0	0
c185147/f1p7/1726	0.67	0.79	1.2	0.69	0.96	0.67
c33654/f1p1/887	0	0.07	0	0.07	0.07	0
c2606/f1p1/2217	0	0	0	0	0	0
c302440/f2p1/1110	3.36	2.61	2.34	1.57	1.84	2.4
c8811/f1p71/2389	19.59	17.4	16.55	12.75	14.24	13.94
c7225/f1p0/2179	0	0	0	0	0	0
c26251/f1p16/2769	9.47	6.98	8.28	5.59	4.66	5.48
c63444/f1p46/2087	0	0.05	0	0	0	0
c145274/f1p7/1540	0	0.29	0.16	0.18	0.15	0
c6768/f1p906/2336	0	0	0	0.03	0	0
c21388/f2p39/2425	101.49	59.18	64.18	74.77	76.72	67.68
c270313/f1p2/1313	3.79	3.86	3.29	4.22	3.89	5.02
c11655/f1p7/2628	0.38	0.75	1.03	0.27	0.33	0.66
c122557/f1p17/1115	0.87	1.29	1.12	0.9	0.91	1.13
c340910/f1p0/310	0	0	0	0	0	0
c31820/f1p7/989	0	0	0	0	0	0
c1777/f1p199/3862	50.9	68.06	73.13	39.27	34.1	55.12
c9698/f1p7/2824	0.08	0.27	0.45	0.44	0.36	0.39
c57530/f1p2/1890	0	0	0.07	0	0.05	0.02
c342675/f1p0/303	0	0	0	0	0	0
c122629/f1p0/1126	0	0	0	0	0	0
c48386/f1p2/1225	0.3	0.31	0.43	0.18	0.46	0.38
c36516/f1p28/2602	1.43	1.19	1.88	2.01	2.23	1.76
c115310/f1p2/1299	8.59	13.61	12.4	12.62	10.75	12.05
c36175/f1p14/2336	6.18	13.96	11.9	8.19	9.73	10.95
c218311/f1p17/1539	7.92	62.25	54.45	40.32	36.23	49.48
c83267/f3p1/1139	10.91	18.52	19.34	22.3	27.99	23.69
c146906/f1p4/1615	1.8	2.79	2.84	1.81	1.2	3.13
c186596/f1p5/1920	0.07	0.51	0.42	0.05	0.13	0.16
c12173/f1p2/1148	0.47	0.98	1.04	0.48	0.65	0.77
c23699/f1p50/1990	0	0.09	0	0.17	0	0
c243530/f1p1/923	5.73	6.59	3.21	1.17	1.43	4.76
c3507/f1p2/2317	0	0.06	0	0.02	0	0.02
c87906/f1p10/997	0.07	0.27	0	0	0.2	0.11
c45878/f2p4/1401	6.62	9.75	9.43	8.44	8.87	7.99
c44025/f1p20/1782	2.83	1.82	0.3	0.27	0.79	1.35
c81776/f1p74/1394	152.95	73.27	42.9	33.85	37.01	55.47
c10123/f1p7/1142	0	0.05	0	0	0.1	0.05
c15205/f1p67/2893	2.75	1.75	2.14	2.15	1.78	2.45
c60881/f1p2/1616	0	0	0.03	0.03	0.1	0.03
c22253/f1p33/3326	13.41	13.52	18.1	22.12	21.89	24.58
c15562/f1p366/3386	0	0	0	0	0	0.37
c135803/f4p2/980	41.55	41.36	43.39	34.34	36.08	40.78
c30419/f1p15/1672	14.14	24.61	26.32	39.03	34.14	37.48
c27274/f1p28/2953	0.29	0	0.13	0	0	0
c40703/f1p0/1443	0	0.18	0.16	0.22	0.15	0.34
c3396/f1p1/999	0	0	0	0	0	0
c44933/f1p4/953	6.44	5.59	4.78	2.29	2.37	3.73
c36308/f7p14/1516	13.04	14.96	12.27	12.23	11.75	13.99
c68053/f1p55/1722	1.47	2.8	2.98	2.73	4.37	4.35
c15418/f1p0/902	0	0.07	0	0	0	0
c133434/f1p17/808	169.23	151.9	133.67	95.33	94.92	108.51
c12500/f1p0/1632	0.77	0.75	1.04	0.74	0.71	0.95
c62236/f1p6/1178	0	0	0	0.86	0	0
c29184/f1p31/2099	7.82	14.1	11.08	5.23	6.96	9.52
c86992/f1p0/1026	0	0	0.06	0	0	0
c115917/f1p9/1097	0	0.29	0.53	0.25	0.67	0.28
c30010/f1p4/1337	0	0	0.56	0.12	0.08	0.04
c32401/f1p2/3132	0.09	0.26	0.1	0	0	0.03
c10438/f2p2/1039	0	0	0	0	0	0
c32368/f1p48/3148	0.52	0.84	0.3	0.65	0.57	0.5
c236114/f1p2/1501	12.27	13.93	15.25	13.41	16.07	14.78
c337133/f1p0/496	0	0	0	0	0	0
c59977/f1p75/1834	0	0	0	0	0	0
c223/f1p58/5713	0.01	0	0	0.01	0	0
c40028/f1p0/1500	2.48	4.44	4.73	3.02	4.9	3.85
c84347/f2p3/1105	41.47	36.44	24.86	39.94	35.28	41.29
c27196/f1p508/3207	0.35	0	0	0.08	0.06	0
c28837/f1p2/2878	0.34	0.42	0.48	0.21	0.12	0.24
c81767/f1p11/1994	1.05	0.88	0.64	0.39	0.38	0.23
c281754/f1p21/1607	3.42	4.68	2.93	3.39	2.18	2.6
c34648/f1p71/3320	0	0	0	0	0	0
c1438/f1p18/4987	0	0.08	0.08	0.05	0	0.1
c14224/f1p1/1137	6.5	3.77	3.37	3.33	3.57	3
c193597/f1p10/1736	3.27	3.79	3.54	2.17	3.74	4.39
c10422/f1p93/2219	0.39	0.26	0.34	0.23	0.36	0.23
c236583/f2p7/1383	23.18	40.5	38.87	37.18	40.83	42.09
c18314/f1p38/2021	0	0	0	0	0	0
c27962/f1p1/2046	0.41	0.56	0.51	0.5	0.5	0.84
c34727/f1p80/3537	0.07	0.69	0.52	0	0	0
c27251/f1p16/3490	24.1	22.73	18.48	12.82	13.37	16.49
c193721/f1p2/1617	0	0	0	0	0.07	0
c34158/f1p23/2887	0	0	0	0	0.26	0.21
c183844/f1p11/1253	5.25	7.27	8.1	12.93	10.25	11.46
c829/f1p8/4247	0.07	0.54	0.72	0.6	0.76	0.76
c9968/f1p2/1243	1.97	2.07	2.68	1.09	1.45	1.34
c2778/f1p188/3402	0	0.02	0.02	0	0	0.03
c145046/f1p0/1618	1.5	1.39	2.24	0.78	0.94	1.16
c262354/f1p0/1407	3.47	6.58	6.08	4.2	5.38	5.98
c185435/f1p0/1603	7.03	5.68	2.58	0	0	0.98
c1103/f1p20/4264	8.14	11.43	11.03	9.03	8.63	8.88
c23023/f1p9/3251	0.22	1.12	1.28	0.84	0.72	0.9
c65588/f1p4/2204	0.72	0.25	0.57	0.4	0.61	0.46
c23923/f1p176/1403	0	0	0	0	0	0
c147408/f1p2/1684	0.4	1.11	1.04	1.1	1.15	1.43
c36688/f1p749/3019	170.73	88.64	117.81	86.53	74.75	92.03
c27653/f1p2/3424	4.87	5.22	5.32	3	3.24	3.47
c32980/f1p7/3640	2.86	4.36	3.47	1.25	1.6	1.89
c1909/f1p54/2550	0.24	0.08	0.09	0.1	0.13	0.04
c38271/f1p15/1839	1.68	2.63	2.48	1.67	2.11	2.19
c42414/f1p55/2027	0	0	0.45	0.96	0.85	1.73
c117932/f1p3/993	12.88	15.69	18.79	18.12	18.54	24.06
c14312/f1p8/2669	0	0	0	0	0	0
c6701/f1p1/1105	0.24	0.05	0.38	0.05	0.16	0.05
c37890/f1p3/1913	0	0	0	0	0	0
c288982/f1p28/832	208.18	220.01	180.96	199.32	195.03	222.33
c16834/f1p11/3111	2.24	3.19	3.23	4.62	4.35	5.25
c284022/f3p31/916	211.43	262.16	242.8	258.5	253.87	277.91
c45388/f1p19/1556	2.83	4.76	3.86	0.64	1.52	1.69
c31061/f1p5/3446	0.91	1.41	1.01	0.57	0.81	0.83
c10162/f1p117/2361	0	0.04	0.12	0.04	0	0
c149453/f1p3/1707	5.73	6.93	9.66	8.86	9.53	11.43
c83147/f2p33/1249	6.24	11.87	11.53	8.4	9.43	8.74
c309643/f1p7/939	39.42	29.8	17.59	25.93	26.6	28.22
c25820/f1p82/3156	8.88	9.96	8.4	10.09	9.59	10.53
c22785/f1p14/3489	8.04	6.87	7.37	11.49	11.87	11.55
c8645/f1p94/2970	11.36	14.5	14.13	13.44	14.42	14.71
c79874/f1p0/1981	0	0	0	0.1	0	0.03
c146410/f1p5/1577	6.24	8.54	8.48	6.84	7.6	8.75
c25745/f1p23/3347	0	0	0.02	0.03	0.02	0.02
c38623/f1p10/2075	14.82	12.07	15.04	13.54	13.62	15.38
c23132/f1p24/3313	6.36	13.83	14.97	4.4	8.2	7.89
c120326/f1p89/1242	0.54	0.82	0.51	0.25	0.25	0.17
c222455/f1p3/1518	2.38	5.4	3.89	1.05	0.99	1.93
c26062/f1p1/1151	0	0	0	0	0	0
c66210/f1p5/1049	1.39	2.12	2.45	0.84	1.24	1.47
c2747/f1p1/1338	0.19	0.48	0.39	0.44	0.41	0.71
c41327/f1p0/1129	0	0	0	0	0	0
c33386/f1p376/3656	59.2	49.87	56.33	70.21	69.02	70.09
c27484/f1p27/3312	2.56	1.63	1.43	0.92	1.15	1.37
c42870/f1p0/1201	0	0	0	0	0	0
c42185/f2p3/997	26.68	46.55	39.88	29.19	33.63	34.38
c867/f2p9/2140	4.54	6.53	6.39	4.79	5.89	5.68
c7337/f3p82/2157	28.99	19.94	20.99	22.77	24.24	24.64
c155410/f1p7/1625	3.05	6.95	7.84	6.69	7.22	7.34
c51404/f1p6/900	5.51	6.7	4.99	4.56	4.65	5.48
c219512/f1p112/1948	0	0.13	0.25	0.05	0.1	0.19
c63507/f1p32/929	0	0	0	0	0	0
c159716/f5p13/936	87.86	230.44	240.76	199.69	196.87	212.64
c19500/f1p3/2172	1.54	0.85	0.82	0.49	0.89	1.12
c9336/f3p8/1343	39.82	35.57	31.63	29.04	30.54	33.86
c226549/f1p0/977	3.71	4.17	4.32	3.07	3.27	3.37
c70769/f1p15/1185	2.04	2.3	2.26	1.27	1.63	2.23
c57991/f1p10/960	2.2	5.11	6.21	4.2	3.99	5.74
c5291/f1p75/3078	0	0	0	0.02	0.03	0
c33735/f1p2/3356	0.1	0.36	0.39	0.51	0.46	0.53
c103760/f1p0/927	12.7	7.8	6.24	6.75	6.23	10.76
c10891/f1p27/2673	0.18	0.14	0.26	0.12	0.22	0.22
c3645/f1p27/1646	0	0.09	0.05	0.04	0	0
c23519/f1p21/2394	30.05	22.58	36.73	17.2	16.64	17.36
c268393/f1p1/1031	0	0	0	0	0	0
c17262/f1p6/2146	0	0	0	0.04	0.04	0.04
c343705/f1p1/539	382.8	468.94	432.78	309.34	297.51	380.07
c27871/f1p27/3303	0.23	0.34	0.41	0.3	0.24	0.17
c1417/f1p0/4408	0	0	0	0	0	0
c21871/f1p28/2729	0	0	0	0	0	0
c38087/f1p0/1560	0	0.03	0	0	0.03	0.03
c261689/f1p17/1843	19.56	18.6	16.82	15.15	17.7	18.66
c26621/f1p1/1323	0.46	0.41	0.26	0.04	0.13	0.17
c5888/f1p33/1982	0.52	0.03	1.01	0.17	0.21	0.27
c2736/f1p0/1149	0.09	0.73	0.73	1.01	0.45	1.38
c274997/f1p13/1782	118.59	91.64	110.21	102.51	108.69	111.04
c231671/f1p16/1607	0.21	0.48	1.05	0.43	0.45	0.56
c10349/f1p65/2175	0	0	0	0	0.04	0
c32553/f1p11/2423	5.8	6.26	6.45	4.86	6.26	6.89
c565/f1p62/4124	1.45	1.94	0.71	1.66	1.67	1.93
c702/f1p1848/4747	0	0	0	37.86	32.79	0
c29444/f1p15/2226	0.28	0.77	0.67	0.29	0.23	0.27
c36111/f1p1/3508	0	0.04	0.04	0	0.01	0
c223155/f1p1/1600	0.03	0.86	0.69	0.35	0.36	0.34
c18661/f1p1/2036	0.11	0.55	0.73	0.19	0.05	0.13
c15215/f1p638/1985	0.05	0.06	0	0	0.05	0
c1888/f1p0/2343	0	0.04	0	0.04	0.02	0
c15646/f1p9/2353	0	0	0	0	0	0
c273037/f1p3/1802	6.85	4.6	5	3.19	4.04	6.29
c68500/f1p35/2322	3.23	3.81	3.31	2.68	3.28	3.52
c32218/f1p1/3073	0.16	0.15	0.25	0.27	0.46	0.33
c14368/f1p5/1279	2.66	4.96	4.2	1.65	3.46	4.3
c79917/f1p5/1303	0	0	0	0	0	0.04
c23070/f1p863/3200	0.17	0.3	0.04	0.07	0.19	0.44
c338872/f1p3/445	285.66	456.05	700.33	326.57	290.21	339.04
c61895/f1p2/1462	0	0	0.12	0	0.07	0.04
c5609/f1p5/1699	0	0	0	0	0	0
c38646/f1p1/1204	1.15	0.7	0.69	0.65	0.81	1.08
c40299/f1p170/3794	167.89	144.56	90.52	62.62	61.48	122.41
c5476/f1p15/2160	0	0	0	0	0	0
c41623/f1p2/1020	0	0	0.06	0	0	0
c38034/f1p10/1464	3.85	4.68	2.4	1.98	1.95	3.18
c101490/f1p2/934	0	0	0	0	0	0
c24031/f1p36/3644	0	0	0	0	0	0
c21529/f1p0/3068	0	0	0	0	0	0
c2528/f1p52/4405	13.84	28.8	37.82	37.02	40.7	35.86
c5595/f1p313/2377	83.56	65.85	54.89	87.45	90.38	96.05
c36253/f1p7/2214	0.02	0.09	0.03	0.14	0.05	0.05
c277993/f1p5/1786	0	0	0	0	0	0
c5735/f1p23/2288	0.39	2.63	5.68	1.61	1.73	2.46
c28093/f1p38/3753	0	0	0	0	0.01	0.03
c220295/f1p3/1690	0	0	0	0	0	0
c35021/f1p75/3714	0	0	0	0	0	0
c10617/f1p8/1019	0	0	0	0	0	0
c18323/f1p57/2210	0.1	0	0	0	0.03	0
c262855/f1p2/1298	16.48	20.91	14.99	20.37	26.93	20.51
c87114/f1p164/1967	0	0.12	0	0.06	0.06	0.3
c36199/f1p8/3873	20.33	12.57	19.78	11.9	9.8	14.36
c1670/f1p170/2277	0.43	0	0	0	0	0
c40773/f1p54/3480	15.4	25.76	24.07	21.43	22.87	22.56
c9718/f1p3/2701	3.9	3.2	2.93	2.4	2.12	2.77
c70482/f1p8/2222	0	0.07	0	0.16	0.19	0.18
c117353/f1p12/1011	113.37	206.83	182.39	141.48	118.98	159.39
c30186/f1p1/1132	11.73	19.62	18.59	9.88	9.1	9.86
c346663/f1p11/659	729.59	987.87	694.32	768.01	783.92	880.32
c35337/f1p1/3101	0	0	0	0	0	0
c269067/f1p16/1991	0.56	0.56	1.28	0.87	1.48	1.58
c21929/f1p14/2708	11.5	16.49	15.88	15	15.66	14.95
c2610/f1p2/2278	0	0	0	0	0	0
c26097/f1p51/3717	65.06	58.18	69.33	78.94	86.85	70.63
c146234/f1p17/1766	0	0	0	0	0	0
c55751/f4p2/1101	24.58	15.65	15.43	14.04	11.05	17
c37723/f1p3/2075	17.61	18.22	19.29	25.42	26.39	20.99
c110193/f1p0/1024	2.77	4.76	3.15	3.83	3.59	3.46
c36845/f1p21/1302	0	0.17	0	0.2	0.17	0.43
c195460/f1p1/1870	0.51	0.77	0.7	0.5	0.66	0.64
c264076/f1p16/1888	10.76	10.3	4.76	2.09	3.81	4.13
c26068/f1p2/2451	0	0	0	0	0	0
c24334/f1p90/2227	0	0.62	0.44	0.45	0.22	0.72
c40527/f1p15/2492	0	0	0	0.05	0	0
c272778/f1p1/1107	0.26	0.32	0.16	0.13	0.1	0.06
c209801/f1p3/789	0	0	0	0	0	0
c86916/f1p124/1652	0	0	0	0	0.02	0.79
c63205/f1p1/1774	8.75	5.99	5.85	3.11	2.54	4.24
c24004/f2p4/1406	1	1.97	2.45	0.34	1.5	0.67
c21959/f1p26/2749	0.08	0.12	0.06	0.08	0.05	0.13
c268206/f1p3/1936	0	0	0	0	0	0
c8410/f1p75/2247	4.47	2.49	3.99	3.47	3.36	4.1
c63581/f2p0/1286	3.41	3.71	2.34	2.54	2.17	4.94
c186982/f1p0/1689	0.14	0.12	0.16	0.09	0.19	0.16
c16475/f1p10/2193	1.11	0.48	0.67	0.81	0.33	0.71
c2085/f1p3/2156	5.61	3.51	2.78	3.19	3.16	4.12
c28347/f1p5/1116	18.91	19.74	10.99	15.49	17.87	24.16
c19427/f1p4/1346	0.15	0.64	0.55	0.28	0.53	0.58
c4060/f1p26/1213	4.61	4.76	1.47	1.55	3.28	1.51
c28708/f1p17/3280	0.01	0	0.06	0	0	0.07
c461/f1p57/4977	0.11	0.17	0.28	0.18	0.09	0.14
c40798/f1p7/1084	0	0	0	0	0	0
c30341/f1p3/3162	5.52	6.65	5.69	5.03	5.56	5.56
c22524/f1p40/2366	0.02	0.51	0.52	0.11	0.23	0.19
c110234/f1p1/1736	0	0	0	0.06	0	0.06
c30097/f1p2/2513	0	0	0.04	0.02	0.08	0.02
c349125/f1p2/727	1.16	6.34	5.87	4.05	2.6	5.48
c38797/f1p42/1924	0	0	0	0	0	0
c30058/f1p0/1299	1.56	2.12	2.33	1.45	0.9	1.57
c18623/f4p4/1089	1.11	3.88	1.61	1.46	3.5	3.22
c24916/f1p0/2495	0	0	0	0	0	0
c11131/f1p5/1332	6.4	6.93	5.17	4.14	3.94	4.64
c2058/f1p2/3495	0	0	0	0	0	0
c68574/f1p0/1727	3.06	2.04	1.98	2.05	2.5	2.36
c14169/f1p6/1022	1.91	1.26	1.52	0.45	1.18	1.14
c223623/f1p52/1822	1.28	2.13	2.87	1.76	1.63	1.95
c27386/f1p7/3749	1.72	2.14	1.76	1.48	1.85	1.76
c5692/f1p1/1490	0.6	0.7	1.61	0.21	0.58	0.66
c2402/f1p8/2139	0	0.08	0	0	0	0
c3294/f1p53/1052	9.27	9.17	9.51	6.46	6.44	9.11
c13723/f1p81/2388	0.05	0.23	0.22	0.15	0.31	0.33
c120266/f1p141/1713	0.56	1.33	3.09	1.5	1.23	1.49
c194239/f1p14/1621	0.09	0.29	0.42	0.26	0.17	0.3
c341934/f1p9/728	0	0.35	0.26	0	0	0
c142802/f1p4/1771	2.23	1.53	2.38	1.1	0.88	1.55
c12594/f1p49/2418	0	0	0	0	0	0
c86139/f1p72/1899	0	0	0	0	0	0
c2266/f1p368/5102	33.67	32.4	38.9	39.56	37.72	34.11
c40853/f1p4/2854	0	0.23	0.3	0.19	0.35	0.28
c36271/f1p137/2608	42.98	7.32	8.15	7.41	7.11	8.61
c57391/f1p6/1973	0.04	0.11	0.38	0.08	0.14	0.27
c270375/f1p18/1466	19.33	20.55	20.4	10.83	11.85	13.97
c279528/f1p0/1330	0.23	0.08	0.13	0.08	0.12	0.34
c1482/f1p0/3299	0	0	0	0	0	0
c40209/f1p29/2760	2.42	2.23	1.63	1.61	1.89	2.48
c116154/f1p6/1937	0	0	0	0	0	0
c3288/f1p6/4076	0	0.01	0.01	0.02	0	0
c349115/f1p16/400	0	0	4.34	2.48	3.03	2.27
c3058/f1p10/2297	0	0	0	0	0	0
c67813/f1p13/1192	0.97	1.67	1.71	0.18	0.96	0.7
c623/f1p41/4459	0	0	0	0	0	0
c90658/f1p4/1209	4.35	1.33	1.61	3.01	2.68	2.62
c185608/f1p497/1759	0	0.35	0.49	0.12	0	0
c191263/f1p0/1177	0.45	0.19	0.45	0.09	0.15	0.35
c60788/f1p3/1324	12.04	15.22	20.15	16.72	16.09	16.29
c4561/f1p35/2611	0	0	0	0	0	0
c141718/f1p15/1662	0.55	0.87	1.31	1.91	1.93	1.86
c26741/f1p84/2411	33.37	45.65	46.11	30.71	30.58	43.41
c148988/f1p5/1191	0.05	0.09	0	0	0	0
c33461/f1p6/870	45.75	20.49	24.33	8.33	8.25	10.07
c37111/f1p6/1103	0	0	0	0.05	0	0.05
c232456/f1p1/1629	0	0	0	0	0	0
c236042/f1p5/1159	3.48	4.85	3.51	4.69	3.85	5.72
c182197/f1p19/1848	0	0	0	0	0	0
c272920/f1p1/1401	0.88	0.79	1.29	1.14	0.75	1.11
c34272/f1p713/3264	13.66	6.34	5.51	5.02	5.8	5.79
c22418/f1p2/1017	0.49	1.04	2.38	0.34	0.65	1.02
c24166/f1p25/1011	5.54	8.07	6.56	2.27	2.31	5.19
c260759/f2p6/1678	14.44	19.66	20.86	26.11	26.43	30.7
c75464/f1p0/832	2.57	2.72	1.78	1.14	0.95	1.28
c6204/f1p18/1664	7.62	5.69	3.77	2.4	1.59	5.22
c26688/f1p271/3742	1.78	6.27	3.95	2.25	4.27	4.14
c61820/f1p16/1910	2.29	3.01	3.43	3.55	4.34	3.98
c26937/f1p6/1372	0	0	0	0	0	0
c60827/f1p3/1838	2.15	3.51	2.66	3.7	2.52	2.49
c27353/f2p2/1047	0	0	0.12	0	0	0
c25293/f1p8/2655	3.16	2.42	1.84	1.17	1.03	1.39
c98585/f1p5/793	0	0	0	0	0	0
c8912/f1p11/1664	31.3	21.37	31.5	21.81	22.97	27.55
c8708/f1p243/1338	0	0.38	0.7	0.39	0.15	0.52
c58212/f1p109/2032	4.12	2.01	0.16	3.06	2.83	1.87
c265294/f2p2/1277	17.48	23.19	26.56	11.13	11.65	27.92
c232533/f1p2/1615	0.48	0.35	0.37	0.71	0.35	0.31
c36592/f1p18/2631	8.45	15.1	14.69	14.44	11.88	13.59
c212240/f10p11/1450	0	0	0.16	0	0.15	0
c4257/f1p18/2019	5.06	7.87	4.63	7.36	7.64	8.76
c67620/f1p0/1666	0.26	0.52	0.59	0.66	0.63	0.83
c63786/f1p0/1839	0	0	0	0.03	0	0
c272543/f1p26/1071	1.68	3.11	1.56	1.19	1.12	1.88
c265432/f1p2/1372	11.37	12.74	9.48	13.84	14.45	12.24
c40054/f1p142/3013	17.92	9.67	10.19	11.4	14.16	11.32
c35990/f1p6/2286	0.1	0.34	0.5	0.04	0.13	0.24
c340954/f1p8/640	0.11	0	0	0	0	0
c36014/f1p14/3598	0	0	0	0	0	0
c18610/f6p13/1689	26.97	41.61	39.94	41.05	36.71	46.41
c44249/f1p16/2169	8.02	8.81	12.13	10.14	10.76	10.07
c2191/f1p842/2382	0.48	0.34	0.12	0.26	0.09	0.19
c27528/f1p7/2210	0.04	0.15	0.2	0.15	0.06	0.09
c11709/f1p2/2154	0	0.36	0	0	0.18	0
c34474/f1p0/2925	0	0	0	0	0	0
c25588/f1p2/2286	0	0	0.09	0.02	0	0.02
c230025/f1p37/1781	3.55	5.19	5.77	10.49	10.61	7.79
c33510/f1p33/2457	13.81	17.37	21.25	24.63	22.66	26.14
c29641/f1p32/3302	18.66	25.35	24.97	28.43	30.87	29.77
c14687/f1p65/3070	0	0.02	0.03	0.03	0	0.03
c15231/f1p6/2053	0	0	0	0	0	0
c236511/f2p8/1745	18.4	21.32	23.44	35.12	32.54	32.47
c37283/f3p9/1149	12.04	27.7	22.04	15.8	14.66	19.58
c155029/f1p27/1468	0.44	0.53	0.31	0.39	0.66	0.63
c34058/f1p2/2577	1.1	1.5	1.03	1.49	1.63	2.18
c347477/f1p1/755	0	0	0	0	0	0
c227/f1p22/4284	0	0	0	0	0	0
c58994/f1p0/1531	0	0.34	0.51	0.37	0.1	0.43
c20727/f5p44/2741	44.81	57.44	55.13	43.13	40.06	43.8
c1881/f1p13/4611	0	0.07	0.05	0	0.05	0.05
c10696/f1p15/1220	0	0.05	0	0.18	0.05	0.05
c59688/f1p7/1190	11.58	11	10.58	10.74	9.81	12.08
c185575/f1p2/1353	0.78	0.45	0.34	0.35	0.65	0.33
c24413/f1p36/2316	7.61	9.42	7.95	10.99	10.22	11.2
c195323/f1p0/1909	0	0	0	0	0	0
c190170/f1p0/1699	0.26	0.77	0.31	0.13	0.15	0.06
c16643/f1p40/2541	0	0.06	0.03	0	0	0.08
c42606/f1p63/1009	20.32	13.04	9.85	8.72	10.08	20.21
c19830/f1p5/1419	75.5	81.79	66.35	90.99	93.41	96.49
c9922/f1p6/2132	3.46	8.57	10.03	5.68	5.68	7.19
c148691/f1p4/1799	0	0	0	0	0	0
c13598/f1p73/2507	0	0	0	0	0	0
c23483/f1p23/3294	1.08	0.54	0.46	1.08	0.81	0.52
c11485/f2p4/1430	5.12	7.03	8.68	8.63	7.93	11.44
c12182/f2p7/1338	12.99	17.35	12.55	13.3	14.19	19.53
c179897/f1p4/1542	82.92	63.14	62.51	24.39	27.57	60.51
c38815/f1p11/2029	0	0	0	0	0	0
c19365/f1p58/2068	0.25	0.64	0.79	0.46	0.33	0.58
c153623/f1p32/1684	0	0	0	0	0	0.11
c119649/f1p13/1789	629.2	434.13	323.02	105.36	112.11	109.92
c184241/f1p18/1236	0	0	0	0	0	0
c276347/f1p31/1570	9.09	14.51	12.03	5.62	8.59	7.38
c40247/f1p384/2822	0	0	0	0	0	0
c350056/f1p0/607	0	0	0	0	0	0
c268424/f1p1/1123	0	0	0	0	0	0
c113759/f1p0/1135	0	0	0	0	0	0
c36205/f1p5/2112	0	0	0	0	0	0
c249498/f1p68/829	0	0	0	0	0	0
c2356/f1p665/2892	1.46	5.15	4.1	14.99	13.7	10.78
c25311/f1p2/1610	0	0	0	0.32	0	0
c110016/f1p3/1093	0	0	0	0	0	0
c154676/f2p15/1883	1.61	1.69	2.44	1.49	1.36	1.86
c302528/f15p79/1719	11.18	7.95	7.56	0	0	0.47
c150939/f1p24/1908	37.67	54.13	58.32	67.12	64.66	62.51
c185923/f1p5/1538	0.26	0.44	0.14	0.03	0.03	0.11
c301/f1p4072/5826	0	0	0.05	0.01	0.03	0
c84379/f1p17/2041	0.34	0.65	1.28	0.56	0.76	1.64
c27979/f1p1/2219	0	0	0	0	0	0
c24253/f1p54/2572	0	0.06	0.05	0.12	0.15	0.25
c41120/f1p6/1285	9.6	5.81	4.1	4.51	4.01	5.54
c81679/f1p8/993	11.38	25.27	18.79	12.65	12.22	15.48
c15585/f1p0/984	0	0	0	0	0	0
c31880/f1p39/3342	10.65	11.19	13.9	15.41	15.82	14.21
c114740/f2p14/1833	26.09	32.81	31.55	28.64	32.69	29.93
c4687/f1p5/2111	3.33	6.74	5.79	4.44	4.86	6.95
c6904/f1p25/1533	9.43	9.74	11.04	10.45	11.09	13.24
c225508/f1p43/1282	0.13	0.32	1.14	0.14	1.06	0.99
c133120/f1p3/911	0.2	0.41	0.4	0.47	0.07	0.51
c34425/f1p2/2743	0	0	0	0	0	0
c944/f2p26/2198	0	0	0.05	0.02	0	0.05
c40701/f1p64/2308	0	0	0.05	0.02	0.02	0
c4348/f1p0/1530	0	0.03	0	0	0.03	0
c3351/f1p2/1512	0.72	0.65	0.26	0.51	0.78	0.4
c98214/f1p0/875	11.31	7.06	11.13	20.54	18.87	21.38
c32812/f1p5/2361	0.15	0.75	0.83	0.2	0.42	0.53
c46686/f3p21/1114	20.9	21.26	19.37	14.94	15.23	21.12
c22/f3p294/4317	0	0	0.2	15.28	16.86	0.85
c24148/f1p4/3645	0.05	0.09	0.15	0.1	0.08	0.11
c38701/f1p14/1316	0.51	0.08	0.09	0	0.04	0
c200746/f1p6/1668	2.38	2.39	2.93	0.66	1.39	1.74
c9517/f1p33/1650	0.79	22.05	34.29	37.99	35.9	37.69
c20672/f1p1/1892	0	0	0	0	0	0
c41891/f1p3/1674	0	0	0.07	0.09	0.06	0.03
c70140/f1p2/1892	0	0	0	0	0	0
c195969/f1p1/1389	0	0	0	0	0	0
c44583/f1p16/1591	6.2	0.46	0	0	0	4.61
c45799/f1p19/1121	5.29	7.98	8.8	4.47	7.59	6.86
c3184/f1p1/1160	1.33	1.35	1.39	0.76	0.65	0.81
c180642/f1p11/1846	0.12	1.28	0.86	1.74	1.04	1.41
c115043/f1p10/1495	0	0	0	0	0	0
c4385/f1p11/1344	2.52	2.94	3.78	2.8	3.87	2.17
c124078/f1p2/1621	0	0	0.03	0	0	0
c19608/f1p3/1169	4.9	7.15	4.67	6.03	5.7	6.16
c35056/f1p0/2744	0.28	0.89	0.74	0.36	0.6	0.74
c340909/f1p32/685	215.62	128.92	162.64	115.66	107.71	132.78
c224139/f1p53/1680	12.7	22.58	15.5	14.61	18.94	18.32
c2079/f2p5/1066	14.5	12.19	9.8	10.56	11.29	11.39
c32368/f1p0/936	0	0	0	0	0	0
c37258/f1p10/1374	0.37	0.29	0.38	0.24	0.13	0.25
c34596/f1p11/3408	1.05	1.23	1.81	1.36	1.27	1.65
c57099/f1p7/1951	2.56	6.3	7	3.83	4.84	5.19
c3219/f1p185/4037	20.25	19.22	22.26	20.59	20.09	22.83
c18209/f1p284/1927	0	0	0	0	0	0
c235933/f1p4/1534	6.07	4.19	3.02	3.07	3.88	5.08
c34900/f1p108/3218	30.96	51.75	50.88	65.23	66.23	66.22
c343375/f1p7/600	54.06	149.99	169.24	100.63	100.29	124.54
c2300/f1p344/2313	0	0.03	0	0	0	0
c16522/f1p1/981	0	0	0	0	0	0
c32862/f1p281/3500	0	0	0	0	0	0
c23941/f1p43/1422	0	0	0	0	0	0
c181285/f1p3/1554	3.41	4.15	2.82	2.1	2.46	2.71
c118456/f1p2/1199	5.6	4.88	4.76	3.07	3.8	3.79
c26716/f1p320/3473	37.07	14.1	22.53	19.89	21.75	15.8
c22565/f1p19/2117	1.35	2.91	1.97	4.12	1.09	4.43
c8115/f1p4/1492	0	0	0	0.05	0	0
c274654/f1p8/1649	18.26	14.49	16.47	13.29	12.82	14.46
c14020/f1p64/1353	0.92	6.76	54.55	39.16	40.62	0.06
c5025/f1p16/2375	0	0	0	0	0	0
c125124/f3p5/935	28.61	28.14	25.75	24.92	26.01	30.59
c88480/f2p11/1860	5.04	8.23	7.35	8.11	8.12	9.47
c156922/f1p27/1643	16.63	11.59	8.31	5.47	7.15	8.06
c351217/f1p2/735	16.8	20.8	18.81	19.41	20.69	23.19
c70640/f1p21/2122	46.57	37.25	35.6	35.6	37.96	37.77
c62613/f1p1/2058	0	0	0	0	0	0
c62408/f1p0/1910	0.02	0	0	0	0.03	0
c344763/f1p1/577	1.52	0.3	0.92	0.85	0.6	0.3
c28889/f1p18/3518	0.01	0.69	0.79	0.41	0.45	0.56
c846/f1p1/4497	0.27	0.44	0.75	0.25	0.33	0.49
c221629/f1p2/1789	0.11	0.17	0.24	0.06	0.26	0.18
c301855/f4p4/1306	10.14	20.34	17.48	20.29	22	20.31
c280915/f1p51/1371	8.48	1.59	0	0.14	2.2	2.14
c36099/f1p166/2878	0	0	0	0	0	0
c28087/f1p40/2912	0.96	1.51	1.61	1.92	1.64	1.76
c29038/f1p0/1201	0	0.32	0.69	0.23	0.19	0.72
c181148/f1p17/1747	0.96	0.44	0.37	0.16	0.61	0.4
c157759/f1p3/1772	0.35	0.71	1.22	0.39	0.64	1.01
c93177/f1p10/997	8.49	8.54	9.1	10.06	9.5	8.71
c6812/f1p0/1287	0.12	0.08	0.18	0.21	0.17	0.04
c39191/f1p3/2023	1.38	2.39	2.3	1.9	2.02	1.65
c156387/f1p16/1887	0	0.06	0.27	0	0	0
c23686/f1p1/2655	6.44	9.3	8.45	8.68	8.66	9.8
c181887/f1p8/1391	54.42	47.18	49.25	53.81	54.6	53.3
c3161/f1p3/1719	0	0	0	0	0	0
c19439/f1p0/1005	0	0	0	0	0	0
c222768/f1p90/1849	2714.73	1774.68	1568.75	1212.15	1241.81	1222.67
c114350/f1p10/1317	0	0.27	0	0	0	0
c215795/f2p14/1939	18.68	17.22	14.93	19.43	20.38	20.11
c34145/f1p6/3389	0.79	1.71	1.1	0.99	1.1	1.25
c36463/f3p23/1453	18.11	27.68	31.15	18.74	19.41	20.48
c15946/f1p13/2414	0	0.06	0.02	0	0.14	0.06
c19037/f1p2/1101	3.1	4.04	3.57	2.71	4.05	3.02
c261416/f1p1/1428	2.74	4.39	2.73	2.81	2.62	3.67
c115483/f1p1/1227	7.29	10.63	11.08	4.2	5.03	7.02
c274160/f1p7/1785	0	0	0.33	0	0.6	0.32
c274364/f1p129/1719	0.03	0.03	0	0	0.05	0
c23517/f1p53/3938	1.61	1.34	1.5	0.92	1.01	1.06
c57682/f1p5/1721	0	0	0	0	0	0
c26163/f1p9/2475	12.25	15.3	14.45	16.12	14.6	15.61
c26749/f1p11/1549	2.51	1.75	1.69	1.14	0.62	1.18
c140441/f2p22/1653	28.78	29.42	24.95	31.09	30.07	35.12
c217582/f1p15/1884	24.78	37.5	37.04	35.19	39.48	42.29
c10383/f1p0/1250	0	0	0.05	0.04	0	0
c3615/f1p136/4586	0.03	0	0.38	2.42	2.29	0.14
c3247/f1p26/3473	2.62	1.87	3.39	1.64	2.25	1.55
c31475/f1p13/2068	3.44	4.21	5.04	4.68	5.19	4.73
c17788/f1p12/2980	0.66	1.07	0.84	0.51	0.41	0.62
c8447/f1p26/2518	0.06	0	0.01	0.11	0.05	0
c36115/f1p104/2492	0	0	0	0	0	0.39
c150/f1p67/5512	0.11	0.53	0.14	0.38	0.04	0.11
c66283/f1p92/1977	0	0	0	0.08	0.04	0
c25183/f1p5/1471	0.63	1.17	1.03	0.5	0.77	0.69
c35638/f1p19/2301	0.88	1.11	1.64	1.21	0.96	1.56
c44308/f1p2/1332	5.66	7.46	5.96	5.44	5.64	7.17
c257585/f3p2/952	12.83	12.34	12.02	12.61	14.66	13.13
c262441/f1p3/1512	2.84	5.49	4.9	4.42	4.99	6.33
c183072/f1p1/1694	0.34	0.63	0.71	0.53	0.25	0.56
c42362/f1p33/1652	55.42	49.59	47.69	54.54	57.49	52.87
c26207/f1p1/1170	0.41	0.14	0.46	0.33	0.2	0.2
c37663/f1p464/2003	0	0	0	0	0	0
c241647/f1p2/844	143.11	196.39	121.52	135.59	125.96	146.53
c7716/f1p44/2214	2.73	1.94	0.79	0.71	1.55	0.32
c28666/f3p14/1358	12.82	15.99	15.19	13.05	17.23	19.95
c238324/f1p12/1403	3.17	2.71	4.37	2.38	1.88	2.34
c28983/f2p6/1255	3.07	4.86	5.46	4.63	4.25	5.36
c37907/f1p34/2030	0	0	0	0.07	0.06	0
c66254/f1p5/1658	1.93	2.15	2.11	2.46	2.09	2.93
c27573/f1p98/2241	0.13	0	0	0	0	0.46
c45124/f1p0/1192	0	0.09	0.1	0	0.1	0
c21397/f1p17/2798	0	0	0.08	0	0	0
c13278/f1p94/3587	0	0	0.19	0.56	0.71	0.02
c5516/f1p10/3009	0	0	0	0.02	0	0
c192397/f1p22/1695	0.34	0.27	0.74	0.15	0.46	0.31
c10538/f1p25/2200	0.7	2.04	2.14	1.12	1.22	1.67
c43032/f1p1/1223	2.48	3.65	2.69	1.96	1.99	2.4
c9145/f1p0/1429	1.09	1.55	1.34	1.42	1.1	1.97
c60233/f1p77/1137	0	0.15	0	0	0.06	0.12
c41238/f1p1/995	0	0	0	0	0	0
c29348/f1p27/2236	5.96	7.52	6.5	6.75	6.92	8.07
c67812/f1p4/1161	0	0	0	0	0	0
c25471/f1p64/3300	0	0	0	0	0	0
c273343/f1p2/1717	0	0.09	0.79	0.47	0.3	0.22
c8239/f1p11/1543	0	0	0	0	0	0
c25303/f1p24/3922	6.49	4.84	3	5.3	6.17	4.21
c19751/f1p13/2211	0	0.08	0	0	0	0.22
c88826/f1p0/1942	0.05	0.15	0.16	0.18	0.24	0.08
c2025/f1p94/5614	0	0	0	0.89	1.73	0
c81018/f1p1/1952	0	0	0	0	0	0
c74381/f1p7/894	165.46	149.08	139.87	167.79	161.41	167.21
c10051/f1p129/3348	0	0	0	0.02	0	0.04
c35464/f1p108/2198	0	0	0.07	0.07	0	0.02
c27513/f1p3/2169	2.09	2.96	2.48	1.78	1.83	1.94
c33217/f1p192/4217	3.12	3.84	3.75	5.07	5.76	6.29
c8547/f1p8/2118	0.34	0.33	0.45	0.1	0.14	0.18
c14288/f1p74/2907	19.36	23.89	22.73	15.9	16.2	17.38
c94760/f1p69/1302	4.57	2.4	2.36	1.65	1.48	2.85
c122420/f1p39/1480	0	0.21	0	0.03	0.11	0.07
c7482/f1p84/2402	0	0	0	0	0	0
c24131/f1p13/3186	0	0.09	0.3	0.1	0.1	0.11
c342653/f1p0/133	0	0	0	0	0	0
c40729/f1p27/2588	3.05	5.63	3.31	1.27	1.56	2.71
c346634/f1p2/626	6.26	6.44	7.76	8.83	7.11	10.77
c41634/f2p8/1418	4.54	14.83	9.34	10.77	14.7	14.53
c92275/f1p5/1208	0	0.09	0.1	0.18	0	0.15
c30402/f1p82/3748	12.13	11.96	15.91	8.66	9.44	9.53
c40772/f1p18/3249	5.08	5.89	5.36	5.25	4.93	5.77
c23835/f1p9/3315	0	0	0	0.01	0	0
c37478/f1p65/2029	15.08	11.9	12.96	20.56	22.69	17.54
c15940/f1p20/2702	0	0.28	0.04	0.34	0.43	0.44
c30394/f1p16/3146	0	0	0	0.02	0	0
c8606/f1p2/1059	9.44	6.89	6.71	10.87	8.93	9.33
c81705/f1p10/1221	9	8.54	7.35	14.72	12.9	12.13
c1603/f1p125/2444	0	0	0	0	0	0
c51003/f1p0/839	0	0	0	0	0	0
c153167/f2p1/1643	18.43	11.28	11.51	17.59	15.89	19.42
c266281/f1p124/1361	575.29	379.52	242.49	292.56	280.17	391.25
c1014/f2p28/2330	0.33	0.92	0.87	0.29	0.72	0.91
c28896/f1p48/2658	8.53	5.97	7.45	6.64	6.26	5.71
c4182/f1p289/1186	0	0	0	0	0	0
c83362/f1p35/1306	1.71	0	0	0	0	0
c35507/f1p101/2852	0	0	0	0	0	0
c30187/f1p6/3621	0.24	0.49	0.49	0.28	0.22	0.52
c6145/f1p201/1775	21.16	21.13	18.56	17.25	17.53	20.16
c32247/f1p2/2486	1.28	1.28	1.41	1.29	1.6	1.51
c7419/f1p52/1794	4.98	12.49	8.69	9.6	10.35	14.6
c30631/f1p1/2640	0	0	0	0	0	0
c143518/f1p9/1511	15.9	15.09	16.42	13.47	12.29	16.75
c29656/f1p110/1990	0.62	3.69	1.93	1.92	1.61	1.65
c216857/f1p1/1585	0	0.13	0.03	0.06	0	0.07
c9008/f1p0/1060	2.38	2.08	3.18	1.99	1.46	2.22
c30575/f1p2/3572	0.12	0.13	0.26	0.04	0.12	0.11
c118526/f1p6/1488	0	0	0.04	0	0	0
c46866/f1p6/1456	10.02	15.08	12.91	10.16	11.62	12.93
c112244/f1p4/1131	0.09	0.1	0.37	0	0.15	0.42
c69221/f1p7/1981	8.1	5.97	7.03	9.59	8.98	9.52
c41109/f1p22/3338	0.1	0.08	0.18	0	0.09	0.06
c196116/f1p18/1706	20.95	43.57	13.63	0.42	1.41	1.96
c40085/f1p17/2891	5.04	5.9	5.48	5.02	6.13	7.47
c237945/f1p7/1653	0	0	0	0	0	0
c303906/f12p15/1283	194.71	230.83	202.38	99.86	97.32	143.3
c46392/f1p0/1053	0	0.28	0.17	0.11	0.06	0.17
c12586/f1p5/2310	0.59	1.16	1.73	1.28	1.67	1.49
c27251/f1p0/1252	0.83	1.05	1.63	0.99	1.03	1.51
c33197/f1p5/2255	4.33	2.53	2.73	2.89	2.34	3.11
c69334/f1p1/1165	0	0	0	0	0	0
c34357/f1p103/3158	0.76	0	0.36	0	0	0
c26043/f1p400/3215	42.71	21.57	21.54	13.06	11.34	20.01
c1646/f1p3/4439	0.54	0.92	0.84	0.93	0.79	0.92
c83695/f1p3/2003	0.05	0.09	0.16	0.05	0.21	0.19
c863/f2p1/2197	0.08	0	0.02	0.02	0.02	0.05
c149700/f1p3/1958	4.9	6.49	6.34	3.3	4.44	5.3
c2608/f1p2/2445	0.53	0.6	0.46	0.27	0.43	0.68
c3117/f1p51/2077	6.1	8.44	9.8	7.71	7.63	6.68
c176585/f1p2/1737	0.41	0.81	1.03	0.55	0.78	0.76
c1736/f1p0/2433	0	0	0	0	0	0
c25761/f1p120/3403	0	0	0	0	0	0.05
c20807/f1p0/1276	0.16	0.13	0.05	0	0.09	0.09
c1236/f2p19/2935	0	0	0	0.05	0	0.17
c39805/f1p37/1839	0	0	0	0	0	0
c26928/f1p4/2097	0	0.05	0.03	0.02	0	0
c113381/f1p7/1495	2.17	10.13	10.04	12.54	11.9	13.36
c2623/f1p3/4417	0	0.04	0.05	0.02	0.04	0.01
c15912/f1p2/940	0.8	2.66	2.86	1.34	1.06	2.69
c139680/f1p1/1421	0	0	0	0	0	0
c148187/f1p3/1661	11.32	10.28	14.1	13.61	15.48	14.16
c18128/f1p267/2253	8.92	26.57	47.48	7.37	3.19	7.93
c337136/f1p0/613	0	0	0	0	0	0
c180374/f1p0/1369	0	0	0	0	0	0
c233757/f1p5/1478	0.3	0.3	0.69	0.17	0.33	0.12
c16216/f1p3/833	0	0	0	0	0	0
c195883/f1p14/1815	0.51	0	0.11	0.1	0.1	0.07
c11526/f1p1/1441	0	0	0.16	0.07	0.04	0.11
c13675/f1p6/2568	1.33	2.03	2.4	2.08	2.03	1.78
c2152/f1p318/4503	262.47	337.93	14.25	0.23	0.25	0.15
c277178/f1p2/1193	19.19	16.75	16.68	16.71	20.53	19.91
c36905/f1p19/1414	0	0.05	0	0.06	0	0.02
c67885/f1p6/1868	7.4	7.68	6.86	7.27	8.8	8.54
c33943/f1p5/4218	0.04	0.09	0.04	0	0.08	0.06
c17789/f1p99/2971	5.35	6.22	6.32	14.32	15.39	15.27
c156087/f1p2/1804	0	0.03	0	0	0	0.03
c68499/f1p1/1423	0	0	0	0	0	0
c148945/f2p20/1831	0.27	2.19	1.18	0.63	0	0
c15394/f1p40/3172	2.88	2.18	3.02	1.41	1.27	2.03
c35766/f1p17/2983	1.69	1.36	2.33	2.13	2	1.89
c21630/f1p105/3807	8.52	8.27	10.1	7.42	7.67	8.36
c14408/f1p0/1267	0	0	0	0	0	0
c61731/f1p8/1998	11.49	12.47	14.6	10.98	11.05	11.82
c40111/f1p7/3600	0	0	0	0	0	0
c276751/f1p28/1645	135.83	64.46	47.81	11.34	10.45	42.83
c182289/f1p3/1392	0.04	0.27	0.29	0.19	0.16	0.04
c233768/f1p16/1516	9.19	11.84	9.41	8.06	9.63	8.61
c22138/f2p1/1540	40.31	34.87	40.2	23.79	24.15	50.6
c39485/f1p32/1544	62.31	32.26	32.7	28.77	28	32.52
c232517/f1p78/1686	4.47	7.23	9.15	5.8	5.27	9.08
c80396/f1p3/966	1.95	0.69	0.21	0.62	0.45	0.39
c41746/f1p41/1716	0	0	0	0	0	0
c29282/f1p3/1378	0.22	0.19	0.87	0.08	0.04	0.24
c23426/f1p13/3278	0	0.11	0	0.2	0.07	0.04
c26579/f1p17/3464	3.22	3.73	5.25	3.26	3.28	4.69
c21485/f1p1/1297	2.54	1.88	1.74	1.69	1.63	1.96
c36404/f1p63/2342	2.59	0.24	0	0.08	0	0
c38866/f1p4/1247	4.09	6.23	3.84	6.54	5.78	9.21
c228325/f1p3/1343	0	0	0	0	0	0
c120196/f1p2/1366	0.77	1.1	1.66	2.3	1.98	1.61
c16438/f1p0/3001	0	0	0	0	0	0
c27729/f1p358/2971	0.62	2.57	0.81	1.15	1.97	1.86
c348997/f1p0/263	0	0	0	0	0	0
c151314/f1p4/1946	6.69	6.2	5.48	5.32	4.27	5.86
c19585/f1p2/2012	0	0	0.03	0	0	0
c38292/f1p12/1149	9.59	5.26	4.03	2.76	4.52	6.75
c237453/f1p0/1341	11.48	14.54	11.45	15.04	15.67	15.33
c23224/f1p76/1592	5.49	10.26	10.48	9.35	9.42	13.23
c131694/f1p43/858	2.99	0.54	1.39	1.06	2.18	1.39
c26148/f1p19/3569	22.94	8.51	7.39	15.67	14.83	15.87
c276049/f1p13/1156	3.52	8.25	8.31	8.23	7.66	7.38
c142892/f1p7/1239	6.35	11.29	8.4	5.72	5.01	7.77
c4703/f1p153/2122	13.71	8.17	4.94	6.27	5.62	7.48
c15545/f1p8/926	0.13	0.13	0.69	0.45	0.47	0.41
c36686/f1p100/3237	0.07	0.64	0.7	0.28	0.34	0.24
c10485/f1p5/1325	0.04	0.65	0.74	0.52	0.5	0.51
c22472/f1p3/1373	0.3	0	0.92	0.44	0.42	0.54
c6369/f2p10/1476	1.18	1.2	0.8	0.95	0.95	0.63
c29148/f1p2/2935	1.98	1.61	1.62	1.86	2.06	2.15
c33572/f1p89/3664	0.03	0.05	0	0.02	0.02	0
c31025/f1p0/2840	0.09	0.07	0.14	0.26	0.39	0.14
c16964/f1p843/3282	0.16	0	0	0	0	0
c60215/f1p0/1086	3.46	5.02	5.59	4.21	4.72	5.61
c117622/f1p2/1083	5.61	7.87	6.8	5.96	5.89	10.01
c37228/f5p168/2068	37.06	45.81	49.58	35.24	39.53	39.75
c13168/f1p5/2133	13.3	9.7	10.3	8.88	7.87	11.76
c39747/f1p1/1141	0	0	0	0	0	0
c339610/f1p45/744	0	0	0	0	0	0
c25815/f1p12/2684	5.48	5.79	5.69	11.84	12.67	9.42
c86661/f1p13/1614	3.65	2.59	4.5	3.91	2.32	3.05
c345226/f1p0/158	0	0	0	0	0	0
c28807/f1p7/2280	1.66	2.52	2.89	2.56	2.42	2.49
c31258/f1p13/2557	0.32	0.37	0.53	0	0.12	0.38
c24592/f1p3/2370	0	0.2	0.22	0.28	0.37	0.32
c6096/f1p10/3936	0	0.02	0	0	0	0
c2025/f1p31/2674	0	0	0	0	0	0
c70753/f1p27/1549	0.16	0.21	0.38	0.31	0.39	0.19
c230283/f1p1/1833	0	0	0	0	0	0
c25160/f2p5/1248	0	0.09	0.05	0.13	0.16	0
c194274/f1p1/1039	1.54	2.92	2.67	2.15	1.9	1.75
c16439/f1p0/885	0	0	0	0.11	0	0.12
c126625/f1p7/896	0	0	0	0	0	0
c39473/f1p13/1783	0.07	0	0.08	0	0	0.01
c17448/f1p2/3085	0.37	1.23	0.74	0.8	0.92	1.09
c22156/f1p9/3233	2.28	2.26	2.42	1.75	1.51	1.98
c1547/f1p5/4171	0.07	0	0.04	0	0.1	0.04
c244378/f1p20/888	3.46	4.93	4.56	7.53	9.23	7.73
c6267/f1p169/2451	0	16.41	65.06	22.08	13.37	81.68
c27936/f1p14/2472	3.63	3.1	4.59	4.29	3.26	5.42
c34303/f1p0/3104	0.03	0	0.02	0.04	0.03	0.03
c38838/f1p23/1507	8.76	12.2	13.45	11.18	13	16.41
c5/f1p963/5956	0	0	0	0	0	0
c15701/f1p1/2484	0	0.11	0.93	0.04	0.34	0.28
c1021/f1p586/4542	0	0	0.02	0.01	0.01	0
c22804/f1p46/2788	15.44	8.02	7.62	6.47	5.25	6.67
c29908/f1p5/3213	0.7	0.64	1.31	0.56	0.47	0.56
c23170/f1p0/1265	2.42	2.11	2.99	0.94	0.66	2.16
c4621/f1p65/2336	0	0	0	0	0	0
c340367/f1p0/232	0	0	0	0	0	0
c41898/f1p33/1298	0.12	0.67	0.27	0.31	0.4	0.24
c37552/f1p25/1449	8.29	4.54	7.1	4.48	4.65	5.28
c109319/f1p15/1365	96.44	69.99	67.44	38.21	74.13	73.24
c29397/f2p9/985	24.6	14.21	15.66	15.52	15.42	16.42
c12909/f1p57/2602	7.52	6.53	8.82	6.45	6.71	6.6
c16965/f1p221/2984	0.1	0.64	0.81	1.95	2.82	2.8
c83419/f1p4/1071	0	0	0	0	0	0
c79877/f1p2/1249	0	0	0.19	0	0.09	0
c5385/f1p1/1301	0	0	0	0	0	0
c17338/f1p2/3016	0.37	0.61	0.92	0.37	0.56	0.41
c46558/f2p9/1005	0	0	0	0	0	0
c26482/f1p23/3665	0	0	0.19	0.14	0.09	0
c15984/f1p1388/3088	4.33	1.21	2.03	0.8	0.88	1.12
c138694/f2p11/1526	0	0.58	0.55	0.1	0	0.5
c145642/f1p2/1205	0.58	0	0.41	0.09	0.28	0.28
c228101/f1p27/2013	26	24.24	22.99	54.77	52	76.84
c27238/f5p5/1159	10.79	11.51	9.25	12.64	14.17	15.53
c272495/f1p0/1279	0	0.21	0.27	0.21	0.31	0.18
c56264/f1p1/1106	0	0	0	0	0	0
c1454/f1p9/4011	0.02	0	0	0	0	0
c108155/f1p12/1499	0.32	0.39	0.51	0.3	0.35	0.22
c267897/f1p1/1174	2.84	3.52	6.27	3.19	2.88	3.77
c349748/f1p0/368	0	0	0	0	0	0
c187398/f1p5/1771	0.81	0.76	1.28	0.76	0.85	1.22
c41240/f1p74/2656	0	0.09	0	0.09	0.08	0.16
c86717/f1p23/1952	0	0	0	0	0	0.11
c87878/f1p23/1432	0	0	0	0.21	0	0
c44305/f1p38/1305	0	0	0	0	0	0
c1351/f1p93/2481	0	0	0.1	0.09	0	0.28
c2492/f1p53/3049	41.9	36.25	28.93	40.69	37.7	45.66
c23645/f1p9/1247	0	0	0	0	0	0
c1018/f1p35/4232	13.04	6.9	7.42	5.9	5.59	7
c46337/f1p4/1265	0	0.11	0.24	0.05	0.02	0
c219088/f1p12/1680	0.43	0.18	0.36	0.45	0.56	0.32
c14380/f1p19/1396	4.64	8.44	6.3	2.64	3.04	3.32
c32117/f1p80/2087	0.05	0	0	0	0.03	0
c3996/f1p302/3332	0.23	0	0.08	0	0	0
c10462/f1p12/1470	0	0	0	0	0	0.15
c39289/f1p0/1448	0	0	0	0	0	0
c90761/f1p4/1014	1.76	4.9	4.8	3.49	4.67	4.41
c1235/f1p34/4287	0	0	0	0	0	0.06
c12129/f1p3/2189	0	0	0	0	0	0
c7149/f1p1/3895	0	0	0	0	0	0
c30504/f1p23/2180	0.42	1.05	1.03	0.32	0.55	0.52
c35073/f1p21/2476	4.11	8.57	7.87	4.95	6.06	8.02
c38886/f1p12/2055	0.84	1.65	2.44	3.58	2.96	3.49
c88631/f1p128/1299	0	0	0	0	0	0.04
c21714/f1p62/2046	0	3.31	14.96	6.7	11.77	18.06
c187551/f1p5/1648	10.18	12.11	11.24	12.97	13.44	14.26
c116171/f1p6/1236	0	0	0	0	0	0
c1580/f1p172/4407	0	0.63	0.55	0.22	0.38	0.24
c347225/f1p0/286	0	0	0	0	0	0
c32139/f1p76/2979	30.88	37.69	40.22	49.07	49.45	47.09
c228567/f2p15/1948	19.44	29.58	32.52	36.37	36.68	39.71
c114394/f1p4/1620	0	0	0.07	0.06	0	0.07
c50589/f1p0/936	0	0	0.27	0	0.07	0.07
c47485/f1p1/1162	0.63	0.91	0.95	0.36	0.75	0.61
c266210/f1p30/1092	34.93	26.28	23.16	23.09	20.29	36.14
c15266/f1p18/2546	1.07	1.16	1.43	0.84	0.75	0.9
c90363/f1p0/1077	1.83	1.02	2.26	1.47	1.48	0.83
c32718/f1p96/2728	5.07	3.38	2.59	2.35	2.71	3.13
c29252/f1p0/3446	0.77	1.71	2.03	1.77	1.7	1.13
c277851/f1p12/1242	101.62	105.65	88.58	198.69	204.41	179.46
c268346/f1p1/1067	1.39	0.27	0.57	0.32	0.06	0.68
c7829/f1p106/2090	0.97	1.24	3.63	2.05	1.7	2.59
c14937/f1p8/1045	0.08	0	0.18	0	0.08	0.1
c41316/f1p9/1178	20.71	19.73	19.91	19.87	22.89	23.86
c43227/f1p15/1531	8.19	9.55	10.47	6.07	7.47	8.94
c339127/f1p0/659	172.7	134.07	133.64	92.35	90.08	100.34
c120921/f1p102/1333	0	0	0	0	0	0
c58050/f1p95/1844	0	0	0	0	0	0
c26031/f1p69/2456	0	0	0	0	0	0
c45976/f1p0/1982	0	0	0	0	0	0
c344433/f1p0/281	1.51	2.09	1.29	0	1.84	0
c60738/f1p5/1145	15.22	18.14	12.89	9.3	8.39	11.43
c25601/f1p56/2448	1.4	0.96	1.02	1.27	1.78	1.98
c17432/f1p2/2714	0	0	0	0	0	0
c40688/f1p10/1170	0	0	0	0	0	0
c2044/f1p27/4187	0.2	0.39	0.38	0.12	0.18	0.15
c65856/f1p12/1945	0	0	0	0	0	0
c4474/f1p112/2213	0	0	0	0	0	0
c41385/f1p6/3115	1.2	1.47	1.23	0.74	0.78	0.94
c12772/f1p0/1543	0.16	0.78	0.54	0.37	0.56	0.42
c52087/f1p4/929	0	0.07	0.07	0	0.14	0.07
c12649/f3p71/1792	0.65	1.1	1.14	1.15	1.33	1.39
c218921/f1p2/1092	10.15	8.18	8.44	10.22	9.8	8.13
c25589/f1p0/1686	0	0	0	0	0	0
c27160/f1p61/2903	6.6	2.83	2.69	2.59	2.55	2.86
c21660/f1p10/2605	0.21	0.9	0.73	0.23	0.26	0.45
c33317/f1p255/2091	0	0	0.14	0.02	0	0.03
c8836/f1p128/2493	6.69	11.32	14.03	5.8	6.7	8.04
c86236/f1p48/1166	0.14	0.53	1.04	0.14	0.19	0.29
c25613/f1p8/2843	0	0	0	0	0	0
c296/f1p0/6062	0	0	0	0	0	0
c11889/f1p2/2422	0	0.1	0.06	0	0.06	0
c17237/f1p123/3548	0	0	0	0	0	0
c206267/f1p19/826	33.25	0	0	0	0	0
c2778/f1p324/4402	0	0	0	0	0	0
c175430/f2p2/1303	2.72	5.76	7.53	4.5	5.04	5.5
c29456/f1p0/1380	0.37	0.65	0.82	0.76	0.79	0.36
c64654/f1p10/1076	0	0	0	0	0	0
c34584/f1p35/2162	0.44	0.97	1.35	2.01	1.25	1.39
c235065/f1p2/1183	0.49	2.35	2.25	1.07	1.89	2.01
c55791/f2p26/1426	0.04	0.04	0.12	0.04	0	0.15
c23445/f3p4/1234	0	0.09	0.09	0.04	0.05	0.14
c58308/f1p4/2108	0	0	0	0	0	0
c25525/f1p16/2447	17.54	25.93	28.3	16.53	20.36	24.18
c11392/f1p32/2780	0	0	0	0	0	0
c346491/f1p0/687	6.1	17.37	12.91	11.48	11.26	12.96
c59216/f1p0/1723	0	0	0	0	0	0
c70625/f1p2/1859	0	0	0	0	0	0
c16390/f1p1/968	0	0	0	0	0	0
c29822/f1p3/957	0	0	0	0.24	0	0
c192831/f1p2/1745	0	0	0	0	0	0
c1471/f1p7/4350	0	0.21	0.27	0.24	0.26	0.09
c60463/f1p0/1407	0	0	0	0	0	0
c29576/f1p6/2145	0	0.07	0	0	0.08	0.03
c499/f5p28/2216	19.76	19.87	19.29	19.52	20.3	23.89
c15098/f1p1019/2345	0	0	0	0.08	0.08	0
c43609/f1p2/1887	0.55	0.57	0.33	0.16	0.49	0.64
c43454/f1p0/1781	0	0	0	0	0	0
c110134/f1p342/1948	0	0	0	0	0	0.03
c3116/f1p7/4074	0.49	1.54	1.8	0.85	1.13	1.26
c132464/f1p1/801	0	0	0	0	0	0.09
c73426/f1p5/941	0	0.03	0.11	0.13	0	0
c1631/f1p292/2192	0.31	0.13	0.15	0.48	0.55	0.49
c29908/f1p3/1470	0	0	0	0	0	0
c270018/f1p14/1325	0.32	0.12	0.32	0.25	0.3	0.26
c192182/f1p24/1638	2.93	2.26	1.96	1.8	2.2	2.64
c21947/f1p3/3136	0.65	0.42	0.41	0.99	0.88	0.83
c70321/f1p9/1709	0	0	0	0	0	0
c28629/f1p275/3186	0	0	0	0	0	0
c27701/f1p43/2689	0.99	2.13	1.55	1.52	1.36	2.05
c85961/f10p25/1863	0	0.03	0	0	0	0.06
c75787/f1p0/940	0	0	0	0	0	0
c2479/f1p52/5491	0	0	0	0	0	0
c175585/f1p0/1369	0	0	0	0	0	0
c37901/f1p1/2015	0.79	0.7	0.42	0.36	0.3	0.36
c13629/f1p20/2781	0.06	0.28	0	0.03	0.1	0.09
c117979/f1p5/1207	0	0	0	0	0	0
c38287/f1p3/2001	2.01	1.25	1.85	1.19	1.22	1.37
c29146/f1p1/2742	0.02	0.05	0.12	0.11	0.04	0.04
c32397/f1p12/2571	0.09	0.29	0.8	0.45	0.81	0.35
c96669/f2p1/900	4.9	12.64	12.57	11.04	8.91	11.3
c11402/f1p43/1327	1.12	0.5	0.49	0.88	0.73	1.2
c114190/f1p22/1937	0.18	0.06	0	0.04	0	0.16
c115220/f1p31/1540	2.9	2.9	5	3.76	2.56	4.05
c4737/f1p9/2857	0.76	0.46	0.15	0.31	0.52	0.55
c3714/f1p98/2506	0	6.41	1.52	3.01	1.95	2.41
c21650/f1p26/2417	4.58	9.12	8.82	8.1	7.79	8.91
c16052/f1p14/2078	0	0.53	0.81	0.59	0.26	0.48
c22399/f1p40/2252	24.86	42.41	43.12	59.03	52.11	48.05
c27762/f1p9/1674	0	0.04	0.1	0.07	0.08	0.05
c59574/f1p94/1345	0	0.83	0.08	0	0	0
c25880/f1p1/1098	6.22	4.32	3.41	2.78	2.89	3.9
c196012/f1p17/1678	0	0	0	0	0	0
c1293/f1p95/2340	0	0	0	0	0	0
c275699/f1p116/1746	0.16	0	0.24	0.1	0.1	0.19
c232766/f1p3/1415	0	0.23	0.25	0.37	0	0
c286713/f1p5/937	32.47	71.47	65.34	47.71	45.6	57.35
c27995/f1p21/2069	0.23	0.09	0.07	0.36	0.14	0.07
c3630/f1p0/1526	0.55	0.64	0.66	0.44	0.59	0.6
c14042/f1p13/3229	1.09	2.13	3.67	2.82	2.51	2.75
c11944/f1p0/2102	0	0	0	0	0	0
c9999/f1p0/1480	0	0	0	0	0	0
c514/f1p1315/4185	17.7	7.75	228.7	472.77	453.26	27.54
c61581/f1p0/1743	0	0	0	0	0	0
c56566/f1p1/1189	0	0	0	0	0	0
c342596/f1p0/222	0	0	0	0	0	0
c14611/f1p23/2351	10.25	5.3	6.35	4.99	4.25	6.32
c30424/f1p32/1075	5.5	3.66	3.46	3.61	4.96	3.33
c145/f1p1247/4674	0	0	0	0.08	0.21	0
c3173/f1p4/4073	0	0	0	0	0	0
c7341/f1p0/1065	0	0	0	0	0	0
c345670/f1p1/749	0	0	0	0	0	0
c89799/f1p67/1697	0	0	0	0	0	0
c108575/f1p5/1670	2.12	3.44	3.04	1.92	1.68	1.77
c181045/f1p1/1469	0	0	0.23	0.04	0.07	0.15
c223853/f1p4/1459	0	0	0.17	0	0.16	0
c14017/f1p72/2168	64.6	54.37	42.09	32.08	34.04	46.12
c17028/f1p91/3521	1.43	2.19	2.08	1.3	1.53	1.35
c16727/f1p38/2227	0	0.03	0.03	0	0	0
c103582/f1p1/884	0.4	0.57	0.52	0.28	0.22	0.44
c16720/f1p9/2453	7.53	7.67	6.63	9.6	11.11	11.49
c286213/f1p3/919	0.39	0.7	0.84	0.4	0.64	0.81
c184480/f1p51/1781	0.08	0.1	0.03	0	0	0
c13168/f1p9/1534	0.05	0.05	0.22	0.05	0.36	0.16
c25958/f3p34/1069	50.54	39.19	31.56	40.27	39.28	44.72
c16241/f1p37/2279	0	1.4	0.97	1.36	1.62	1.62
c27063/f1p68/2841	0	0	0	0	0	0
c122167/f1p0/1087	0	0	0	0	0	0
c33167/f1p58/2205	6.58	5.49	5.79	5.29	4.92	4.72
c5245/f1p40/1267	67.4	80.43	84.51	90.22	93.51	90.54
c24491/f1p0/1500	0	0	0	0	0	0
c30029/f1p113/2040	0	0	0	0	0	0
c2636/f1p187/2871	0	0	0	0	0	0
c23282/f1p160/2310	6.36	0.24	0.26	0.47	0.37	0.32
c337131/f1p27/768	1552.74	1315.52	1149.7	1292.02	1283.23	1180.4
c51119/f1p1/870	0	0	0	0	0	0
c42088/f1p3/967	0.2	0.75	0.72	0.18	0.34	0.2
c54/f1p8001/7000	0.02	0	0	0	0	0
c12669/f1p11/2209	0	0.02	0.02	0	0.02	0
c25618/f1p0/2283	0	0	0	0	0	0
c43027/f1p1/1101	4.48	4.93	4.45	3.32	3.73	3.45
c13887/f1p19/2801	0.5	0.94	1.39	0.2	0.26	0.51
c19385/f1p1/2122	0.31	0.89	0.82	0.73	0.64	0.6
c11658/f2p12/1340	1.21	1.33	1.63	1.27	1.66	1.07
c27977/f1p0/3603	0	0	0	0	0	0
c9279/f1p47/1384	0	0.15	0.04	0.04	0	0
c64888/f1p5/1445	0.17	0.15	0.08	0.07	0.19	0.15
c63652/f1p0/2014	0	0	0	0	0	0
c29463/f1p148/2887	32.13	27.99	28.89	35.35	34.24	32.03
c2140/f1p27/4899	7.99	7.46	5.86	5.09	4.89	5.55
c1253/f1p136/4961	0	0.12	0.1	0.05	0.04	0.04
c155091/f2p8/1752	16.91	28.93	30.11	17.18	16.41	19.71
c21429/f1p16/3464	30.85	16.94	16	11.88	12.46	17.17
c70984/f2p3/1039	0	0	0.18	0.06	0	0.06
c135091/f38p56/1001	1878.26	1253.29	1203.01	1122.6	1106.16	1155.18
c30745/f1p2/2054	0	0.17	0	0	0	0
c25692/f1p29/2398	8.26	5.14	4.25	2.37	2.69	3.24
c36994/f1p8/1303	0	0	0.18	0.08	0.04	0.17
c85485/f1p1/1202	3.15	2.3	2.3	20.72	20.42	7.07
c61609/f1p4/1583	0.37	0.55	0.42	0.29	0.17	0.48
c32813/f1p30/2218	14.16	25.73	22.19	22.77	22.76	22.3
c20035/f1p2/2037	1.26	1.08	0.91	0.55	0.37	0.66
c24718/f1p4/3412	1.28	1.42	1.59	0.95	0.97	1.22
c35162/f1p3/2861	1.6	1.92	2.55	1.7	1.99	2.7
c185099/f1p3/1783	0.25	0.16	0.03	0.28	0.16	0.16
c2695/f1p2/4082	0.12	0.45	0.57	0.65	0.37	0.44
c345090/f1p0/731	0	0	0	0	0	0
c186341/f1p11/1016	12.08	0	0	0	0.19	0
c145235/f1p17/1873	148.81	294.65	283.59	367.13	358.74	407.7
c6482/f1p72/1003	0.44	0	0	0	0	0.02
c26320/f1p602/2488	0	0.16	0	0.09	0	0
c16510/f1p10/880	80.24	137.36	122.23	159.31	162.82	173.41
c4662/f1p42/1522	0.16	0.14	0.37	0.37	0.32	0.36
c24495/f1p27/2131	0	0	0	0	0	0
c114898/f1p2/1170	0.14	0.19	0.46	0.19	0.34	0.4
c19951/f1p3/2103	0	0	0	0	0	0
c1720/f1p1/4134	0	0	0	0	0	0
c32062/f1p88/3287	0.1	0.19	0	0	0	0
c18779/f2p5/1313	4.1	5.23	5.26	3.75	3.83	3.66
c142254/f1p82/1772	2.94	1.71	1.92	1.62	0.91	1.47
c12652/f1p51/1927	0.16	0.32	0.26	0.12	0.13	0.29
c215887/f1p0/1735	0	0.03	0	0	0	0
c303446/f10p27/1510	42.07	50.7	48.09	65.24	65.61	66.09
c146761/f1p9/1766	3.54	7.05	4.59	5.24	6.34	5.34
c16509/f1p1/918	12.34	10.01	12.06	9.72	7.68	8.1
c34312/f1p24/2509	27.44	33.36	30.83	30.92	32.36	32.1
c2610/f1p39/4248	0.03	0.54	0.82	0.23	0.33	0.47
c21029/f2p1/1217	0.33	0	0	0.51	0.21	0.58
c272448/f1p0/1288	3.76	3.9	4.49	4.23	3.86	4.99
c32328/f1p2/2878	0.97	0.55	0.52	0.57	0.67	0.63
c284213/f3p3/924	129.82	311.32	294.92	201.57	204.02	187.93
c348703/f1p0/767	0	0	0	0	0	0
c9320/f1p11/2646	0	0	0	0	0	0
c215576/f1p8/1473	25.33	30.09	28.89	28.82	32.42	30.92
c4637/f1p8/4213	1.02	1.7	1.25	0.45	0.47	1.03
c81138/f1p5/1402	0	0	0	0	0	0
c56852/f1p4/2107	0.07	0.09	0.22	0	0.05	0.05
c192634/f1p22/1636	0	0	0	0	0	0
c21976/f1p342/3050	0	0	0.27	0.01	0	0
c80400/f1p0/1384	0	0	0	0	0	0
c2686/f1p13/4602	0.87	2	2.81	1.8	1.68	2.15
c16854/f1p292/2268	0.36	0	0.06	0.14	0.1	0.1
c306305/f1p83/1228	0.22	0.07	0.37	0.15	0.25	0.33
c281965/f1p0/1764	0	0	0.03	0	0.03	0
c30224/f1p0/1041	0.05	0	0.06	0.06	0.17	0
c37750/f1p15/1410	0.14	0.04	0.1	0.09	0.16	0.05
c56740/f1p16/1480	0	0.11	0	0	0	0
c19570/f1p725/1953	12.37	18.41	22.37	2.91	7.23	13.82
c115856/f1p21/1491	0	0.54	0	0	0	0
c16475/f1p19/901	40.81	46.73	43.3	44.58	43.26	51.64
c225913/f1p18/1541	24.05	29.11	27.92	33.99	32.47	33.68
c35510/f1p2/2090	0	0.07	0.03	0.05	0.07	0.02
c68100/f1p8/1995	0.16	0.59	0.91	0.76	0.48	0.75
c262808/f1p12/1628	0.56	0.55	0.99	0.86	0.92	0.66
c82355/f1p2/1075	0	0	0	0	0	0
c64017/f1p27/2081	0	0	0	0	0	0
c297828/f1p1/795	6.07	4.1	5.36	4.32	3.24	4.65
c38225/f1p4/2050	0	0.07	0	0	0.02	0
c149206/f1p2/1846	0	0.06	0.1	0.03	0	0.03
c28034/f1p29/3667	0.11	0.13	0.3	0.13	0.1	0.29
c116277/f1p20/1366	0	0	0	0	0	0
c67115/f1p0/1462	0	0	0	0	0	0
c312/f1p104/4258	1.49	0.75	0.48	0.98	0.64	1.15
c92600/f1p56/1758	0	0	0	0	0	0
c12063/f1p9/1772	0	0	0	0	0	0
c195858/f1p16/1869	27.28	45.73	59.97	50.77	49.41	55.41
c41536/f1p70/1510	0	0.03	0	0.24	0.19	0.15
c279701/f1p20/1498	0.13	0.1	0.07	0.03	0.04	0
c25453/f1p31/3000	7.32	8.59	10.13	8.31	8.72	9.39
c15702/f1p87/2439	0	0	0	0.81	0	0
c2764/f1p34/4490	2.96	3.56	4.41	3.35	3.59	3.98
c57396/f1p12/1102	8.68	10.2	11.96	10.13	9.15	10.87
c17593/f1p1/1939	1.17	1.83	1.63	1.42	2.1	1.43
c3502/f1p5/1262	2.09	2.03	2.4	1.92	1.65	2.53
c139371/f1p12/1656	0.06	0.03	0.15	0	0	0
c114779/f1p2/1118	4	5.18	5.01	6.7	6.16	6.98
c46882/f1p3/1171	0	0	0.07	0	0.05	0
c32256/f1p9/3109	10.04	12.8	14.75	26.96	24.31	22.38
c14/f1p61/6346	0	0	0	0	0	0
c117718/f1p4/1446	1.2	1.13	0.72	0.49	0.89	1
c38748/f1p17/2180	0	0.26	0.28	0.13	0.1	0.43
c57053/f1p6/1194	0.4	0.56	0.4	0.18	0.05	0.44
c37298/f1p4/1125	2.49	3.27	4.64	3.71	3.41	3.51
c279950/f1p23/1725	0.03	0	0.06	0.06	0	0.06
c142366/f1p4/1878	0.05	0.2	0.25	0.03	0	0.05
c16909/f1p154/1879	0.17	0.05	0	0	0	0.1
c27270/f1p13/3115	2.69	2.44	2.7	1.69	2.65	2.67
c116758/f1p0/1256	0	0	0	0	0	0
c347211/f1p0/198	0	0	0	0	0	0
c9498/f1p1/991	0	0	0	0	0	0
c63385/f1p8/1107	0	0	0	0	0	0
c236747/f1p3/1040	9.29	11.11	10.31	5.17	4.63	6.01
c60644/f1p9/1437	0.13	3.31	1.64	1.54	2.06	0.81
c60350/f1p2/1281	0.44	0.08	0.18	0	0.13	0.04
c912/f1p9/5547	0.1	0.11	0.13	0.23	0.33	0.29
c81159/f1p56/2044	0	0	0	0	0	0
c3319/f1p38/4034	14.52	7.31	3.79	3.09	4.76	4.58
c251959/f1p0/874	6	7.72	5.12	2.05	3.32	3.66
c60082/f1p0/1385	0.69	1.11	0.7	1.44	1.7	1.2
c2892/f1p2/3306	0.04	0.31	0.3	0.21	0.27	0.28
c81994/f1p19/2013	0	0	0.03	0	0	0
c228295/f3p6/1702	24.37	26.74	22.49	23.07	22.52	23.81
c28424/f1p6/1140	2.77	4.4	1.9	2.18	2.59	2.58
c22749/f1p17/2860	64.52	54.51	56.04	56.44	61.55	43.52
c57246/f1p0/1185	0.54	0.94	0.45	0.42	0.39	0.44
c12932/f1p9/2401	0.04	0.27	0.21	0.32	0.18	0.28
c227915/f1p3/1988	0	0	0	0.07	0	0.03
c140653/f1p9/1524	2.61	4.9	4.82	2.52	3.92	3.63
c28801/f1p65/3091	52.03	68.24	64.39	64.94	66.06	74.07
c17083/f1p111/3645	0.02	0.81	0.67	1.6	1.41	0.97
c27621/f1p1/1209	0	0	0	0	0	0
c1443/f1p21/4610	0.36	0.15	0.51	0.31	0.38	0.33
c85823/f1p3/991	13.2	13.69	17.95	7.79	7.02	9.91
c215806/f3p1/1153	50.69	44.66	54.26	106.96	105.02	109.74
c15908/f1p14/3006	0.12	0	0	0	0	0
c222305/f1p18/1399	0.26	0	0.2	0	0	0
c37974/f1p21/2015	0	0	0	0	0	0
c15688/f1p10/3625	0.47	0.45	0.22	0.12	0.19	0.21
c23811/f1p29/1093	0.84	0.89	1.11	0.92	0.65	0.87
c44240/f1p4/2069	0.18	0.18	0.17	0	0	0.1
c70177/f1p0/999	0.34	0.53	0.44	0.06	0.3	0.37
c22534/f1p17/2387	101.08	117.32	130.12	105.74	100.94	162.04
c113021/f1p3/1235	0	0	0	0	0	0
c339707/f1p0/244	0	0	0	0	0	0
c1517/f13p71/1084	0	0.05	0.5	0.16	0.05	0.17
c61100/f1p34/2231	0	0	0	0.03	0.07	0
c43567/f1p36/1286	0	0	0	0	0	0
c66688/f1p1/1349	0	0	0	0	0	0
c18651/f1p4/2082	2.23	2.2	2.96	2.3	2.05	3
c2644/f1p196/4309	10.34	24.45	23.59	17.87	17.78	20.24
c24335/f1p18/3722	3.81	2.9	2.27	2.41	3.47	3.46
c35459/f1p25/3724	0.23	0.28	0.12	0.12	0.12	0.07
c223572/f1p0/1170	0	0	0	0	0	0
c13253/f1p176/2680	0.06	0.17	0	0.06	0.24	0.08
c48198/f1p5/1142	9.88	12.38	10.89	8.7	10.09	12.91
c122161/f1p3/1533	0	0	0	0	0	0
c23565/f1p45/3285	0	0	0	0	0	0
c48230/f1p2/1497	5.3	8.93	8.13	4.61	6.06	5.54
c186652/f1p2/1748	2.22	2.3	2.64	1.48	1.69	3.23
c23158/f1p6/1450	13.77	10.97	10.33	10.54	12	12.6
c66052/f1p1/1031	2.05	2.04	2.82	2.23	2.85	4.78
c71063/f1p1/1772	0.04	0.12	0.12	0	0.14	0.04
c88164/f1p88/1596	0.13	0.08	0.17	0.08	0.04	0.21
c13735/f1p5/2756	2.24	2.46	2.29	3.57	3.38	3.13
c31396/f1p355/1978	0	0	0.12	0.19	0	0
c141494/f1p5/1887	0	0	0	0	0	0
c142/f1p68/6910	0.48	1.01	0.86	1.01	1.23	1.12
c26527/f1p3/3321	0	0	0	0	0	0
c2138/f2p10/1332	0.75	1.87	1.32	0.88	0.49	0.71
c8441/f1p10/993	5.13	0.51	3.44	1.48	2.4	0.52
c30854/f1p299/2706	0	0.03	0	0	0	0
c12138/f1p13/1235	91.88	77.51	109.01	66.03	67.48	78.03
c64352/f1p26/1917	0.98	2.19	1.35	1.82	1.42	1.26
c21812/f1p189/1476	0	0	0	0	0	0.04
c2522/f1p2/2542	0	0	0	0	0	0
c27130/f1p43/3001	12.04	10.4	6.01	7.83	8.08	12.15
c25518/f1p171/2177	0.18	0	0	0	0.2	0
c6798/f1p1/2429	0	0	0	0	0	0
c2353/f1p92/4888	0	0	0	0	0	0
c13646/f1p17/2861	0.14	0.18	0.32	0.11	0.22	0.21
c84991/f1p17/1154	17.15	47.27	48.39	62.2	58.42	60.78
c19472/f4p21/1674	78.77	105.84	111.02	108.48	102.72	120.83
c109495/f1p2/1152	3.75	3.56	3.11	2.02	1.95	2.8
c26322/f1p2/2306	0.6	0.87	0.83	0.08	0.19	0.35
c184937/f1p26/1681	36.71	35.57	35.95	32.17	31.19	36.66
c190801/f1p6/1851	0.2	0.05	0.55	0.45	0.25	0.42
c15145/f1p464/2872	0	0	0	0.05	0.14	0
c55833/f6p4/1006	109.06	134.95	120.23	124.91	137.74	154.31
c15667/f1p52/2219	0	0	0	0	0	0
c1594/f1p958/3731	0	0	0.28	0.93	0.83	0.09
c261762/f1p3/1649	3.06	3.86	4.29	3.6	4.17	4.08
c34865/f1p52/3075	0.49	0.53	0.52	0.5	0.42	0.55
c15128/f2p119/2651	50.83	49.32	48.68	58.28	60.77	59.16
c11601/f3p21/1255	8.87	6.99	5.85	5.4	5.97	7.41
c92486/f1p32/1763	3.49	0	0	0	0	0
c36186/f3p7/1034	0	0.63	1.73	0.67	0.64	0.47
c40894/f1p3/3365	0	0	0	0	0	0
c272849/f1p494/1857	0.89	1.5	1.17	1.64	1.77	1.23
c56381/f1p0/1308	0.16	0.83	0.84	0.49	0.34	0.91
c178960/f1p0/1625	0	0	0	0	0	0
c285092/f1p1/799	1.41	2.24	2.23	0.89	0.85	0.85
c238961/f1p4/1210	0	0	0.24	0	0.46	0.06
c12480/f1p11/2268	0	0.04	0.05	0	0.13	0
c27259/f1p18/1016	4.18	11.26	18.53	18.79	30.37	19.68
c41551/f1p2/993	0.58	0.81	0.81	0	0	0.41
c144644/f1p16/1777	17.96	20.19	25.15	32.37	33.85	31.13
c86996/f1p18/1486	0.2	0.04	0.05	0	0	0.07
c29698/f1p0/1693	0	0	0.06	0.03	0	0
c19529/f1p2/2042	0.23	0.12	0.28	0.02	0.07	0.03
c276228/f1p2/1328	0.35	0.44	0.56	0.48	0.33	0.13
c97961/f1p4/950	0	0	0	0	0	0
c45323/f1p2/1354	3.72	5.06	3.11	0.64	0.8	3.87
c70781/f1p121/1914	0	0	0	0	0	0
c280757/f1p7/1265	0.05	0	0	0	0	0
c28938/f1p3/2334	0	0.09	0.29	0	0.09	0.07
c10033/f1p5/1758	4.11	3.11	4.33	4.25	4.93	5.85
c43389/f1p16/1037	0.53	2.25	3.15	1.55	1.33	2.46
c342371/f1p3/722	0	0.23	0	0	0	0
c22740/f1p33/3204	0	0	0	0	0	0
c25092/f1p5/2689	0.15	0.48	1.55	0.5	0.36	0.92
c16073/f1p32/2741	0	0.14	0.29	0.07	0.12	0.13
c27257/f1p18/2693	0.07	0	0	0	0.04	0
c72453/f3p1/930	0.06	0.13	0.21	0.13	0.07	0
c339238/f1p0/554	0	0	0	0	0	0
c84381/f1p36/1160	0	0	0	0.06	0	0
c30454/f1p0/1065	2.16	2.66	0.92	0.96	0.95	1.58
c274598/f1p11/1670	0	0.48	1.02	0.61	1.82	0.2
c8649/f1p3/1580	0	0	0	0	0	0
c33790/f1p57/940	35.79	28.85	31.62	18.86	18.11	22.52
c23158/f1p94/3278	0.11	0.07	0	0	0	0
c10000/f1p14/2339	6.79	10.35	11.23	13.72	13.47	13.34
c3631/f1p15/4257	0.15	0.51	0.32	0.24	0.17	0.18
c231241/f1p23/1498	2.4	0	0	0	0	0
c70208/f1p8/1307	0.01	3.7	5.26	1.14	0.71	2.14
c6810/f2p1/1281	2.94	8.18	6.51	5.57	5.93	6.73
c40636/f1p69/2568	1.88	3.99	3.7	4.41	4.08	3.74
c9448/f1p9/2243	4.34	7.86	7.07	2.79	3.14	10.28
c63891/f1p30/1177	275.73	159.93	176.94	223.48	242.35	233.58
c39036/f1p98/1924	0	0	0	0	0	0
c147643/f1p5/1765	0.09	0.12	0.07	0.04	0	0
c23843/f1p1/3657	0	0	0	0	0	0
c22265/f1p96/2268	7.71	8.19	8.3	8.07	8.23	9.41
c84468/f1p50/2535	16.27	11.14	17.49	15.41	16.64	14.57
c180871/f1p7/1707	6.38	13.75	17	6.77	8.66	12.21
c139795/f1p8/1900	0.28	0.63	0.72	0.42	0.93	0.86
c68589/f1p56/1828	0.5	0.09	0	0.16	0.35	0.75
c29347/f1p3/2153	2.38	3.33	3.78	2.99	3.17	4.12
c226067/f1p7/1241	0.2	0.16	0.49	0.32	0.21	0.11
c90390/f1p3/1405	0.11	0.83	1.33	0.56	0.58	0.79
c784/f1p124/4258	0.1	0.01	0.03	0.03	0.01	0.01
c18626/f1p63/2293	5.03	8.8	7.42	3.49	4.35	5.44
c65600/f1p11/1138	9.16	6.2	4.44	4.19	0	0
c57464/f1p21/1397	0	0.78	0	0	0	0
c139002/f3p21/1674	34.42	42.18	42.88	23.93	25.98	26.81
c110532/f1p148/1252	15.85	36.55	28.42	36.07	36.27	31.65
c36710/f1p17/3655	0.22	0.05	0.09	0.03	0.09	0.12
c1011/f1p2/4243	0.2	0.53	0.67	0.3	0.52	0.47
c34885/f1p287/3046	0.06	0.06	0.09	0	0.13	0.21
c25482/f1p0/1041	4.57	4.43	4.2	2.53	2.64	6.41
c270448/f1p5/1903	1.39	1.09	1.43	2.58	2.79	3.31
c79968/f1p0/1100	2.36	3.06	2.97	3.32	2.83	3.3
c3173/f1p901/2389	0.06	0	0	0	0	0
c15800/f1p0/2249	9.53	9.18	9.4	8.94	8.17	9.88
c16310/f1p100/2225	0.08	0.1	0.11	0.1	0.05	0.08
c115339/f1p91/1825	0.03	0.5	0.72	0.86	0.41	0.69
c21841/f1p2/1382	1.33	2.14	2.63	0.88	1.31	1.16
c150290/f1p6/1721	0.23	0.08	0.18	0.06	0.06	0
c2552/f1p4/2214	0.06	0	0	0	0.05	0
c25478/f1p41/2785	44.17	38.15	37.48	55.04	53.98	70.98
c2308/f1p37/2216	13.6	9.67	9.02	2.68	2.48	5.46
c225927/f1p3/1310	2.43	1.72	0.8	1.07	1.27	1.11
c8803/f1p17/2504	0	0	0.26	0.17	0.22	1.26
c31569/f1p5/2192	1.41	0.72	0.38	0.22	0.27	0.16
c35981/f1p72/3300	0.03	0.05	0	0	0	0
c256/f1p8/4582	1.15	1.23	1.85	1.11	1.55	1.6
c21948/f1p45/2546	33.37	32.35	37.93	35.14	34.38	35.12
c32479/f1p0/858	0	0	0	0	0	0
c183685/f1p0/1425	1.76	4.03	4.2	1.17	1.64	1.94
c92996/f1p2/1333	26.68	15.46	12.26	11.7	11.3	15.14
c6005/f1p0/1010	0	0	0	0	0	0
c5057/f2p4/1300	3.56	3.74	2.8	2.75	2.27	2.61
c7601/f1p14/2163	0	0	0	0	0	0
c221546/f1p6/1673	0.29	2.73	2.55	1.5	2.1	2.23
c19332/f1p46/1243	2.49	2.92	1.81	0.54	1.38	1.9
c65628/f2p24/2020	12.29	17.24	20.13	16.14	16.21	16.9
c13263/f1p110/2464	0.31	0.35	0.4	0.2	0.26	0.36
c14074/f1p123/2482	0	0	0.02	0.31	0.3	0
c32517/f1p278/3020	3.11	7.67	5.88	2.38	3.36	3.93
c1367/f1p48/4296	17.92	19.86	20.5	33.13	31.19	32.17
c1952/f1p15/2589	3.61	4.71	3.44	3.61	4.71	7.06
c76292/f1p0/904	0.84	3.02	3.02	1.28	1.26	1.92
c66747/f1p3/1972	0	0	0	0	0	0
c21442/f1p3/3500	0.07	0.05	0.14	0.09	0.21	0.15
c348831/f1p1/441	0	0	0.26	2.64	0	0.27
c265056/f1p5/1136	0.11	0.06	0	0.11	0.11	0.06
c193391/f1p7/1915	0	0	0	0	0	0.12
c237764/f1p0/1750	1.15	3.19	4.21	2.05	3.29	4.8
c13231/f1p28/2659	0	0.02	0.08	0.52	0.34	0.02
c142696/f1p275/1549	0	0	0	0	0	0
c17423/f1p3/2212	0	0.05	0.06	0	0	0
c30702/f1p34/3635	10.5	10.05	10.7	7.17	6.62	8.78
c15970/f1p0/896	0	0	0.15	0	0	0
c3400/f1p137/3817	41.02	28.5	18.33	9.56	9.72	18.28
c34122/f1p592/3699	20.48	23.26	21.44	22.05	20.4	20.94
c69501/f1p5/1568	8.12	9.45	7.16	5.72	7.65	4.73
c337769/f1p2/743	61.99	54.38	85.77	67.49	58.99	83.39
c284013/f3p2/930	44.33	83.73	87.03	80.92	83.75	109.27
c20959/f1p6/2371	2.96	3.16	3.54	2.62	2.68	2.86
c1356/f1p294/5069	0	0.04	0	0	0.08	0.06
c8942/f1p5/1194	0.31	0.09	0.2	0.14	0.05	0.24
c68695/f1p10/989	27.73	35.99	30.04	37.17	38.67	45.78
c26257/f1p18/1974	0.46	0.14	0	0	0	0
c44149/f1p64/2025	0.14	0.41	0.5	0.36	0.2	0.36
c131477/f1p0/951	0.84	1.15	1.14	2	1.96	2.25
c12151/f1p70/2384	4.01	4.24	4.74	2.33	2.58	5.66
c15645/f1p12/2171	8.09	2.3	2.42	2.35	4.31	3.74
c29147/f1p303/3549	0	0	0	0	0.03	0
c265976/f1p3/1577	0	0	0	0	0	0
c107254/f1p1/1147	0.09	0.29	0.1	0	0.1	0.1
c9782/f1p56/2156	25.01	23.77	17.8	14.57	17.88	24.84
c271324/f1p28/1494	0	0	0	0.07	0.08	0.07
c7828/f1p64/1367	1.26	1.12	1.14	1.27	1.01	1.3
c225657/f1p2/1767	0.62	1.77	1	0.69	1.31	0.97
c2304/f1p2/4160	0.21	0.38	0.3	0.16	0.25	0.23
c7602/f2p4/1421	0.14	0	0.24	0.04	0	0.12
c28889/f1p12/1173	30.92	35.51	32.17	33.24	36.5	39.65
c264935/f1p6/1313	0	0	0	0	0	0
c102876/f1p1/944	0	0	0	0.19	0	0
c100423/f1p0/832	0	0	0	0	0	0
c24793/f1p70/3164	27.73	19.4	16.13	28.37	26.51	26.06
c108818/f1p0/1239	3.83	4.07	4.58	2.62	1.46	4.85
c41186/f1p13/1524	0.29	0.12	0.3	0.53	0.34	0.58
c216880/f1p17/1469	175.12	98.61	103.07	94.89	101.82	107.56
c17830/f1p668/3268	0.02	0	0	0	0	0
c8141/f1p11/2209	6.69	9.8	10.63	9.25	10.08	11.43
c5773/f1p2/1383	1.75	3.5	1.99	1.67	1.77	1.39
c1625/f1p25/4204	5.57	4.85	3.94	4.95	4.58	4.18
c11623/f3p3/1487	51.64	58.16	54.76	95.24	97.26	114.88
c227378/f1p1/1575	5.78	8.59	9.05	7.82	6.56	8.32
c23347/f1p4/3433	0.01	0.03	0	0	0.01	0.07
c1884/f1p151/2948	0	0.03	0.07	0	0	0.17
c350216/f1p0/360	0	0	0	0	0	0.53
c116144/f1p5/1352	0	0	0	0	0	0
c228501/f1p11/1708	1.32	1.48	2.55	0.82	1.46	1.58
c29584/f1p14/2362	16.6	18.11	13.34	6.91	9.36	11.9
c40296/f1p20/1069	0.32	0.08	2.78	0	0	0.07
c25419/f1p24/2919	36.36	40.15	47.92	40.49	41.94	42.32
c340701/f1p44/797	281.57	37.36	16.11	23.02	25.58	30.28
c338653/f1p32/721	889.87	538.05	682.75	711.99	676.84	718.17
c82125/f1p1/1926	0	0	0	0	0	0
c41975/f1p0/1215	0	0	0	0	0	0
c12150/f1p921/2153	0.58	0.4	1.28	1.13	0.55	0.31
c6183/f1p1/1297	0.24	1.33	0.98	0.33	0.64	0.52
c38762/f1p2/2063	21.31	32.1	47.05	35.13	28.47	27.43
c279073/f1p4/1514	0	0	0	0.07	0	0
c66680/f1p2/2227	1.5	1.03	1.38	1.28	1.74	1.69
c1888/f1p21/5828	0.05	0.33	0.31	0.17	0.25	0.21
c302906/f61p89/1581	208.19	162.61	157.07	235.93	236.59	237.24
c22261/f1p95/3623	27.05	24.54	34.96	37.82	35.64	37.6
c20810/f1p2/1125	16.07	14.12	12.74	13.24	14.63	13.74
c14439/f1p1/1056	0.14	0	0.48	0.07	0.2	0.4
c108365/f1p0/1146	0	0	0	0	0	0
c1901/f1p26/5004	24.93	23.03	22.1	20.44	21.11	21.74
c30349/f1p330/3288	0.5	2.96	6.66	3.65	2.65	3.91
c110645/f1p18/1516	0	0.31	0.11	0.17	0.25	0.18
c41036/f1p0/3173	0.04	0.07	0.19	0.01	0.09	0.2
c339516/f1p7/572	10.61	22.29	21.5	15.82	17.47	17.45
c47423/f1p0/1001	0	0	0.12	0.06	0	0
c24336/f1p524/2110	0	0	0	0	0	0
c56271/f1p23/1842	1.18	1.05	1.58	0.95	0.93	1.45
c40751/f2p2/1232	14.58	3.69	5.21	10.47	7.88	20.85
c261290/f1p6/1573	28.42	10.61	10.16	8.91	9.05	13.43
c150917/f1p3/1821	0.01	0	0	0.05	0	0
c25794/f1p8/1119	3.18	2.31	2.16	1.92	2.16	2.11
c217993/f1p28/1649	0	0	0	0	0	0
c68399/f1p6/1507	0	0	0	0	0	0
c33705/f1p10/824	32.54	45.99	22.42	4.34	5.52	10.64
c91988/f1p87/1765	0	0	0	97.5	103.87	0
c85109/f1p193/1797	0	0	0	0	0	0
c44088/f1p3/1059	26.66	31.61	25.44	44.89	45.36	43.31
c50064/f1p9/917	6.04	5.36	4.2	4.54	5.52	5.93
c65326/f1p1/1143	0.5	1	0.74	0.15	0.46	0.28
c48658/f1p0/984	5.63	1.88	1.47	1.61	1.74	3.4
c157387/f1p4/1568	34	26.92	32.42	26.16	27.21	28.02
c234594/f1p1/1871	2.1	3.87	4.07	2.34	3.34	3.12
c139249/f1p10/1818	22.82	30.02	31.61	25.15	26.46	27.12
c2777/f1p108/4870	10.07	12.03	12.81	9.93	9.28	10.59
c11703/f1p192/3154	0	0	0	0	0	0
c113476/f1p0/1111	0	0	0	0	0	0
c36947/f1p103/1276	32.12	21.06	16.77	20.27	21.63	25.55
c8625/f1p202/2492	3.48	3.83	3.98	3.54	2.84	3.9
c181782/f1p8/1820	4.38	2.6	3.01	2.53	2.74	3.27
c25570/f1p53/2300	0.08	0.04	0.05	0.09	0.14	0
c64460/f1p6/1806	0	0	0	0	0	0
c347391/f1p1/360	0	0	0	0	0	0
c2016/f1p8/2335	2.35	6.67	6.41	8.2	6.03	7.48
c36382/f1p7/2209	0.28	0.17	0.26	0.16	0.25	0.21
c9563/f1p7/2234	2.94	4.65	4.08	5.18	5.06	6.39
c13708/f1p22/2748	5.73	8.3	6.26	5	6.63	6.07
c4291/f1p3/2477	0.04	0	0.02	0	0.02	0.06
c13665/f1p289/2737	32.03	15.51	15.71	23.64	25.28	30.32
c274357/f1p4/1689	13.03	23.32	22.12	23.61	22.76	25.71
c1249/f1p4/4511	0	0	0	0.01	0	0
c1034/f2p11/2321	10.35	11.11	11.33	11.46	12.4	12.45
c18380/f1p57/2017	2.74	4.93	3.89	4.16	4.4	5.61
c112149/f1p21/1393	0	0	0	0	0	0
c40197/f1p117/1155	0	0	0	0	0	0
c235336/f2p41/1770	2.5	1.29	1.16	1.18	2.3	2.21
c276216/f1p9/1244	0	0	0.05	0	0	0
c42528/f3p28/1401	14.15	19.04	17.4	16.59	15.12	14.05
c139449/f1p6/1724	0.09	0.12	0.43	0.22	0.21	0.13
c60323/f1p1/1391	0.33	0.72	0.57	0.64	0.55	1.28
c22668/f1p1/1179	1.84	0.9	1.69	0.84	1.31	1.75
c171477/f6p39/1779	4.95	14.65	11.7	9.5	11.81	10.78
c13177/f1p16/1913	2.27	5.53	6.25	3.23	3.64	4.01
c87837/f1p13/1587	0	0	0	0	0.24	0
c36208/f1p1/3060	0	0	0.1	0	0.03	0.05
c265331/f1p4/1890	2	1.89	2.12	2.44	2.92	3.17
c33683/f1p7/3022	0.2	0.18	0.58	0.1	0.26	0.1
c280043/f1p3/1714	0.92	1.12	0.53	0	0.13	0.13
c264722/f1p19/1868	2.66	3.17	3.08	2.84	3.83	3.34
c11026/f1p111/2241	0	0.05	0	0	0.04	0.02
c22/f1p0/10836	0	0	0	0	0	0
c272547/f1p16/1572	16.96	9.79	4.07	5.29	4.69	4.95
c29922/f1p4/2660	0.1	0.16	0.21	0.18	0.07	0.17
c40619/f1p14/2426	0	0	0	0	0	0
c13540/f1p20/2690	6.42	8.11	9.38	7.96	11.14	7.62
c66034/f1p0/1133	0	0	0	0	0	0
c29255/f1p1/3235	3.44	1.9	2.34	2.35	2.38	2.6
c45386/f1p0/1414	4.34	10.61	11.32	7.53	7.31	6.1
c28219/f1p11/1742	0.25	1.21	1.14	1.19	0.99	0.95
c270/f1p1096/5190	0	1.91	0	0	0.04	0
c81980/f1p28/2058	15.26	33.52	33.43	34.82	35.1	38.01
c110981/f1p26/1815	0	0.06	0	0	0	0
c43241/f1p0/1078	0	0	0	0	0	0.06
c113017/f1p17/1412	3.09	4.79	4.46	3.76	3.64	3.22
c6155/f1p1/2402	0	0	0	0	0	0
c348672/f1p3/770	0.17	0.18	0	0	0.09	0.45
c82728/f1p1/1225	0	0	0	0	0	0
c24156/f1p5/1104	2.94	3.67	3.5	4.38	4.88	4.95
c12120/f1p3/1568	1.81	5.48	6.28	2.73	2.67	7.5
c11261/f1p25/1787	4.89	5.8	5.56	3.3	3.53	3.79
c9076/f1p38/1654	2.19	41.71	42.55	20.78	23.02	24.73
c63419/f2p42/1549	1.22	1.45	1.45	1.08	0.84	1.51
c32491/f1p880/3560	214.02	92.79	106.58	87.2	82.33	103.03
c15272/f1p102/2647	0	0	0.03	0	0	0
c85734/f1p0/1108	0.14	0.92	1.03	0.71	0.69	1.01
c6615/f1p6/2322	8.78	14.27	0	0.03	0	0
c64469/f1p6/1210	0	0	0	0	0.05	0
c30695/f1p82/2890	0.82	0.79	0.54	0.35	0.12	0.56
c1614/f1p607/2462	0	0	0	0.01	0.04	0
c37597/f1p7/2041	16.27	10.73	7.17	6.95	8.31	7.45
c92662/f1p14/1673	0	0	0	0	0	0
c34023/f1p8/3166	6.25	7.73	6.56	4.47	5.18	4.56
c34368/f1p33/3382	0	0	0	0	0	0
c221422/f1p2/1113	15.32	15.4	14.15	16.09	17.79	20.68
c19668/f1p21/1157	313.8	301.12	250.85	311.31	305.17	317.39
c284616/f8p31/1460	58.47	64.57	55.83	72.82	72.17	72.84
c17557/f1p45/3410	3.34	3.4	2.38	3.68	5.67	4.2
c265261/f1p6/1504	15.6	9.82	12.54	18.3	18.24	19.52
c28170/f1p114/2577	11.9	9.73	8.72	8.75	8.27	10.47
c11416/f1p5/2140	3.06	4.13	3.4	2.01	2.61	2.4
c23024/f1p4/1436	0	0	0	0	0	0
c33189/f1p8/1782	1.37	1.76	1.26	0.9	1.19	0.88
c90666/f1p28/1162	0.4	0.14	0.7	0.25	0.47	0.25
c192219/f1p20/1489	0	0	0.05	0	0	0
c340890/f1p0/531	0	0	0	0	0	0
c273561/f1p34/1850	3.76	3.91	3.06	2.89	1.64	2.33
c55990/f1p0/1947	0	0	0	0	0	0
c29501/f1p1/1096	0	0	0.11	0.1	0.05	0
c24739/f1p15/2844	0.02	0.07	0.13	0	0.02	0.17
c457/f1p218/4336	0	0	0	0	0.03	0
c2337/f1p0/2297	0	0	0	0	0	0
c61939/f1p4/1999	0	0	0	0.04	0	0.04
c138367/f2p8/1668	3.63	3.17	3.14	0.9	1.21	2.56
c210616/f1p1/838	0	0	0	0	0	0
c274618/f1p0/1147	0.23	0.54	0.36	0.63	0.6	0.56
c228734/f1p11/1597	52.4	44.73	53.82	46.43	47.79	56.98
c17433/f1p17/3057	2.36	3.19	4.21	3.43	3.87	3.56
c2088/f1p0/2803	0	0	0	0	0	0
c36722/f1p0/1331	2.34	3.19	5.95	3.99	3.32	4.68
c227323/f1p2/1207	26.61	28.58	21.07	14.92	15.78	15.02
c2922/f1p12/2713	9.04	9.69	6.36	2.79	2.53	5.26
c36460/f2p13/2555	12.92	11.69	12.11	12.86	11.21	14.25
c24911/f1p4/2486	10.65	9.82	11.14	9.38	9.46	10.06
c8155/f1p0/1509	0	0	0	0	0	0
c43377/f1p0/1296	0	0	0	0	0	0.09
c189444/f1p14/1660	0.29	0	0	0	0	0.04
c13450/f1p16/3766	0.27	0.24	0.93	0.54	0.63	0.49
c337936/f1p12/735	0	1.12	0	0	1.84	0
c4174/f1p92/2003	0	0.61	0	0	0	0
c24018/f1p0/3425	0.08	0.07	0.2	0.05	0.1	0.18
c115173/f1p5/1087	0	0	0	0	0	0
c138632/f2p1/1681	0.09	0.45	0.62	0.36	0.4	0.35
c70956/f1p0/995	0	0	0	0	0	0
c5470/f1p52/3518	5.33	3.66	3.06	3.77	2.34	4.88
c316/f1p214/5469	0	0	0	0	0	0
c125394/f2p3/812	16.74	21.38	22.63	21.26	23.15	29.55
c107603/f1p3/1424	0	0	0	0	0.11	0
c38070/f1p100/2084	4.66	6.59	3.71	0.85	1.01	1.8
c265/f1p36/4443	0	0	0	0	0	0
c38784/f1p13/2013	0.76	2.18	2.26	1.99	2.64	1.54
c15788/f1p9/2651	6.4	6.6	6.84	5.2	5.72	8.94
c7494/f1p2/2230	0.82	1.79	1.76	1.52	1.67	1.39
c29789/f1p100/3029	0	0	0	0	0	0
c41054/f1p68/1627	0.46	2.14	1.94	1.62	1.89	2.38
c2787/f1p14/1182	0.41	0.22	0.88	0.43	0.35	0.36
c21182/f2p34/2275	89.98	99.68	93.11	106.86	108.33	120.94
c40287/f1p14/1053	0	0	0.12	0	0	0
c110747/f1p0/1117	1.06	2.54	1.46	1.35	1.25	1.96
c1994/f1p0/2488	0	0	0	0	0	0
c82564/f1p114/1308	1.11	0.45	1.02	0.38	0.57	1.12
c24810/f1p7/2420	0.28	1.33	2.06	2.15	1.23	1.44
c1242/f16p8/1006	0.56	1.59	2.91	1.1	0.9	1.77
c196285/f1p94/1387	0	0	0	0	0	0
c90939/f1p46/1084	0.19	0	0.22	0	0	0.12
c297731/f1p13/893	365.69	490.7	433.8	346.26	329.07	378.94
c25702/f1p0/3651	0	0	0	0	0	0
c63153/f1p6/1444	0	0.29	0.6	0.11	0.26	0.31
c15830/f1p42/2239	0.92	0	0.15	1.23	0.76	0.32
c93025/f1p34/976	394.1	179.32	188.95	187.99	181.55	201.59
c2168/f1p14/5014	2.45	2.31	2.05	1.77	2.11	2.21
c6602/f1p6/2021	0	0	0	0	0	0
c3217/f1p68/4093	5.75	7.29	7.17	6.16	7.54	5.91
c22822/f1p16/1715	0.14	0.3	1.08	0.34	0.24	0.51
c9843/f1p3/1600	0	0	0.1	0.03	0.07	0.13
c303421/f7p9/841	137.69	174.19	159.85	129	123.49	148.16
c68274/f1p2/1063	0.41	0.27	0.52	0.54	0.34	0.34
c19727/f1p19/1234	0.45	0.49	0.85	1.22	0.87	1.42
c38739/f1p0/1306	0	0	0	0	0	0
c16951/f1p0/2469	0	0	0	0	0	0
c92340/f1p40/1980	3.29	5.67	4.01	6.07	5.91	7.14
c116073/f1p7/1091	0.44	0.59	0.54	0.26	0.17	0.3
c34852/f1p12/3727	0.13	0.41	0.43	0.02	0.09	0.22
c227401/f1p86/1678	0	0.14	0.07	0.07	0.07	0
c114045/f1p7/1286	0.16	0.46	0.9	0.83	0.61	1.23
c149160/f1p1/1609	1.45	1.69	1.06	0.54	0.79	0.67
c6556/f1p151/2239	0	0	0.02	0.24	0.33	0.02
c10673/f1p9/2105	10.51	10.55	9.7	9.88	10.42	11.54
c66133/f1p0/1953	0	0	0.03	0	0	0
c19438/f1p0/1490	14.95	9.02	24.99	14.46	13.53	18.69
c2885/f1p34/3552	1.25	0.88	1.01	0.87	0.61	0.89
c38563/f1p1/1638	0.65	0.12	0.03	0.46	0.29	0.2
c71365/f1p14/1212	3.51	4.2	4.17	3.08	3.38	5.23
c142717/f1p10/1402	5.39	4.44	3.12	2.25	1.87	3.46
c41354/f1p7/2235	22.69	24.61	28.56	32.95	35.04	31.57
c27595/f1p5/1659	0	0	0	0	0	0
c40555/f1p1/1579	0	0	0	0	0	0
c152811/f2p10/1789	20.46	45.16	39.47	42.11	43.84	45.07
c29223/f1p2/2769	3.86	3.36	3.33	2.69	3.02	2.6
c87630/f1p7/987	0	0	0	0	0	0
c12213/f1p68/1957	0.63	0.51	1.14	0.19	1.1	0.73
c189561/f1p7/1593	6.35	6.63	5.02	4.49	3.82	3.65
c26455/f1p29/3194	0	0	0	0	0.05	0.05
c13636/f2p10/1390	6	3.93	6.11	7.22	11.28	10.16
c25384/f1p6/3795	0.31	0.18	0.15	0.15	0.17	0.17
c42894/f1p17/1732	26.53	25.3	24.32	27.09	29.14	28.73
c56460/f1p65/1871	7.73	7.6	3	3.99	4.32	11.26
c11443/f1p164/2142	0	0	0	0	0	0
c49770/f2p2/900	9.6	11.6	10.19	7.79	5.8	7.79
c263673/f1p28/1739	0	0.05	0	0	0	0
c25804/f1p26/3534	19.77	14.34	6.04	11.78	16.04	16.5
c22551/f1p10/3025	8.47	5.07	5.26	3.72	4.17	4.67
c164/f1p49/4769	20.95	16.18	9.92	9.22	9.65	15.19
c30475/f1p32/2316	0	0	0	0	0	0
c25559/f1p6/3377	1.29	1.09	0.75	1.93	1.91	2.31
c33987/f1p15/3731	0.63	1.16	0.82	0.96	1.09	1.05
c101549/f1p1/805	50.24	34.99	30.3	35.78	35.46	39.85
c1657/f1p62/4769	4.47	2.29	0	0.86	1.95	0
c19742/f1p1/992	2.56	1.26	2.4	1.41	1.66	2.49
c19461/f1p0/2032	0.07	0.58	0.49	0.43	0.3	0.38
c7111/f1p0/1080	0	0	0	0	0	0
c41344/f1p44/3467	30.64	37.14	37.62	48.94	49.26	44.53
c17169/f1p19/3463	9.63	5.16	5.14	5.86	5.36	6.23
c33077/f1p7/2762	0.1	0.18	0.15	0.02	0.23	0.47
c339465/f1p0/654	12.11	13.38	9.76	8.11	7.31	8.3
c269390/f1p3/1199	0	0.09	0	0	0	0
c225849/f1p8/1353	14.43	38.35	33.28	22.56	23.26	20.37
c90945/f1p16/1282	0	0	0	0	0	0
c134167/f1p4/804	97.55	151.26	154.85	265.1	256.94	280.39
c31700/f1p18/2510	1.25	3.16	5.17	4.64	3.24	4.48
c36380/f1p5/2549	0.04	0.02	0.22	0.11	0.08	0.14
c14448/f1p2/3330	0.09	0.1	0.08	0.12	0.13	0.16
c2239/f1p99/2642	15.34	15.7	13.99	17.33	17	19.84
c220944/f1p3/1147	21.42	12.3	15.36	17.45	19	19.03
c63502/f1p131/2023	0	0	0	0.1	0	0
c2072/f1p57/2413	11.79	10.57	8.28	8.52	8.83	8.19
c152715/f1p24/1543	1.94	3.06	4.66	4.2	4.79	6.44
c11177/f1p25/2273	4.5	5.28	4.51	2.54	3.34	5.29
c22338/f1p1/1111	0.1	0.41	0.33	0.25	0.21	0.27
c22007/f2p8/1432	0.98	0.9	0.82	0.26	0.8	0.63
c38032/f1p18/1944	0	0.02	0	0	0.03	0
c262829/f1p1/1335	61.17	44.9	42.92	46.59	46.99	54.8
c227315/f1p2/2024	0	0	0	0	0	0
c11433/f1p0/1226	0.04	0	0.05	0.09	0.05	0.05
c12671/f1p3/2763	0	0	0	0	0	0
c1795/f1p0/4423	0.14	0.16	0.21	0.11	0.21	0.16
c269564/f1p25/1473	0.07	0	0.11	0	0	0.04
c24420/f1p3/1671	0	0.09	0.23	0.06	0.06	0.13
c3843/f1p2/1234	0.51	1.56	1.52	0.61	0.41	1.07
c82102/f1p0/1002	25.54	24.12	22.48	37.59	39.04	37.88
c16758/f1p2/2727	0.12	0.03	0.21	0.03	0	0.05
c263213/f1p2/1187	30.88	30.36	20.43	13.4	12.52	10.31
c235723/f1p3/1674	0.46	0.9	1.68	0.71	0.71	0.38
c44974/f1p0/1319	0	0	0	0	0	0
c21014/f3p22/2573	8.2	11.67	9.57	11.76	13.6	12.37
c36057/f1p3/2211	0.62	1.45	1.16	1.51	1.32	1.91
c21952/f1p31/3099	0	0.07	0.23	0.04	0.05	0.09
c26387/f1p12/1599	0.52	0.13	0.41	0.1	0.17	0.17
c36081/f10p30/1594	65.14	51.37	60.6	79.37	74.52	76.06
c5332/f1p3/2097	0	0	0	0	0	0
c201236/f1p8/859	0	0.41	0	0.32	0	0.6
c158494/f1p22/1506	3.66	16.85	15.3	2.35	2.99	6.12
c26463/f1p78/2022	0	0	0	0	0	0
c17383/f1p22/3367	0	0	0	0	0	0
c6327/f2p1/1368	1.96	2.41	2.46	1.89	1.64	2.12
c268209/f1p10/1779	1.4	2.34	2.79	0.7	0.93	0.89
c11438/f1p19/2242	11.39	8.57	1.03	3.2	3.68	26.77
c10857/f1p2/1070	0.1	0.54	0.86	0.53	0.44	0.67
c175914/f1p3/1577	1.76	1.85	1.65	4.61	4.75	4.24
c97437/f1p0/946	0	0.06	0.2	0	0.07	0
c28927/f1p2/2169	0	0	0	0	0	0
c272811/f1p3/1509	2.29	1.69	1.7	1.64	2.13	1.84
c21553/f1p25/2260	78.43	40.85	42.8	40.7	38.25	47.07
c94373/f1p4/1249	5.58	8.06	6.35	6.1	6.89	5.9
c84827/f1p21/1233	0.14	0	0	0	0	0
c19346/f1p17/2041	1.21	1.49	2.26	1.18	0.92	1.68
c38340/f1p6/1451	0.76	0.61	0.24	0.32	0.38	0.61
c6295/f1p98/2434	0	0	0	0	0	0
c1022/f2p11/2398	1.88	1.37	1.93	1.64	1.68	1.67
c20015/f1p71/2419	1.91	1.11	2.3	1.16	1.27	1.45
c42783/f22p177/2253	68.38	63.41	67.89	80.42	73.14	78.19
c8248/f1p13/893	1.24	0.15	0.82	0.27	0.57	1.1
c41694/f1p8/1693	0	0	0	0	0	0
c74293/f1p3/963	0	0	0	0	0	0
c26130/f1p8/3145	1.4	1.73	2.86	1.95	1.56	1.55
c112479/f1p40/1684	32.71	50.62	39.94	32.31	43.28	37
c293020/f1p21/916	0.81	2.28	2.06	1.52	0.93	3.19
c112441/f1p5/1113	2.26	2.45	2.02	0	0.2	0.29
c23298/f1p24/2436	46.83	28.28	27.98	30.48	28	31.02
c211/f1p1179/6674	1.07	1.83	3.35	1.39	1.58	2.03
c223177/f1p7/1544	2.64	3.75	3.09	0.89	0.9	1.23
c68141/f1p9/1797	0.54	0.44	1.98	0.4	0.96	0.82
c93009/f1p21/1708	0	0	0.06	0.09	0.03	0
c18637/f2p7/1514	4.18	4.39	4.25	4.06	3.81	3.13
c1141/f31p67/1626	119.83	115.79	122.39	139.6	142.16	140.66
c175247/f1p14/1529	0	0	0	0	0	0
c193443/f1p3/1794	1.8	1.04	0.95	1.27	1.02	1.32
c5452/f1p18/2546	11.8	12.22	11.1	8.99	12.73	12.12
c19069/f1p5/1029	2.11	10.28	8.69	6.35	7.87	9.52
c44271/f1p4/1131	6.29	9.19	7.91	5.88	7.08	9.19
c91748/f1p43/1562	0	0	0	0	0	0
c49627/f3p41/970	175.49	149.8	94.92	73.79	70.31	109.3
c1658/f1p7/4258	0.04	0.01	0.06	0	0.04	0.03
c69998/f1p6/1948	0.43	1.74	1.95	2.18	2.22	2.37
c64913/f1p16/1069	0	0	0.94	553.79	559.97	28.37
c20398/f1p163/1351	0.76	0.91	0.72	0.58	0.51	0.74
c33067/f1p43/3252	0	0.02	0	0	0	0
c341265/f1p1/462	0	0	0	0	0	0
c264196/f1p47/933	5.55	3.75	6.48	2.55	8.42	5.62
c89420/f1p83/1790	0.09	0.14	0	0.09	0	0
c24000/f1p23/1706	3.11	0.57	0.9	0.43	0.69	1.18
c213115/f9p65/1621	11.76	6.6	7.25	6.73	5.41	7.26
c27617/f1p19/2097	0.8	1.45	1.81	1.37	2.19	1.66
c232589/f1p2/1408	2.29	1.39	1.21	0.71	1.39	1.1
c181542/f1p53/1684	0.07	0.32	0	0	0	0.13
c20948/f1p6/1570	0.06	0.26	0.35	0.26	0.24	0.31
c16322/f1p802/2413	0.58	0.13	0.26	0	0.34	0.07
c112383/f1p1/1118	0	0	0	0	0	0.05
c8758/f1p0/2054	0.73	2.99	4.11	2	3.24	2.45
c25444/f1p4/2109	0	0	0	0	0	0
c274241/f1p12/1423	25.04	24.8	20.8	22.67	22.89	24.48
c21773/f1p13/2133	6.32	5.56	6.42	6.21	5.47	8.47
c272424/f1p3/1774	0	0	0	0	0	0
c42311/f1p404/1617	3.32	3.72	3.24	3.57	3.97	3.66
c338063/f1p9/750	0	0	0	0	0	0
c27611/f1p67/3143	20.64	0.16	0.1	0.19	0.1	0.42
c340224/f1p3/664	277.28	83.45	97.61	51.85	53.78	73.83
c41059/f1p17/2212	7.85	13.72	14.05	90.12	95.15	53.36
c57407/f1p44/2085	159.28	98.73	2015.43	443.83	434.35	37.29
c20396/f1p0/1091	0	0	0.61	0.98	0.54	0.38
c11650/f1p2/1486	0.37	0.63	0.9	0.07	0.36	0.29
c194404/f1p5/916	0	0	0	0	0	0
c36844/f1p4/1187	0	0	0	0	0	0
c3275/f1p36/3771	0.08	0	0.05	0.06	0.07	0.1
c36193/f1p163/2244	0	0	0	0	0	0
c152176/f1p2/1567	2.96	4.76	5.82	6.4	6.04	6.39
c226695/f1p58/1924	0	1.09	0.73	0	0.23	0.3
c12855/f1p41/2302	0.75	4.96	7.28	10.71	7.7	10.48
c3795/f1p31/3564	10.4	7.9	9.62	8.93	8.61	8.8
c131659/f1p0/887	0	0	0	0	0	0
c37867/f1p2/2030	2.41	2	1.49	1.58	2.11	2.08
c18090/f1p0/2040	1.28	1.25	1.22	0.48	1.06	1.34
c226826/f1p2/1768	0.08	0.11	0.86	0.45	0.09	0.72
c35640/f1p11/2740	6.74	12.4	10.56	6.59	7.36	9.69
c16408/f1p123/3204	0	0	1.23	0.03	0.31	0.02
c13023/f1p6/1349	0.09	0	0.09	0.08	0	0
c119619/f1p0/1302	0	0.17	0.31	0	0.17	0.04
c92327/f1p3/1525	0	0	0	0	0	0
c9678/f2p74/1557	0.06	0.36	0.46	0.16	0.19	0.21
c26712/f1p0/3193	0	0	0	0	0.01	0
c35436/f1p7/3561	0.04	0.01	0.08	0	0	0.01
c27410/f1p4/1241	2.07	6.73	7.5	4.79	2.69	5.51
c15577/f1p683/2026	2411.42	2613.81	2022.2	3009.08	3117.93	3239.94
c58906/f1p26/988	0	0.12	0.32	0.06	0.12	0.25
c17636/f1p0/2954	0	0	0	0	0	0
c35548/f1p17/2351	0	0	0	0	0	0
c25580/f1p38/3602	2.65	2.43	2.11	3.36	3.3	3.62
c38808/f1p0/1082	0	0	0	0	0	0
c97813/f1p1/853	0	0	0	0	0	0
c18340/f1p6/2139	0	0	0	0	0	0
c144140/f1p21/1643	0.3	0.58	0.89	0.36	0.55	0.84
c223862/f1p4/1488	0.17	0.45	0.23	0.35	0.35	0.36
c2086/f1p99/4697	0.05	0	0	0	0	0
c63656/f1p2/1206	22.05	16.74	16.55	12.26	15.19	15.99
c109604/f1p27/1406	0	0	0	0	0	0
c107913/f1p0/967	0	0	0	0	0	0
c277303/f1p25/1460	0	0	0	0	0	0.09
c9988/f1p424/2261	0	0.12	0	0.34	0.25	0.58
c739/f1p2001/5068	0	0	0.19	0.39	0.27	0
c108751/f1p0/1332	0	0.4	0.56	0.2	0.25	0.08
c19882/f1p5/1351	8.77	6.57	6.35	4.85	4.2	6.29
c40423/f1p73/3490	0.06	0.07	0.2	0.04	0.05	0.04
c35283/f1p43/2400	7.8	20.77	19.13	14.44	17.5	22.58
c35487/f1p81/3385	1.81	1.93	1.12	1.35	2.16	2
c149976/f1p41/1770	0	0.23	0.29	0.18	0.19	0.19
c50477/f1p3/819	0	0	0	0	0	0
c36184/f1p60/2480	27.04	36.89	36.5	33.52	33.13	40.26
c62751/f1p154/1973	0	0	0	0	0	0
c342997/f1p4/629	105.44	193.76	197.68	193	172.13	198.61
c337050/f1p1/667	0	0	0	0	0	0
c2956/f1p25/2977	1.89	5.99	4.55	3.68	6.18	4.98
c10615/f1p11/1209	0.61	2.07	1.07	2.36	2.42	2.16
c216690/f1p7/1236	2.56	5	6.21	3.34	3.25	4.37
c16118/f1p9/2170	1.46	1.62	1.44	1.67	1.53	2.05
c2649/f1p28/4890	0.72	0.59	0.39	0.55	1	0.47
c41408/f1p1/2604	0	0.13	0.14	0.05	0.09	0.04
c43414/f1p0/1404	0.54	1.03	0.25	0.29	0.35	0.28
c23234/f1p283/3495	0	0	0	0	0	0
c15391/f1p126/3069	25.02	29.66	31.47	23.44	26.2	28.97
c31151/f1p38/2161	0.56	1.4	1.14	0.73	0	0.96
c196205/f1p2/1530	1.58	1.12	1.49	1.51	1.19	1.1
c25424/f1p285/2232	0.54	0.57	0.31	0	0	0.17
c279923/f1p3/1587	0.09	0.23	0.17	0.22	0.33	0.31
c1801/f1p318/2884	0	0.29	0	0	0	0.2
c61627/f1p16/2127	0.35	0.69	1.27	0.87	0.76	0.6
c143505/f1p14/1770	28.49	26.86	25.57	32.66	31.23	40.67
c23598/f1p4/1395	0.8	0.99	0.33	0.04	0.04	0.12
c81215/f2p0/1151	0.51	1.03	0.57	0.29	0.35	0.41
c71325/f1p34/1942	0.05	0.03	0	0.03	0	0.03
c101224/f1p0/829	6.65	7.43	6.42	5.43	5.2	7.02
c40552/f1p1/1292	0	0	0	0	0	0
c9253/f1p31/2061	0.62	0.62	0.94	0.42	0.4	0.46
c302801/f4p6/1148	111.13	144.91	119.37	180.72	184.81	204.1
c142604/f1p2/1593	0.4	0.39	0.73	0.61	0.4	0.64
c1748/f1p19/3310	0	0.03	0.04	0.03	0.03	0
c257317/f5p45/1554	52.13	45.18	38.45	33.7	35.75	40.12
c38565/f1p3/1310	2.27	2.22	2.29	2.11	2.2	2.41
c85946/f1p1/1769	0.69	2.1	2.07	0.83	1.38	0.79
c81419/f1p344/2145	0	0	0	0	0	0
c3649/f1p19/2358	16.01	12.26	18.73	14.73	15.12	18.17
c276095/f1p36/1331	0	0.16	0.24	0.11	0	0.06
c222847/f1p165/1798	0	0	0	0	0	0
c126390/f1p1/1097	0	0	0	0	0	0.05
c609/f1p55/3939	0	0	0	0	0	0
c4133/f1p3/1614	0.72	3.14	2.04	0.82	1.21	0.93
c41037/f1p3/2674	0	0	0	0	0	0
c14561/f1p3/2513	0	0	0.02	0	0	0
c3650/f1p17/1519	20.72	8.56	8.56	7.09	6.65	9.3
c2331/f1p853/1953	0	0	0	0	0	0
c12790/f1p10/1288	2.24	5.34	6.51	3.7	4.72	4.44
c21585/f1p11/1766	0.33	0.54	0.36	1.44	0.45	0.63
c43162/f1p3/1324	0	0	0	0	0.17	0.04
c42493/f1p22/1149	32.98	22.69	14.75	27.03	29.33	24.63
[truncated: 58,877 more rows]
