# Supplementary material for: Transcriptome in Combination Proteome Unveils the Phenylpropane Pathway Involved in Garlic (Allium sativum) Greening
Source: Front Nutr. 2021 Nov 1;8:764133. doi: 10.3389/fnut.2021.764133 (PMC8591526; doi:10.3389/fnut.2021.764133)
Supplement: Supplementary Table 4 — Differentially Expressed Genes (DEGs) identified in samples. [file Table_4.XLSX]

## Sheet: Genes_FPKM.diffExpr _2_
ID	PZ1	PZ2	PZ3	LW1	LW2	LW3	FC	log2FC	Pvalue	Qvalue	Regulation
c11693/f1p13/1676	37.39	36.91	45.84	21.61	35.9	31.55	1.65807	0.729505	0.0318298	0.380506	no change			c11315/f1p23/2741
c70286/f1p12/1308	153.14	144.78	133.31	40	71.49	72.11	2.67677	1.42049	0.0328671	0.382616	up			c116256/f2p5/1450
c88562/f1p10/1325	67.82	68.51	60.86	12.85	28.04	25.57	3.51458	1.81335	0.0266126	0.364706	up			c174936/f2p3/1715
c116256/f2p5/1450	102.71	94.8	104.05	38.71	51.81	43.05	2.40367	1.26524	0.00392886	0.250162	up			c261046/f2p6/2013
c174936/f2p3/1715	22.43	20.13	19.99	3.06	3.27	3.23	5.1002	2.35055	7.03647e-05	0.0742432	up			c3369/f1p14/2256
c44043/f1p3/1144	11.47	12.92	12.04	4.53	3.72	4.96	2.42179	1.27608	0.00390522	0.250162	up			c44043/f1p3/1144
c11315/f1p23/2741	61.63	62.39	59.19	25.27	27.33	30.87	2.1982	1.13632	0.00242275	0.232086	up			c61149/f1p35/2029
c86756/f1p3/1001	8.64	8.45	5.6	1.12	1.26	1.29	3.34173	1.7406	0.00274519	0.237449	up			c70286/f1p12/1308
c3369/f1p14/2256	24.96	26.22	29.38	11.6	16.03	17.15	2.04759	1.03393	0.00595659	0.273684	up			c86756/f1p3/1001
c61149/f1p35/2029	434.51	426.7	316.24	121.11	182.32	177.59	2.41851	1.27412	0.0346625	0.386827	up			c88562/f1p10/1325
c9430/f1p36/1338	1.33	1.18	1.83	0	1.42	1.36	1.87503	0.906911	0.129583	0.517435	no change
glmc31668/f1p80/2442	3.91	4.78	10.18	12.19	9.17	9.28	0.77874	-0.360786	0.471587	0.751797	no change
c1827/f1p21/4386	0.1	0.07	0.34	0.22	0.26	0.27	1.01855	0.0265137	0.768622	0.906124	no change
c23496/f1p7/2515	19.87	20.67	19.26	9.47	10.96	10.2	1.89609	0.923029	0.0018066	0.208609	no change
c37361/f2p126/2076	70.08	69.04	69.04	80.18	68.52	74.14	0.901821	-0.149088	0.148475	0.534435	no change
c187615/f1p145/1709	0.81	0.72	1.15	1.64	1.81	2.02	0.73671	-0.440831	0.0156921	0.329379	no change
c154937/f1p5/1741	0.09	0.13	0.16	0.28	0.29	0.38	0.883183	-0.179216	0.0271353	0.366443	no change
c34431/f1p21/3653	0.41	0.1	0.28	0.79	0.54	0.65	0.720919	-0.472092	0.0602224	0.428749	no change				c11693/f1p13/1676
c20618/f1p2/1344	2.13	2.08	4.07	13.05	6	6.5	0.407819	-1.294	0.108812	0.492561	no change
c111605/f1p20/1344	0.13	0.16	0.01	0	0	0	1.04844	0.0682498	0.340324	0.673683	no change
c63996/f1p44/1978	0.31	0.24	1.16	1.34	0.76	1.69	0.809238	-0.305364	0.480938	0.756764	no change
c261046/f2p6/2013	19.73	18.88	23.94	7.05	10.93	11.14	2.4875	1.3147	0.00512927	0.266596	up
c12491/f1p3/1162	24.31	23.22	19.72	10.16	6.96	8.71	2.12097	1.08472	0.00358432	0.248533	up
c151731/f1p26/1988	34.48	33.74	18.89	51.97	61.86	55.6	0.418737	-1.25588	0.0267767	0.364887	down
c24450/f1p15/3426	19.49	21.36	34.99	10.18	13.59	11.15	2.64342	1.40241	0.00247786	0.232086	up
c26268/f1p14/1850	39.15	43.96	68.48	14.02	28.67	33.87	3.02569	1.59726	0.0110608	0.315016	up
c31145/f1p131/3275	44.49	46.98	19.56	87.85	73.96	71.89	0.313593	-1.67304	0.00980847	0.308967	down
c32513/f1p279/2128	22.33	32.62	32.85	13.14	14.36	13.14	2.33573	1.22387	0.00758833	0.288181	up
c35216/f1p4/2182	2.27	3.34	2.15	7.63	9.83	6.3	0.394751	-1.34099	0.023938	0.357899	down
c17262/f1p6/2146	0.04	0.04	0.04	0	0	0	1.04	0.0565835	0	0	no change
c87920/f1p13/1943	0.03	0.03	0.03	0	0	0	1.03	0.0426443	0	0	no change
c151982/f1p31/1501	0.04	0.04	0.04	0	0	0	1.04	0.0565835	0	0	no change
c56686/f1p1/980	0.06	0.06	0.06	0	0	0	1.06	0.0840643	0	0	no change
c2935/f1p2/3091	0	0	0	0.02	0.02	0.02	0.980392	-0.0285692	0	0	no change
c69053/f1p7/2319	0.02	0.02	0.02	0	0	0	1.02	0.0285692	0	0	no change
c123830/f1p1/1633	0	0	0	0.03	0.03	0.03	0.970874	-0.0426443	0	0	no change
c11898/f1p2/2554	0.02	0.02	0.02	0	0	0	1.02	0.0285692	0	0	no change
c25819/f1p0/1582	0.03	0.03	0.03	0	0	0	1.03	0.0426443	0	0	no change
c41816/f1p8/1143	0.05	0.05	0.05	0	0	0	1.05	0.0703893	0	0	no change
c80617/f1p3/1330	0	0	0	0.04	0.04	0.04	0.961538	-0.0565835	0	0	no change
c6453/f1p107/2536	0.03	0.03	0.03	0	0	0	1.03	0.0426443	0	0	no change
c140554/f1p20/1680	0.05	0.05	0.05	0	0	0	1.05	0.0703893	0	0	no change
c26765/f1p1/1451	0.04	0.04	0.04	0	0	0	1.04	0.0565835	0	0	no change
c110852/f1p0/1131	0.05	0.05	0.05	0	0	0	1.05	0.0703893	0	0	no change
c184802/f1p13/1838	0	0	0	0.03	0.03	0.03	0.970874	-0.0426443	0	0	no change
c101886/f1p5/908	0.12	0.12	0.12	0	0	0	1.12	0.163499	0	0	no change
c2082/f1p94/4124	0	0	0	0.04	0.04	0.04	0.961538	-0.0565835	0	0	no change
c16349/f1p21/2596	0	0	0	0.04	0.04	0.04	0.961538	-0.0565835	0	0	no change
c157372/f1p13/1780	0	0	0	0.04	0.04	0.04	0.961538	-0.0565835	0	0	no change
c22825/f1p3/2230	0.02	0.02	0.02	0	0	0	1.02	0.0285692	0	0	no change
c37943/f1p23/1870	13.23	13.3	13.43	28.83	28.72	29.2	0.481502	-1.05439	2.04519e-06	0.00411966	down
c11153/f1p20/2295	33.73	32.43	29.37	23.03	20.95	21.27	1.34142	0.423764	5.27005e-06	0.010154	no change
c32941/f1p10/3860	2.75	3.25	4.39	1.74	2.5	2.4	1.67999	0.748455	1.06706e-05	0.0193168	no change
c345923/f1p0/222	7.6	8.4	7.86	0	0	0	8.98666	3.16779	1.08975e-05	0.0193168	up
c64680/f1p9/2258	2.67	3.09	3.94	5.22	6.45	6.25	0.705004	-0.504297	1.75853e-05	0.0299727	no change
c91230/f3p6/1337	73.29	72.59	71.4	109.02	109.56	107.89	0.662078	-0.594927	1.86362e-05	0.0305875	no change
c12126/f1p1/1315	28.37	27.37	24.33	0.08	0.04	0.18	23.906	4.5793	2.16045e-05	0.0339412	up
c241/f1p13/7031	2.54	2.46	2.31	3.11	2.99	2.99	0.825167	-0.277242	2.22113e-05	0.0339412	no change
c348361/f1p1/651	44.39	47.56	54.94	27.05	31.44	31.62	1.80699	0.853585	2.43464e-05	0.0359637	no change
c12633/f3p2/1695	94.67	91	72.69	1.02	0.36	0.45	44.6958	5.48207	2.60183e-05	0.0371936	up
c30923/f1p112/2481	49.48	47.78	45.51	36.38	34.68	35.16	1.28112	0.357406	2.79694e-05	0.0387332	no change
c8804/f1p16/1425	2.69	3.28	4.38	9.01	11.23	10.82	0.468514	-1.09384	3.3526e-05	0.0450214	down
c8651/f1p175/2509	2.22	2.4	3.31	7.93	9.51	9.27	0.425853	-1.23157	3.49602e-05	0.0455665	down
c21230/f2p133/2728	34.16	33.91	32.9	24.47	23.57	24.07	1.35507	0.438369	3.76652e-05	0.0476895	no change
c29982/f1p6/2555	17.49	18.71	20.61	11.03	12.31	11.81	1.69507	0.761343	3.9876e-05	0.0490863	no change
c19380/f1p228/1818	179.52	192.5	200.76	632.69	660.26	701.22	0.305024	-1.71301	4.41829e-05	0.052918	down
c265291/f1p14/2009	26.48	26.99	31.7	9.32	10.7	11.09	2.8685	1.5203	4.87948e-05	0.0569038	up
c81240/f1p3/1660	2.34	2.02	1.79	0.36	0.25	0.23	2.17974	1.12416	5.58197e-05	0.0634269	up
c229625/f1p4/1741	8.78	9.1	9.96	7.03	7.8	7.68	1.29042	0.367846	6.25115e-05	0.0692549	no change
c196323/f2p10/1720	28.45	32.92	38.98	15.88	18.53	18.46	2.13293	1.09283	6.67448e-05	0.0721414	up
c154646/f1p10/1516	13.97	13.18	12.34	3.6	3.25	3.64	2.98797	1.57916	8.39652e-05	0.0856143	up
c40800/f1p49/3684	2.5	2.59	2.62	5.49	5.38	5.28	0.561871	-0.831688	8.50058e-05	0.0856143	no change
c134991/f15p13/1202	45.08	46.14	46.83	32.65	33.22	33.97	1.39907	0.48447	8.95133e-05	0.0881507	no change
c30494/f1p1/1151	5.89	5.24	4.72	2.52	2.15	2.13	1.74477	0.803033	0.000102691	0.0989292	no change
c37919/f1p3/2023	17.62	19.01	25.55	6.08	7.87	6.99	3.24427	1.6979	0.000107918	0.0997042	up
c24253/f1p54/2572	0.12	0.15	0.25	0	0.06	0.05	1.19587	0.258058	0.000107995	0.0997042	no change
c479/f1p7/4688	0.32	0.36	0.34	0.96	0.96	0.93	0.688304	-0.538882	0.000124736	0.11281	no change
c3845/f1p9/1254	27.57	29.32	35.23	24.6	28.5	28.38	1.27422	0.349609	0.000133917	0.113047	no change
c158128/f1p22/1767	8.17	9.38	8.23	50.2	49.27	53.34	0.183836	-2.44351	0.000136174	0.113047	down
c42059/f1p5/1163	0.1	0.09	0.09	0	0	0	1.09023	0.124628	0.000136556	0.113047	no change
c34193/f18p25/1403	19.57	21.25	31.67	66.46	91.32	85.04	0.390634	-1.35611	0.000142725	0.113047	down
c269218/f1p2/1839	4.86	5.95	9.04	3.54	5.58	5.03	1.75462	0.811159	0.000144888	0.113047	no change
c2380/f2p11/1148	26.36	25.13	22.65	52.07	48.47	45.53	0.477638	-1.06601	0.000148221	0.113047	down
c41034/f1p5/3264	6.3	5.64	4.46	3.59	2.84	3.01	1.33638	0.418332	0.000148471	0.113047	no change
c22997/f1p0/1145	0	0	0	0.09	0.1	0.1	0.914146	-0.129503	0.00014856	0.113047	no change
c180291/f4p2/1285	36.81	37.1	38.6	30.14	30.39	30.81	1.25049	0.322494	0.000151202	0.113047	no change
c87269/f1p212/1963	0.62	0.6	0.45	0.15	0.08	0.08	1.32808	0.409338	0.000152879	0.113047	no change
c11623/f3p3/1487	95.24	97.26	114.88	51.64	58.16	54.76	2.03493	1.02498	0.000153059	0.113047	up
c85181/f1p5/1790	4.35	4.85	6.25	9.91	11.68	11.19	0.594542	-0.750148	0.00016096	0.115945	no change
c264116/f1p1/1002	38.69	38.19	40.09	24.25	26.01	25.6	1.57008	0.650835	0.000164533	0.115945	no change
c41935/f1p2/1123	27.58	27.04	27.89	17.37	18.21	18.25	1.53267	0.616044	0.000168487	0.115945	no change
c8174/f2p0/1611	18.62	18.93	19.45	0.21	0.06	0.41	16.6038	4.05344	0.000168566	0.115945	up
c2358/f7p11/1728	27.45	26.3	25.89	45.38	46.62	45.56	0.579565	-0.786957	0.000171148	0.115945	no change
c40569/f1p2/1410	0.56	0.69	1.26	2	2.81	2.69	0.636598	-0.651547	0.000172681	0.115945	no change
c1382/f1p19/2244	22.76	22.87	24.21	30.54	31.1	31.5	0.779808	-0.358809	0.000180096	0.117785	no change
c207952/f1p27/958	200.33	199.27	171.74	360.92	338.82	349.38	0.506152	-0.982358	0.00018286	0.117785	no change
c24195/f1p602/2575	0	0	0	0.23	0.2	0.21	0.819445	-0.28728	0.000190092	0.117785	no change
c28075/f1p835/1969	0.67	0.82	0.97	2.78	3.12	2.87	0.498819	-1.00341	0.000193033	0.117785	down
c43881/f2p8/1242	80.96	85.34	96.55	48.52	50.83	53.37	1.84964	0.887248	0.000194072	0.117785	no change
c94874/f1p9/1507	21.53	22.94	25.86	9.07	11.47	11.07	2.39004	1.25704	0.00019554	0.117785	up
c2018/f1p26/4805	5.66	5.97	6.14	13.99	13.31	13.96	0.476745	-1.06871	0.000197023	0.117785	down
c27653/f1p2/3424	3	3.24	3.47	4.87	5.22	5.32	0.730154	-0.453726	0.000199043	0.117785	no change
c273549/f1p8/1926	25.95	24.42	23.3	10.75	10.43	11.08	2.09399	1.06625	0.000201044	0.117785	up
c186079/f1p10/1613	22.12	23.55	25.38	11.64	13.81	13.37	1.93291	0.950774	0.000202	0.117785	no change
c278056/f1p19/1799	0.07	0.08	0.08	0	0	0	1.07977	0.110726	0.000205422	0.118224	no change
c177275/f1p0/1926	4.35	3.97	3.37	2.32	1.95	1.88	1.4382	0.52426	0.000209724	0.119153	no change
c187084/f1p5/1754	3.14	4.26	9.34	1.53	3.64	3.64	2.66151	1.41224	0.000213641	0.119622	up
c75023/f1p1/951	0.25	0.2	0.13	1.03	0.83	0.8	0.592106	-0.756072	0.000215948	0.119622	no change
c342511/f1p20/622	599.22	580.08	719.83	3321.41	3570.33	4095.94	0.193064	-2.37285	0.000221084	0.120732	down
c35667/f1p33/3086	11.41	12.16	13.66	16.55	17.88	17.75	0.788177	-0.343409	0.000223897	0.120732	no change
c141868/f1p0/1648	337.4	327.92	368.26	859.37	976.77	999.52	0.393692	-1.34486	0.000231118	0.120732	down
c40413/f1p1/2582	0.49	0.5	0.56	1.73	1.85	1.67	0.563736	-0.826907	0.000236189	0.120732	no change
c18927/f3p0/1247	4.81	4.74	4.68	5.88	5.88	5.75	0.831647	-0.265956	0.000239416	0.120732	no change
c42654/f1p7/1486	2.17	2.26	2.07	4.27	4.19	4.38	0.590744	-0.759396	0.00024374	0.120732	no change
c28322/f1p9/2575	9.77	10.09	9.87	7.41	7.43	7.46	1.29655	0.374672	0.000243816	0.120732	no change
c10616/f1p0/1177	0.84	0.78	0.74	1.53	1.37	1.46	0.704808	-0.504698	0.000244529	0.120732	no change
c64409/f1p0/1759	158.27	164.58	77.76	0.03	0.03	0.03	93.6553	6.54929	0.000246243	0.120732	up
c43818/f3p7/1275	22.16	22.93	23.07	17.21	17.99	17.94	1.29791	0.37619	0.000247815	0.120732	no change
c58079/f1p18/1774	0.39	0.34	0.33	0	0	0	1.33384	0.415589	0.000247921	0.120732	no change
c2934/f1p2/4393	1.63	1.93	2.57	1.08	1.53	1.37	1.52338	0.607278	0.0002588	0.124086	no change
c34831/f1p43/2174	63.37	59.19	59.64	169.62	156.42	147.06	0.371581	-1.42825	0.000260446	0.124086	down
c32202/f1p35/3311	10.81	10.61	10.81	14.39	14.05	14.37	0.767295	-0.382147	0.000263208	0.124086	no change
c49830/f2p3/896	18.9	18.98	21.62	12.61	14.25	13.71	1.54822	0.630613	0.000275703	0.126055	no change
c124/f1p626/5212	0.05	0.05	0.06	0	0	0	1.05725	0.0803162	0.00027592	0.126055	no change
c32682/f1p133/2870	0.05	0.05	0.06	0	0	0	1.05725	0.0803162	0.00027592	0.126055	no change
c223877/f2p2/1218	25.05	21.93	19.33	43.44	38.94	41.09	0.488863	-1.0325	0.00027944	0.126361	down
c36953/f1p97/3117	24.28	24.91	28.69	42.14	46.39	44.29	0.644981	-0.63267	0.000290185	0.128854	no change
c5147/f1p29/2552	39.47	39.67	41.31	32.03	32.21	31.88	1.26707	0.341494	0.000290767	0.128854	no change
c3248/f1p17/3743	5.58	5.27	6.56	1.82	2.23	2.16	2.42885	1.28027	0.00030328	0.132365	up
c29812/f1p7/2551	89.94	91.47	127.63	39.26	45.92	45.73	2.74971	1.45928	0.000304666	0.132365	up
c1019/f2p78/2867	1.68	1.65	1.87	0.84	1	0.97	1.48215	0.56769	0.000311195	0.132466	no change
c2906/f1p8/1096	45.34	47.08	55.19	33.3	36.63	35.4	1.52333	0.607226	0.000315572	0.132466	no change
c26322/f1p2/2306	0.08	0.19	0.35	0.6	0.87	0.83	0.768584	-0.379725	0.000322444	0.132466	no change
c278484/f1p111/1919	0.12	0.12	0.1	0	0	0	1.10545	0.144628	0.000324257	0.132466	no change
c154878/f2p8/1855	10.68	11.78	12.16	6.95	7.37	7.26	1.61059	0.687591	0.000328309	0.132466	no change
c148378/f1p4/1792	11.71	11.64	11.82	8.81	8.51	8.55	1.31671	0.396938	0.000330796	0.132466	no change
c112817/f1p11/1355	9.65	10.83	13.14	8.32	9.81	10.01	1.35434	0.43759	0.000333171	0.132466	no change
c60592/f1p7/1972	7.01	6.86	6.77	4.5	4.68	4.58	1.40542	0.491004	0.000333338	0.132466	no change
c27600/f1p1/3149	0.07	0.05	0.05	0.24	0.22	0.21	0.854099	-0.227525	0.000334683	0.132466	no change
c9716/f1p5/1044	0.06	0.06	0	0.23	0.19	0.2	0.835366	-0.25952	0.00033479	0.132466	no change
c138373/f4p14/1759	31.97	32.02	31.86	17.82	18.18	16.84	1.76298	0.818015	0.000356273	0.13897	no change
c108854/f2p23/1060	0.91	1.29	1.76	7.41	8.03	7.85	0.303303	-1.72117	0.000357499	0.13897	down
c17789/f1p99/2971	14.32	15.39	15.27	5.35	6.22	6.32	2.43005	1.28099	0.00036559	0.140879	up
c36869/f1p12/3514	0.54	0.62	0.66	0.28	0.35	0.34	1.26217	0.335905	0.000374003	0.142715	no change
c45173/f1p1/1044	90.84	88.69	130.56	21.11	31.75	28.17	4.71116	2.23608	0.000382771	0.142715	up
c108321/f1p93/1625	154.22	154.32	157.38	135.91	135.79	134.75	1.15295	0.205328	0.000382845	0.142715	no change
c25912/f1p38/3072	104.3	99.67	142.72	30.63	36.81	34.08	3.90973	1.96707	0.000383237	0.142715	up
c42410/f1p6/1288	0.25	0.13	0.04	0.6	0.46	0.45	0.691927	-0.531309	0.000397096	0.146644	no change
c15045/f1p369/2573	286.76	287.18	187.02	0	0.64	0	193.886	7.59906	0.00040944	0.149953	up
c30801/f1p11/1537	10.77	11.89	13.17	8.19	9.03	9.29	1.44059	0.526662	0.000414771	0.15066	no change
c42762/f10p107/2176	357.76	343.19	349.55	182.64	165.82	178.12	1.9438	0.958883	0.000426013	0.15127	no change
c4068/f1p21/1675	298.83	281.37	231.18	45.96	29.01	31.58	6.11748	2.61294	0.000426633	0.15127	up
c7247/f1p8/3477	0.19	0.2	0.2	0.11	0.12	0.11	1.07919	0.109943	0.00042669	0.15127	no change
c16581/f1p8/884	0	0.16	0.62	0	0.3	0.25	1.34047	0.42274	0.000434766	0.15197	no change
c39010/f1p534/2140	540.34	564.9	610.46	1782.61	1658.93	1622.17	0.346574	-1.52877	0.000438595	0.15197	down
c186635/f1p1/1702	2.21	2.46	3.34	1.73	2.16	2.2	1.40433	0.489883	0.000438952	0.15197	no change
c32655/f1p1/2822	0.82	0.65	0.58	2.15	1.82	2.05	0.522296	-0.93706	0.000443292	0.152283	no change
c1809/f1p9/3467	0.1	0.08	0.07	0.18	0.16	0.17	0.913886	-0.129913	0.000458868	0.156421	no change
c79882/f1p18/2027	52.95	54.93	59.37	46.18	50.3	48.5	1.22101	0.288079	0.000462581	0.156449	no change
c56252/f1p0/1156	6.46	6.78	7.24	1.71	1.65	1.39	3.08544	1.62548	0.000466011	0.156449	up
c69645/f1p6/2165	0.19	0.25	0.48	0.13	0.3	0.28	1.1862	0.246345	0.000474669	0.157104	no change
c62953/f1p15/1574	4	4.76	7.3	8.39	11.59	10.92	0.71894	-0.476057	0.000475398	0.157104	no change
c46021/f2p38/1170	182.51	175.55	169.01	90.44	93.84	86.63	1.88575	0.915135	0.000478774	0.157104	no change
c13875/f4p0/1123	3.13	3.53	3.73	8.43	10.3	10.17	0.461884	-1.1144	0.000484966	0.157104	down
c7941/f1p3/2639	1.22	1.51	2.12	0.46	0.61	0.66	1.91916	0.940477	0.000494049	0.157104	no change
c228144/f1p2/1201	1.46	1.38	1.49	2.72	2.72	2.6	0.666368	-0.58561	0.000494286	0.157104	no change
c41195/f1p158/3192	0.04	0.04	0.05	0	0	0	1.04725	0.0666054	0.00049567	0.157104	no change
c28132/f1p15/2704	0.89	0.98	0.95	2.13	2.36	2.39	0.606611	-0.721157	0.000496324	0.157104	no change
c33601/f1p1/930	0.9	1.15	1.84	0.44	0.99	0.83	1.63445	0.708805	0.000504164	0.157305	no change
c45073/f1p0/1111	8.17	7.73	6.72	11.28	9.63	10.37	0.678846	-0.558844	0.000506151	0.157305	no change
c23733/f2p4/1594	18.19	19.04	21.56	13.88	14.57	15.05	1.43086	0.516885	0.000507607	0.157305	no change
c107174/f2p3/1236	1.84	1.84	1.25	4.37	3.33	3.35	0.485524	-1.04239	0.000523449	0.158642	down
c87583/f1p287/1228	1.47	1.88	2.43	0	0	0.05	3.22366	1.6887	0.000530994	0.158642	up
c33217/f1p192/4217	5.07	5.76	6.29	3.12	3.84	3.75	1.62963	0.704544	0.00053516	0.158642	no change
c148446/f1p17/1609	1.86	2.22	3.03	2.22	2.98	2.86	1.08724	0.120675	0.000536097	0.158642	no change
c237110/f1p9/1734	244.8	234.55	321.58	1040.71	1083.97	1119.99	0.277873	-1.8475	0.000537636	0.158642	down
c175914/f1p3/1577	4.61	4.75	4.24	1.76	1.85	1.65	1.95281	0.965553	0.000539815	0.158642	no change
c271324/f1p28/1494	0.07	0.08	0.07	0	0	0	1.0725	0.100984	0.000542068	0.158642	no change
c192265/f1p0/1671	0.03	0.03	0.03	0.43	0.46	0.39	0.722136	-0.469658	0.00054389	0.158642	no change
c278874/f1p3/1432	5.74	5.6	6.2	3.36	3.64	3.39	1.59342	0.672128	0.000544367	0.158642	no change
c33439/f1p102/3313	34.45	33.39	33.86	24.11	24.89	25	1.36629	0.450268	0.00054772	0.158642	no change
c13253/f2p7/1112	20.76	18.9	17.51	27.15	25.82	25.74	0.685438	-0.544902	0.000556816	0.159716	no change
c12190/f1p198/2898	0.42	0.56	0.94	0.2	0.39	0.34	1.44592	0.531989	0.000561568	0.159716	no change
c10662/f1p54/2188	75.16	74.18	82.35	39.11	43.93	45.78	1.91565	0.937837	0.000565828	0.159716	no change
c145961/f1p6/1863	0.21	0.25	0.22	0.61	0.64	0.6	0.760846	-0.394323	0.000565844	0.159716	no change
c282354/f1p0/1057	23.57	24.23	24.76	17.4	16.85	17.03	1.40481	0.490373	0.000571889	0.160018	no change
c260877/f2p13/1812	234.29	241.69	240.76	49.82	64.89	63.21	4.32166	2.11159	0.000584571	0.160018	up
c285879/f1p1/800	38.47	40.96	42.79	56.43	61.23	62.29	0.726535	-0.460895	0.000586462	0.160018	no change
c20653/f9p128/3304	103.74	101.95	113.04	158.34	173.76	167.84	0.67645	-0.563945	0.000591677	0.160018	no change
c261745/f1p3/1098	8.2	9.41	11.27	6.81	7.86	7.99	1.42072	0.506619	0.000592641	0.160018	no change
c21415/f1p75/3003	33.21	32.75	33.19	25.7	26.27	25.33	1.27557	0.351137	0.000594738	0.160018	no change
c28782/f1p39/2980	11.6	11.54	11.27	5.56	5.77	6.18	1.83497	0.875753	0.000601054	0.160018	no change
c7526/f1p203/2279	53.5	58.48	70.56	53.14	61.78	62.31	1.18094	0.239931	0.00060273	0.160018	no change
c64148/f1p14/1065	1.48	1.64	1.82	1.14	1.37	1.3	1.24967	0.321551	0.00060525	0.160018	no change
c13517/f1p75/4062	3.08	3.02	3.56	1.63	1.98	1.95	1.59882	0.677007	0.000614269	0.160018	no change
c89469/f1p2/1393	22.73	20.38	27.84	4.71	6.62	6.19	4.21742	2.07636	0.000616816	0.160018	up
c41858/f1p8/1306	0.08	0.13	0.18	0	0.04	0.04	1.14707	0.197958	0.000618577	0.160018	no change
c229520/f1p12/1846	10.9	10.79	11.95	17.2	18.59	17.64	0.681207	-0.553835	0.000621029	0.160018	no change
c1870/f1p4/4488	1.27	1.16	0.82	2.12	1.92	1.81	0.633485	-0.658618	0.000621033	0.160018	no change
c177987/f1p2/1589	0.13	0.1	0.03	0.15	0.1	0.1	0.928569	-0.106919	0.000623179	0.160018	no change
c215932/f2p4/1686	11.66	11.02	13.34	5.08	5.87	5.37	2.18011	1.1244	0.000626939	0.160018	up
c36905/f1p15/3168	7.06	7.36	8.29	4.88	5.71	5.26	1.47836	0.564	0.000628302	0.160018	no change
c10027/f1p0/1032	7.36	6.52	4.48	2.26	1.19	1.38	2.10984	1.07713	0.000645258	0.162698	up
c261598/f1p15/1420	116.55	108.74	142.05	37.41	42.58	46.8	3.23491	1.69373	0.000648908	0.162698	up
c185791/f1p0/1672	0.09	0.16	0.41	0	0.18	0.13	1.26254	0.33633	0.000651731	0.162698	no change
c24429/f1p303/2990	138.24	142.54	148.14	88.48	89.79	84.23	1.6616	0.732571	0.000653509	0.162698	no change
c14368/f1p7/3572	0.48	0.61	0.71	0.2	0.3	0.26	1.36496	0.448862	0.000657579	0.162797	no change
c34006/f1p88/2899	23.74	23.38	23.88	98.49	79.29	95.45	0.260007	-1.94338	0.00066765	0.164372	down
c3683/f12p10/977	0.12	0.19	0.38	0	0.18	0.13	1.25176	0.323956	0.00067666	0.16567	no change
c31708/f1p11/2618	0.07	0.06	0.07	0	0	0	1.06748	0.0942057	0.000685037	0.165751	no change
c155237/f1p269/1039	465.21	324.8	1516.69	0	0	0	1003.62	9.97099	0.0006866	0.165751	up
c22973/f1p7/2318	3.91	3.91	4.3	1.85	2.09	2.27	1.7425	0.801156	0.000691473	0.165751	no change
c1765/f3p8/1377	20.73	25.62	36.14	19.64	26.47	26.97	1.45551	0.541521	0.000692952	0.165751	no change
c29396/f1p19/2947	10.03	10.42	11.12	9.17	10.02	9.78	1.14065	0.189858	0.000695695	0.165751	no change
c18909/f3p7/1512	8.87	8.78	10.15	6.44	7.04	7.04	1.40268	0.488181	0.000701494	0.166077	no change
c24835/f1p16/2735	2.23	2.69	3.59	4.57	6.01	6.14	0.704203	-0.505937	0.000709072	0.166077	no change
c42016/f1p2/1425	0.11	0.27	0.74	0.14	0.55	0.52	1.24246	0.313198	0.000709929	0.166077	no change
c149196/f1p2/1879	45.61	45.67	55.36	14.24	18.87	15.36	3.30138	1.72307	0.000712054	0.166077	up
c150745/f1p10/1562	22.14	23.23	24.24	16.27	18.3	17.76	1.39064	0.475751	0.000734002	0.1694	no change
c38375/f1p13/1934	0.74	1.13	2.09	3.42	4.65	4.6	0.571764	-0.806508	0.000735637	0.1694	no change
c277434/f1p10/1726	11.84	11.54	12.33	18.48	19.59	18.44	0.667113	-0.583997	0.000737768	0.1694	no change
c4092/f1p14/1554	127.42	124.01	136.49	87.44	94.83	94.81	1.46856	0.554401	0.000743539	0.169485	no change
c19376/f1p33/1046	0.94	0.84	0.54	3.08	3	2.53	0.41096	-1.28293	0.000745786	0.169485	down
c94494/f2p10/1260	91.31	97.26	121.37	78.17	95.61	90.13	1.36131	0.444991	0.00075152	0.169916	no change
c82776/f1p13/1756	4.58	4.49	4.36	33.51	40.27	48.16	0.140323	-2.83318	0.000757878	0.170484	down
c26615/f1p373/3028	0.18	0.19	0.15	0	0	0	1.16061	0.214877	0.000762669	0.170695	no change
c217803/f1p3/1495	0.38	0.25	0.33	6.2	5.85	7.92	0.175215	-2.5128	0.000771448	0.171171	down
c2868/f1p15/2357	33.57	34.89	37.13	8.37	11.61	11.23	3.58256	1.84099	0.000772519	0.171171	up
c112070/f6p35/1486	47.72	49.76	62.36	85.26	96.94	100.43	0.651968	-0.617127	0.000785558	0.173194	no change
c26100/f1p134/2373	3.14	3.2	3.5	4.53	5.03	4.77	0.779017	-0.360273	0.000795827	0.174122	no change
c27523/f1p33/1269	1.44	1.95	2.82	10.42	13.21	16.06	0.273616	-1.86978	0.00079888	0.174122	down
c266585/f1p3/1669	20.28	19.95	20.59	9.19	8.88	10.15	2.0723	1.05124	0.00080407	0.174122	up
c38073/f1p48/1295	0.16	0.14	0	0.99	0.65	0.65	0.560887	-0.834218	0.000810279	0.174122	no change
c30737/f1p22/2750	6.84	7.48	6.98	17.32	15.35	15.5	0.4614	-1.11591	0.000814604	0.174122	down
c6027/f1p4/1019	0	0	0	0.05	0.06	0.06	0.948842	-0.0757606	0.000819165	0.174122	no change
c20381/f1p3/1317	0.93	0.88	0.98	2.02	1.92	2.1	0.646874	-0.628443	0.000823052	0.174122	no change
c40643/f2p14/1282	55.62	55.44	69.98	26.22	34.83	33.15	2.22161	1.1516	0.000823891	0.174122	up
c14382/f1p6/1260	5.58	6.48	8.46	4.45	6.06	5.44	1.49569	0.580808	0.000825128	0.174122	no change
c117469/f1p7/1303	0.39	0.4	0.45	1.4	1.42	1.64	0.585116	-0.773205	0.000845793	0.177637	no change
c65122/f1p9/1947	0.06	0.07	0.06	0	0	0	1.0625	0.0874693	0.000853562	0.178423	no change
c280967/f1p57/1629	17.94	16.33	15.89	7.7	7.8	6.96	1.99348	0.99529	0.000874859	0.180359	no change
c43604/f1p1/1304	3.19	3.37	3.81	1.26	1.82	1.64	1.92617	0.945736	0.000875359	0.180359	no change
c338513/f1p4/741	15.3	17.4	17.99	9.25	10.74	10	1.76145	0.816763	0.000877939	0.180359	no change
c16778/f1p338/2413	20.43	21.56	25.15	33.57	36.55	35.12	0.708377	-0.49741	0.000885697	0.180359	no change
c20928/f3p69/2930	73.32	75.33	72.04	56.13	53.79	53.28	1.31734	0.39763	0.000893971	0.180359	no change
c219978/f1p2/1624	305.09	312.62	389.14	175.21	228.05	221.81	1.89167	0.919657	0.000898074	0.180359	no change
c303475/f10p40/1788	49.78	52.14	59.06	61.8	67.34	67.3	0.893801	-0.161975	0.000901298	0.180359	no change
c39093/f2p6/1380	10.41	10.78	11.4	9.02	9.44	9.71	1.19319	0.254818	0.000907311	0.180359	no change
c338093/f1p0/424	15.33	15.63	20.2	30.07	38.47	36.76	0.586536	-0.769708	0.000907656	0.180359	no change
c47856/f2p7/1481	22.59	24.62	25.88	17.91	19.91	19.88	1.34646	0.429176	0.000911977	0.180359	no change
c37961/f1p12/1599	21.62	20.61	19.75	14.15	14.04	13.28	1.40621	0.491813	0.000914867	0.180359	no change
c30205/f1p24/3552	61.65	58.37	65.83	38.85	40.45	40.3	1.60182	0.679711	0.000918514	0.180359	no change
c25811/f1p62/2749	26.24	28.76	29.94	17.85	18.45	19.57	1.58144	0.66124	0.00091896	0.180359	no change
c122905/f1p6/1048	54.18	54.09	50.05	26.94	27.92	29.07	1.82504	0.86793	0.000919803	0.180359	no change
c43078/f1p3/1058	0.22	0.28	0.46	0	0.16	0.17	1.3246	0.405559	0.00092587	0.180749	no change
c9956/f1p1/1171	19.38	22.9	21	8.2	8.78	8.87	2.37479	1.2478	0.000933314	0.180894	up
c146077/f1p9/1708	470.59	455.43	642.16	1641.19	2155.13	2321.59	0.315425	-1.66463	0.000934778	0.180894	down
c119954/f2p2/1218	236.22	237.1	102.7	25.42	15.44	16.97	5.82417	2.54205	0.000952443	0.183511	up
c110709/f1p1/1163	1.01	0.94	0.79	1.92	1.6	1.84	0.643911	-0.635066	0.000964531	0.18489	no change
c44722/f1p10/1693	9.68	9.63	8.3	6.24	5.31	5.41	1.40172	0.487203	0.000967947	0.18489	no change
c22352/f1p303/2980	0.06	0.06	0.08	0	0	0	1.07448	0.10364	0.000973061	0.185069	no change
c225201/f1p24/1564	19.19	17.46	17.65	38.96	36.71	33.55	0.486299	-1.04008	0.00097784	0.185184	down
c4270/f5p13/1637	81.36	78.85	69.78	41.38	32.74	35.01	1.86262	0.897333	0.000985043	0.185334	no change
c30920/f1p75/2504	14.18	14.31	13.65	10.95	10.35	10.78	1.25572	0.328512	0.000986999	0.185334	no change
c30767/f1p21/2983	0.52	0.53	0.68	6.8	11.01	9.35	0.18302	-2.44993	0.00099212	0.18551	down
c238241/f1p208/1513	0.48	0.5	0.64	2.73	2.41	2.39	0.444876	-1.16852	0.00101075	0.187894	down
c29456/f1p90/3075	0.99	1.56	2.29	3.85	5.86	5.65	0.553233	-0.85404	0.00101335	0.187894	no change
c84325/f1p7/1445	6.2	6.49	6.05	1.16	1.6	1.16	3.21002	1.68258	0.00102444	0.18895	up
c114024/f1p16/1045	76.58	77.13	84.55	46.17	54.85	53.06	1.6671	0.737338	0.00102757	0.18895	no change
c23696/f1p0/2239	23.21	21.99	29.71	10.75	12.3	11.68	2.32637	1.21808	0.001037	0.189895	up
c24303/f1p62/3009	32.29	31.77	36.92	12.28	16.46	15.38	2.49934	1.32155	0.00104669	0.190722	up
c58119/f1p0/1018	0.11	0.12	0.18	0	0.06	0.06	1.13669	0.184839	0.00105089	0.190722	no change
c62507/f1p9/1509	1.11	1.48	2.02	0.94	1.32	1.28	1.37498	0.459414	0.00105443	0.190722	no change
c42440/f1p18/1664	52.59	48.3	55.69	213.49	254.17	295.65	0.230351	-2.1181	0.00106015	0.190915	down
c36204/f1p46/3722	39.85	43.17	46.16	77.26	76.67	75.47	0.594612	-0.74998	0.00106572	0.190915	no change
c24387/f1p5/2417	4.12	3.63	4.57	1.37	1.41	1.41	2.22455	1.15352	0.00107629	0.190915	up
c64945/f1p6/2027	0.34	0.3	0.18	0.44	0.36	0.34	0.863977	-0.210936	0.0010783	0.190915	no change
c38989/f3p6/1500	0.17	0.18	0.33	0	0.1	0.07	1.24706	0.318532	0.00107992	0.190915	no change
c231264/f1p15/1562	148.4	136.67	159.04	72.91	71.97	70.11	2.10398	1.07312	0.00108725	0.190915	up
c257366/f3p6/1004	50.35	50.23	52.6	78.98	84.22	77.58	0.65719	-0.605618	0.001093	0.190915	no change
c286913/f1p19/1312	146.45	143.57	153.88	77.55	77.14	86.3	1.89332	0.920922	0.00110322	0.190915	no change
c110712/f1p6/1415	21.45	21.82	22.3	6.88	8.24	6.53	2.88694	1.52954	0.00110324	0.190915	up
c27311/f1p9/2595	0.22	0.3	0.4	0.89	1.16	1.01	0.698659	-0.517339	0.00110604	0.190915	no change
c36212/f1p23/2730	63.65	64.54	67.98	39.41	41.61	44.85	1.62188	0.697664	0.00111285	0.190915	no change
c36684/f1p15/1611	0.83	1.02	1.89	0.31	0.86	0.64	1.78714	0.837654	0.0011181	0.190915	no change
c35359/f1p5/3803	0.14	0.26	0.64	0.19	0.48	0.48	1.17417	0.231645	0.00111926	0.190915	no change
c303940/f6p23/1540	119.53	117.25	95.57	65.54	53.34	52.46	1.66784	0.737981	0.00112669	0.190915	no change
c19552/f1p34/2038	13.04	12.5	15.96	28.07	31.31	32.66	0.521556	-0.939105	0.00112821	0.190915	no change
c24642/f1p5/3781	1.01	1.14	1.43	0.38	0.71	0.58	1.5882	0.667392	0.0011304	0.190915	no change
c87585/f1p51/1319	0.22	0.11	0.23	2.5	3.08	2.41	0.335278	-1.57657	0.001132	0.190915	down
c262339/f1p2/1201	23.48	21.91	22.62	11.57	10.65	11.97	1.87825	0.909388	0.00113796	0.190915	no change
c22433/f1p2/1336	77.76	87.59	110.2	40.35	59.97	52.94	2.22224	1.15201	0.00114509	0.190915	up
c346487/f1p1/558	390.85	421.98	312.54	123.4	106.24	95.9	2.95999	1.56559	0.00114947	0.190915	up
c987/f20p25/1117	224.86	217.11	145.33	29.64	21.68	30.09	5.60151	2.48582	0.00115277	0.190915	up
c86495/f1p0/1659	0.15	0.25	0.45	0	0.18	0.2	1.29733	0.375547	0.00115302	0.190915	no change
c271611/f1p16/1524	11.29	10.35	6.56	2.94	1.83	2.34	2.36001	1.23879	0.0011602	0.190915	up
c116926/f1p5/1102	27.07	30.33	36.54	20.94	24.95	22.74	1.55044	0.632679	0.00116448	0.190915	no change
c134137/f1p2/920	23.67	21.36	17.94	38.15	28.28	31.03	0.557723	-0.842381	0.00117057	0.190915	no change
c16185/f1p141/3774	17.85	17.73	17.5	22.11	20.89	21.62	0.814791	-0.295498	0.00117097	0.190915	no change
c42552/f1p33/1395	0.14	0.28	0.56	0	0.13	0.11	1.41019	0.495895	0.00117193	0.190915	no change
c66004/f1p2/1910	28.03	29.26	33.13	19.32	19.15	19.79	1.61788	0.694102	0.00117913	0.190915	no change
c88341/f1p8/1827	13.31	12.87	11.84	3.17	4.01	3.62	2.98059	1.5756	0.00118331	0.190915	up
c40099/f1p6/3541	14.67	14.01	15.36	2.65	2.54	3.6	4.18837	2.06639	0.00118892	0.190915	up
c26976/f1p41/1911	71.87	69.05	65.56	54.6	49.29	51.3	1.25319	0.325607	0.00119208	0.190915	no change
c2579/f1p948/3408	0.43	0.12	0.3	4.08	4.43	4.87	0.23659	-2.07954	0.00119335	0.190915	down
c144131/f1p18/1787	2.93	2.82	2.86	223.9	99.8	104.17	0.0232546	-5.42634	0.00120686	0.192381	down
c138071/f1p18/1598	794.62	814.68	1121.07	418.31	596.23	531.07	2.18726	1.12912	0.0012203	0.193177	up
c118442/f1p15/1202	11.89	12.45	11.97	19.86	19.45	18.28	0.640479	-0.642778	0.0012226	0.193177	no change
c16662/f1p45/2427	0.21	0.21	0.29	0	0.07	0.08	1.23182	0.300786	0.00122812	0.193177	no change
c36463/f1p13/3601	3.74	3.86	4.33	2.19	2.53	2.73	1.54596	0.628507	0.00122929	0.193177	no change
c59557/f1p0/1118	0.15	0.26	0.58	0	0.3	0.22	1.35546	0.438778	0.00123832	0.193292	no change
c19233/f1p34/2435	7.1	7.26	8.25	4.48	4.64	5.11	1.58926	0.668353	0.00124456	0.193292	no change
c3643/f2p9/1214	29.32	28.34	31.23	19.68	21.13	21.73	1.47148	0.557269	0.00124636	0.193292	no change
c74182/f1p0/947	5.41	6.76	15.49	2.61	4.87	5.58	2.98091	1.57575	0.00124903	0.193292	up
c8398/f1p2/2425	0.66	0.75	1.26	0.43	0.75	0.66	1.37521	0.459649	0.00125774	0.193292	no change
c2386/f5p10/1141	21.41	25.29	42.69	11.74	20.24	16.05	2.55166	1.35144	0.00125952	0.193292	up
c33252/f1p55/3884	3.31	3.04	3.08	1.76	1.83	1.69	1.47828	0.563916	0.00126055	0.193292	no change
c348781/f1p11/767	177.7	181.21	194.42	139.88	155.81	147.32	1.32008	0.400628	0.00127066	0.19417	no change
c103960/f5p5/1215	67.36	68.48	78.76	56.58	62.55	63.73	1.27748	0.353306	0.00129327	0.195891	no change
c64478/f1p10/1434	5.17	5.59	6.72	13.23	13.57	12.89	0.519313	-0.945325	0.00129407	0.195891	no change
c26349/f1p23/2196	11.89	11.8	9.99	19.63	19.51	20.21	0.552749	-0.855304	0.00129536	0.195891	no change
c23973/f1p10/1569	0	0	0	0.13	0.1	0.11	0.892593	-0.163926	0.0012996	0.195891	no change
c110382/f1p19/1148	0.29	0.3	0.31	0	0	0.05	1.29317	0.370914	0.00131577	0.19665	no change
c262372/f1p14/1804	1339.23	1382.08	1680.96	2048.22	2462.33	2334.4	0.731626	-0.450822	0.00131771	0.19665	no change
c42948/f1p0/1208	2.98	3.53	5.54	15.09	16.39	16.47	0.355095	-1.49372	0.00131975	0.19665	down
c19897/f1p31/2047	7.63	7.53	8.36	5.76	6.42	6.19	1.31065	0.390282	0.00132239	0.19665	no change
c114984/f1p56/1780	91.63	97.38	104.61	83.59	90.13	91.82	1.18278	0.242184	0.00133096	0.196864	no change
c107423/f1p32/1316	149.34	146.11	161.47	70.75	71.26	81.95	2.1333	1.09309	0.00133272	0.196864	up
c18889/f2p6/1214	2.97	3.65	5.34	13.66	21.28	16.49	0.354036	-1.49803	0.00133866	0.197085	down
c21272/f2p138/3800	66.77	72.1	82.25	107.92	129.88	132.22	0.682405	-0.5513	0.00134662	0.197464	no change
c83273/f1p2/1007	49.96	55.26	53.17	30.87	29.4	30.93	1.72705	0.788312	0.00135014	0.197464	no change
c61516/f1p51/1955	9.85	11.93	13.28	3.8	5.48	4.37	2.6703	1.417	0.00137056	0.199791	up
c32280/f1p10/2082	5.59	6.09	8.02	13.37	15.08	14.1	0.569054	-0.813362	0.00137746	0.200138	no change
c18674/f2p7/1242	15.38	16.83	22.43	10.31	13.75	11.87	1.7807	0.832445	0.00140108	0.202796	no change
c4343/f3p13/1671	30.93	31.02	33.94	21.42	21.14	22.7	1.50646	0.591165	0.00140491	0.202796	no change
c21502/f1p1910/3351	2.74	2.04	2.47	14.03	18.67	17.99	0.202819	-2.30173	0.00142306	0.204069	down
c267364/f1p6/1371	384.89	365.12	414.81	713.75	772.16	705.56	0.556228	-0.846251	0.0014263	0.204069	no change
c35757/f1p330/3633	0.11	0.11	0.2	0	0.04	0.04	1.15667	0.209982	0.00142754	0.204069	no change
c80383/f2p2/1480	114.7	109.36	152.29	57.78	66.66	69.51	2.23731	1.16176	0.00143464	0.204187	up
c90292/f1p5/1364	3.48	3.78	4.17	2.19	2.11	2.22	1.58767	0.666912	0.0014389	0.204187	no change
c46330/f1p1/1236	1.1	0.96	0.42	1.56	0.93	1.09	0.666387	-0.585568	0.00144219	0.204187	no change
c30416/f1p169/3344	69.95	65.81	54.2	126.55	124.96	132.25	0.453292	-1.14149	0.00145469	0.204715	down
c155728/f1p38/1447	186.07	174.43	116.98	320.48	217.69	213.58	0.478666	-1.06291	0.00145856	0.204715	down
c266727/f1p0/1060	137.35	129.82	100.38	47.95	37.99	33.12	2.50356	1.32398	0.00146253	0.204715	up
c146200/f1p33/1734	4.45	5.89	7.2	2.31	3.73	3.45	2.06941	1.04922	0.00147599	0.204715	up
c53727/f2p3/946	24.59	23.88	25.29	19.09	18.91	19.48	1.28643	0.36337	0.00147716	0.204715	no change
c36197/f1p5/2664	0.13	0.1	0.06	0.34	0.31	0.26	0.813633	-0.29755	0.00147994	0.204715	no change
c276690/f1p15/1060	15.82	15.36	17.94	30.29	35.77	32.17	0.558546	-0.840252	0.00148088	0.204715	no change
c32884/f1p23/2584	2.19	2.5	2.9	1.87	2.19	2.27	1.25605	0.32889	0.00148287	0.204715	no change
c17467/f1p78/3304	8.04	6.85	2.84	11.51	6.34	6.36	0.461609	-1.11526	0.00149045	0.204775	down
c38615/f1p319/2117	143.22	140.35	116.42	167.34	149.79	151.83	0.76443	-0.387543	0.00149684	0.204775	no change
c278162/f2p7/1654	53.53	54.33	61.79	39.69	42.05	44.71	1.43847	0.524536	0.0015023	0.204775	no change
c229521/f1p0/1710	125.67	118.98	151.22	490.44	431.57	459.53	0.301323	-1.73062	0.00150246	0.204775	down
c270375/f1p18/1466	10.83	11.85	13.97	19.33	20.55	20.4	0.689942	-0.535453	0.00150861	0.204775	no change
c23664/f1p50/2174	29.18	30.63	31.07	15.69	18.05	15.72	1.86787	0.901392	0.0015136	0.204775	no change
c103018/f1p1/845	0.22	0.16	0.16	0.65	0.61	0.71	0.701364	-0.511764	0.00151566	0.204775	no change
c57741/f1p6/1504	103.64	98.58	106.27	73.82	77.32	77.39	1.38106	0.465773	0.00152861	0.20529	no change
c302015/f5p13/1227	52.24	53.25	52.2	37.29	37.48	39.66	1.37688	0.461407	0.00154246	0.20529	no change
c266486/f1p2/1231	6.76	6.74	9.33	4.17	4.99	5.15	1.73246	0.792824	0.0015487	0.20529	no change
c19277/f8p6/1515	95.86	92.58	92.87	71.23	65.66	66.78	1.33626	0.418198	0.00155115	0.20529	no change
c132197/f1p9/916	8.51	8.54	9.9	6.18	7.33	6.91	1.39628	0.481584	0.00155226	0.20529	no change
c182256/f1p34/1861	187.87	187.42	173	121.5	109.49	119.42	1.48373	0.569227	0.00155277	0.20529	no change
c175284/f2p2/1532	14.68	15.18	15.97	5.98	6.69	7.73	2.24538	1.16696	0.0015563	0.20529	up
c18742/f1p40/2034	54.45	54.9	65.46	43.31	46.99	48.05	1.37943	0.464076	0.00156008	0.20529	no change
c135981/f24p26/1072	169.46	162.35	183.12	87.89	96.77	104.73	1.90001	0.926009	0.00156932	0.20529	no change
c38798/f1p2/1054	2.32	3	4.4	1.55	2.78	2.74	1.66784	0.737984	0.00157356	0.20529	no change
c236694/f1p439/2060	398.81	389.96	394.49	510.87	481.42	489.18	0.785996	-0.347407	0.00157763	0.20529	no change
c134965/f2p9/953	5.41	6.72	7.01	23.34	27.39	21.97	0.319832	-1.64462	0.00157773	0.20529	down
c16980/f1p21/2116	0.74	0.62	0.43	1.15	0.88	1.04	0.713836	-0.486336	0.00158226	0.20529	no change
c3099/f1p18/1134	0.01	0	0.22	0.75	1.1	1.12	0.61341	-0.705077	0.00159141	0.20529	no change
c11306/f1p103/1880	3.49	3.23	2.33	3.98	3.3	3.23	0.760116	-0.395708	0.00159192	0.20529	no change
c33070/f1p12/2489	7.47	9.04	7.65	27.84	23.12	23.67	0.332223	-1.58978	0.00159359	0.20529	down
c18071/f1p9/2009	0.6	0.65	0.51	1.3	1.24	1.37	0.670902	-0.575827	0.00161889	0.206917	no change
c18989/f2p1/1096	0.82	1.23	1.85	2.77	4.43	4.14	0.616969	-0.69673	0.0016225	0.206917	no change
c14640/f1p104/2332	0.21	0.12	0.2	1.08	1.33	1.16	0.551431	-0.858747	0.0016281	0.206917	no change
c22081/f1p49/2667	28.52	28.96	29.59	18.76	18.52	17.14	1.57111	0.651785	0.00162845	0.206917	no change
c151439/f1p0/1234	475.79	467.13	538.43	1084.95	1437.33	1355.2	0.433579	-1.20563	0.0016367	0.206917	down
c225082/f1p5/1567	3.21	3.62	3.65	1.94	2.17	2.29	1.51721	0.601422	0.00163807	0.206917	no change
c26382/f1p6/2151	10.57	11	12.9	8.62	9.09	9.04	1.36244	0.446195	0.0016389	0.206917	no change
c70441/f1p20/2457	16.66	17.51	16.03	11.9	11.69	11.61	1.35982	0.443411	0.00165163	0.207751	no change
c7895/f1p5/1463	15.22	15.82	15.89	13.18	13.02	13.12	1.19224	0.25367	0.00165488	0.207751	no change
c183051/f1p5/1533	14.64	15.65	24.87	5.31	8.87	9.73	2.98855	1.57945	0.00166736	0.208258	up
c20524/f1p6/1810	1.14	1.05	1.06	1.79	1.58	1.67	0.755448	-0.404596	0.00167037	0.208258	no change
c189510/f1p5/1717	5.43	6.98	9.72	4.12	5.09	5.27	1.78362	0.834805	0.00167608	0.208258	no change
c22742/f2p10/1187	33.77	35.69	43.84	30.53	34.34	33.68	1.29081	0.368276	0.00167772	0.208258	no change
c25956/f1p8/3162	0.99	1.22	1.74	3.48	5.34	5.29	0.503336	-0.990406	0.00168435	0.208497	no change
c131477/f1p0/951	2	1.96	2.25	0.84	1.15	1.14	1.62164	0.697454	0.00169158	0.208609	no change
c27939/f1p1/1430	2.55	2.47	3.39	0.77	1.33	1.3	2.0944	1.06654	0.00169656	0.208609	up
c30774/f1p7/2309	11.46	12.48	11.49	3.39	2.78	2.32	3.16392	1.66171	0.00170081	0.208609	up
c36609/f1p4/3247	0.07	0.07	0.1	0	0	0	1.09169	0.12657	0.00171281	0.208609	no change
c63083/f1p1/1192	1.17	1.61	1.91	3.2	3.98	4.02	0.625251	-0.677493	0.00172369	0.208609	no change
c24596/f1p3/1262	1.92	2.43	2.96	1.27	1.92	1.82	1.52521	0.609006	0.00173968	0.208609	no change
c12155/f1p4/1080	7.86	8.68	9.51	2.33	3.67	2.83	2.81584	1.49357	0.00174205	0.208609	up
c40581/f1p19/2979	32.34	33.63	35.23	26.39	26.22	25.81	1.31288	0.39274	0.0017469	0.208609	no change
c26082/f1p1/1997	0.07	0.1	0.1	0.33	0.32	0.37	0.822299	-0.282264	0.00174777	0.208609	no change
c14328/f1p146/2630	2.24	1.77	1.38	0.56	0.14	0.22	1.77883	0.830929	0.00174883	0.208609	no change
c275501/f1p2/1426	48.01	55.38	39.96	11.82	12.53	11.8	3.44499	1.7845	0.00174996	0.208609	up
c258576/f8p9/1257	77.71	78.25	83.61	55.32	57.68	53.24	1.47693	0.562603	0.00175319	0.208609	no change
c133303/f1p18/827	65.91	59.28	62.87	38.07	38.6	38.91	1.60162	0.679531	0.0017559	0.208609	no change
c139670/f1p11/1167	1.71	2.03	3.7	8.99	12.15	10.04	0.388042	-1.36572	0.0017623	0.208609	down
c10317/f1p129/2312	140.39	138.48	145.2	103.26	112.58	106.28	1.35572	0.439056	0.00176688	0.208609	no change
c227583/f1p11/1659	69.97	74.96	79.39	233.45	337.57	329.02	0.293409	-1.76902	0.00176865	0.208609	down
c19987/f1p1/1236	8.33	9.96	10.57	3.76	4.97	4.07	2.26229	1.17779	0.00177241	0.208609	up
c58318/f1p6/1324	11.23	10.99	13.52	7.42	7.93	8.3	1.58555	0.664982	0.00177433	0.208609	no change
c55747/f4p12/1522	51.71	52.91	49.4	41.69	40.79	40.92	1.21126	0.276505	0.00177861	0.208609	no change
c303369/f6p9/1025	50.31	50.2	49.51	37.88	38.9	40.07	1.28271	0.359197	0.00179404	0.208609	no change
c21943/f1p27/3483	14.89	15.43	14.41	20.77	19.93	19.23	0.736515	-0.441213	0.0017962	0.208609	no change
c148136/f1p38/1580	1.79	2.16	4.34	7.4	9.93	10.28	0.49168	-1.02421	0.001798	0.208609	down
c62169/f1p12/1196	5.12	5.21	6.45	3.44	4.09	3.66	1.54178	0.6246	0.00180471	0.208609	no change
c80666/f1p42/997	52.76	52.78	68.14	130.28	131.6	135.02	0.486969	-1.0381	0.00181052	0.208609	down
c231205/f1p28/1538	1751.83	1715.91	2123.9	3044.87	3617.79	3396.38	0.623793	-0.680861	0.00182571	0.208609	no change
c114303/f1p82/1469	1.32	0.66	0.3	4.06	2.01	2.72	0.324127	-1.62537	0.00182585	0.208609	down
c144237/f2p11/1674	2.67	3.07	4.82	1.39	2.53	1.97	1.96238	0.972607	0.00183073	0.208609	no change
c69762/f1p4/1242	7.84	6.26	7.56	2.26	2.21	2.16	2.54517	1.34776	0.00183181	0.208609	up
c120553/f1p2/1170	7.77	8.35	8.92	3.76	5.01	4.36	1.91561	0.937804	0.00183484	0.208609	no change
c2477/f1p31/5457	30.29	30.65	30.69	25.96	25.09	25.03	1.19056	0.251646	0.00183863	0.208609	no change
c18540/f1p0/2034	0.67	0.77	0.86	1.86	1.83	2.11	0.630262	-0.665975	0.00184059	0.208609	no change
c1300/f1p134/3904	19.81	21.24	26.49	13.17	17.89	17.59	1.63831	0.712213	0.0018406	0.208609	no change
c215803/f3p19/1922	38.25	35.48	37.07	23.88	24.62	25.3	1.48899	0.574337	0.00185705	0.209937	no change
c22691/f1p2/1758	3.62	3.71	3.39	2.18	2.09	2.28	1.4043	0.489854	0.00186223	0.209987	no change
c226493/f1p21/1847	4.6	4.7	4.2	7.1	7.16	6.58	0.666814	-0.584644	0.00187168	0.210516	no change
c30528/f1p41/2932	3.57	3.06	2.58	14.68	9.53	13.36	0.25893	-1.94937	0.00188967	0.211475	down
c112441/f1p5/1113	0	0.2	0.29	2.26	2.45	2.02	0.388978	-1.36224	0.00188974	0.211475	down
c57232/f3p9/1039	35.36	37.29	36.68	21.94	23.48	24.91	1.58654	0.665886	0.00189497	0.211525	no change
c345033/f1p0/424	9.44	8.75	7.96	28.63	20.2	25.73	0.336076	-1.57314	0.00192035	0.21382	down
c135801/f30p6/995	846.82	815.7	856.16	1100.15	1097.85	1068.54	0.774015	-0.369567	0.00193283	0.213865	no change
c10268/f1p25/2251	91.28	88.02	116.11	47.03	62.52	60.46	2.04284	1.03058	0.00193685	0.213865	up
c190757/f1p25/1822	26.14	26.66	27.73	20.14	19.92	19.11	1.36162	0.44532	0.00193869	0.213865	no change
c1526/f1p14/4336	0.07	0.1	0.24	0.05	0.15	0.14	1.1041	0.142874	0.00194006	0.213865	no change
c2191/f1p131/4645	15.17	14.23	13.77	18.58	18.15	18.84	0.762501	-0.391188	0.00195628	0.214633	no change
c27998/f1p4/2140	11.52	10.9	11.78	7.82	7.63	8.03	1.42066	0.50656	0.00195904	0.214633	no change
c108901/f7p18/1209	47.59	46.03	50.39	26.67	31.41	31.19	1.70731	0.771724	0.00196155	0.214633	no change
c113361/f1p4/1300	10.63	11.65	21.49	7.03	11.16	9.81	2.08125	1.05745	0.00197637	0.215721	up
c35939/f1p4/2867	1.33	1.24	2	4.03	4.73	4.49	0.528445	-0.920175	0.00198556	0.216192	no change
c112344/f1p8/1392	63.04	63.95	65.18	39.83	43.84	39.15	1.59174	0.6706	0.00199904	0.216824	no change
c148816/f2p22/1680	21.67	21.57	24.8	29.39	31.89	31.42	0.79596	-0.329232	0.00200471	0.216824	no change
c29378/f1p25/3380	14.81	14.87	14.6	12.49	12.87	12.6	1.1541	0.206768	0.00200605	0.216824	no change
c163643/f1p0/888	27.55	27.4	31.57	20.66	23.47	23.86	1.37593	0.460407	0.00201146	0.216881	no change
c68325/f1p2/1312	0.36	0.33	0.59	0	0.06	0.06	1.48055	0.566135	0.00202838	0.218174	no change
c77051/f3p8/978	3.25	3.32	7.37	0.87	1.53	1.29	3.38752	1.76023	0.00204575	0.218627	up
c115127/f1p10/1170	130.81	125.18	174.59	54.52	55.54	64.51	2.78021	1.4752	0.00205221	0.218627	up
c193733/f1p42/1690	1.22	1.27	1.35	0.15	0.2	0.37	1.93288	0.950749	0.00205305	0.218627	no change
c3095/f1p13/2085	0.22	0.38	0.63	0.02	0.14	0.21	1.43856	0.524628	0.00205604	0.218627	no change
c70808/f1p17/1205	30.71	34.85	40.86	59.86	81.37	74.57	0.594775	-0.749584	0.00205766	0.218627	no change
c148154/f1p18/1632	18.15	20.02	20.88	14.16	14.42	15.06	1.40249	0.487987	0.00206219	0.218627	no change
c157704/f1p0/1282	0.86	0.96	0.23	2.82	2.09	2.18	0.394676	-1.34126	0.00207082	0.218672	down
c36543/f1p11/3998	0.95	1.19	2.36	0.7	1.35	1.44	1.53108	0.614551	0.00207447	0.218672	no change
c34116/f1p69/2751	0.17	0.24	0.26	0	0	0	1.25283	0.325192	0.00207742	0.218672	no change
c30834/f1p56/3297	6.69	6.89	6.09	4.19	4.19	3.95	1.4205	0.506399	0.00209885	0.220102	no change
c40924/f1p3/1073	2.43	2.04	2.12	5.66	4.73	5.63	0.479293	-1.06102	0.00210094	0.220102	down
c70/f1p93/6065	0.81	0.87	0.88	1.09	1.1	1.11	0.894932	-0.16015	0.00211576	0.220805	no change
c44857/f1p35/1172	1.34	1.23	1.65	5.7	8.17	6.42	0.349666	-1.51595	0.00211761	0.220805	down
c267956/f1p10/1736	80.07	77.78	71.25	25.43	28.45	31.26	2.63163	1.39596	0.00212981	0.221014	up
c75109/f1p3/830	156.58	144.81	71.75	1.33	2.65	1.22	35.3661	5.1443	0.00213415	0.221014	up
c263236/f1p4/1990	0.78	0.81	0.57	2.14	1.5	1.73	0.557536	-0.842864	0.00214666	0.221014	no change
c694/f1p12/4916	2.64	2.47	2.83	1.64	1.62	1.65	1.41428	0.500065	0.00215061	0.221014	no change
c31679/f1p19/2509	6.52	6.35	6.86	4.9	5.26	5.36	1.2741	0.349482	0.00215326	0.221014	no change
c4387/f1p6/1243	3.88	4.44	6.78	9.01	11.26	10.83	0.654162	-0.61228	0.00215718	0.221014	no change
c273139/f1p0/1758	2.92	3.18	5.22	0.35	0.54	1.02	3.69251	1.8846	0.00216791	0.221014	up
c2277/f3p1/1196	46.66	45.3	53.14	29.83	35.57	35.03	1.57941	0.659388	0.00216947	0.221014	no change
c2684/f1p188/3398	2.29	1.98	5.29	91.47	70.97	93.21	0.0577994	-4.1128	0.00217049	0.221014	down
c35930/f1p21/2274	8.04	7.6	8.26	12.71	11.95	12.58	0.670638	-0.576394	0.00217265	0.221014	no change
c12795/f1p5/1170	23.03	24.5	27.89	18.69	19.2	20.15	1.38784	0.472838	0.0021832	0.221014	no change
c267399/f1p5/1742	42.15	38.93	35.75	21.63	22.27	22.42	1.6438	0.717038	0.00218327	0.221014	no change
c144495/f1p7/1523	1.55	1.85	2.45	1.09	1.65	1.71	1.41649	0.502325	0.00218445	0.221014	no change
c40296/f1p26/2470	97.06	98.16	100.16	64.84	59.89	65.9	1.54326	0.625978	0.00220135	0.222216	no change
c82608/f1p22/1906	22.13	22.31	26.73	12.42	13.33	11.67	1.97213	0.979757	0.00221488	0.222652	no change
c1282/f1p9/4397	1.44	1.5	2.16	3.63	3.92	4.18	0.617636	-0.695171	0.00221572	0.222652	no change
c192839/f1p0/1629	1.33	1.68	1.58	0.36	0.38	0.27	1.9347	0.952108	0.00222502	0.223081	no change
c233166/f1p10/1734	193.96	197.9	270.81	936.34	874.76	821.73	0.27702	-1.85194	0.00223989	0.224065	down
c115188/f1p15/1752	12.68	12.98	14.25	6.57	7.76	8.48	1.82479	0.867734	0.00224633	0.224203	no change
c14727/f1p0/1647	1.16	1.21	1.46	0.24	0.56	0.37	1.81003	0.856013	0.00229095	0.228142	no change
c1886/f2p8/1570	13.26	13.94	16.78	8.58	10.64	9.12	1.68825	0.755528	0.00229648	0.22818	no change
c66908/f1p10/972	2.73	2.39	3.85	0.73	1.1	1.15	2.34809	1.23149	0.00231121	0.229057	up
c31702/f1p22/3239	0.18	0.19	0.15	0.33	0.35	0.33	0.870366	-0.200305	0.00232075	0.229057	no change
c34307/f2p216/3480	0.04	0.11	0.16	174.84	710.74	230.53	0.0048023	-7.70206	0.00232081	0.229057	down
c218975/f2p9/1228	48.13	46.07	60	12.57	13.71	18.46	3.81961	1.93342	0.00233149	0.22918	up
c1390/f1p152/2571	0	0.03	0.11	0	0.08	0.06	1.0587	0.0822905	0.0023324	0.22918	no change
c303902/f4p7/1562	47.02	48.66	54.95	20.48	18.5	16.77	2.67021	1.41695	0.00234405	0.229815	up
c9075/f1p339/2400	15.87	18.92	26.52	27.08	39.41	38.19	0.779746	-0.358923	0.00235215	0.229941	no change
c94458/f2p9/962	3.75	2.63	1.82	10.09	5.33	5.53	0.339414	-1.55888	0.00235571	0.229941	down
c276869/f1p0/1131	7.24	8.37	9.43	4.65	5.9	5.04	1.70114	0.766503	0.00237373	0.231191	no change
c144365/f1p5/1896	16.59	17.71	16.35	11.77	11.43	11.05	1.40939	0.495067	0.00238592	0.231868	no change
c9936/f1p6/2491	7.57	7.85	7.93	6.57	6.49	6.42	1.18323	0.242733	0.00241187	0.232086	no change
c107397/f1p5/1050	0.16	0.11	0.06	0.52	0.33	0.42	0.734433	-0.445297	0.00241559	0.232086	no change
c25462/f1p28/2474	0.19	0.12	0.08	0.31	0.21	0.23	0.857177	-0.222335	0.0024189	0.232086	no change
c8143/f5p19/1027	247.43	238.14	217.15	154.83	125.76	131.39	1.54353	0.626231	0.00242145	0.232086	no change
c35989/f1p19/1988	107.29	105.4	99.31	73.78	72.9	76.87	1.35458	0.437848	0.00243583	0.232086	no change
c145603/f1p21/1755	58.45	58.42	61.32	35.97	42.48	39.18	1.58829	0.66747	0.00245319	0.232086	no change
c22663/f3p27/1173	83.66	78.3	76.72	53.17	48.75	53.49	1.46455	0.550458	0.00245346	0.232086	no change
c179861/f1p20/1989	49.57	48.13	35.33	21.04	18.82	16.73	1.91401	0.936596	0.00245418	0.232086	no change
c71164/f1p45/1227	0.22	0.51	0.89	0.04	0.22	0.24	1.5916	0.670475	0.00246013	0.232086	no change
c12115/f1p8/2152	5.72	6.33	8.29	10.32	14.16	12.8	0.698544	-0.517578	0.00246294	0.232086	no change
c258403/f4p18/1619	71.75	73.65	77.29	42.82	51.06	51.14	1.64655	0.719445	0.00246436	0.232086	no change
c39535/f2p1/1307	17.52	18.37	17.66	21.82	22.08	22.13	0.821222	-0.284156	0.00246841	0.232086	no change
c31522/f1p421/3336	0.05	0.07	0.07	0	0	0	1.06954	0.0969923	0.00247052	0.232086	no change
c302605/f4p7/1011	171.62	181.68	140.58	63.45	65.13	56.3	2.40303	1.26486	0.00248709	0.232086	up
c158263/f1p2/1467	14.11	13.56	15.99	10.18	11.16	11.24	1.40861	0.49427	0.00248761	0.232086	no change
c260898/f2p2/1569	29.81	30.37	29.85	23.4	24.83	24.54	1.24461	0.315692	0.00248958	0.232086	no change
c15653/f1p45/2962	38.32	38.5	40.34	20.79	24.93	21.63	1.80254	0.85003	0.00249218	0.232086	no change
c282373/f1p42/1557	774.8	744.68	804.18	1097.97	1100.32	1170.94	0.707786	-0.498616	0.00249582	0.232086	no change
c30133/f1p30/2143	56.37	52.92	55.28	40.64	38.26	38.9	1.36415	0.448004	0.00250031	0.232086	no change
c276128/f1p0/1233	35.57	39.04	33.03	17.49	18.22	18.41	1.88735	0.916359	0.0025088	0.232086	no change
c36106/f1p29/3191	46.06	48.58	46.51	32.65	33.45	31.05	1.43616	0.522212	0.00251033	0.232086	no change
c345575/f1p0/610	2.21	2.7	4.36	4.29	5.95	5.79	0.82384	-0.279564	0.00251385	0.232086	no change
c343167/f1p9/751	744.14	707.6	736.3	1120.82	1266.98	1190.42	0.62879	-0.66935	0.00254485	0.234197	no change
c25331/f1p67/988	7.53	7.81	10.49	14.82	16.67	16.21	0.649856	-0.621808	0.00254729	0.234197	no change
c28138/f1p77/2865	1.75	1.42	2.64	0	0.03	0	3.24738	1.69927	0.00255683	0.234203	up
c57579/f1p31/2124	16.49	19.62	19.4	1.79	3.91	3.54	5.95236	2.57346	0.00255899	0.234203	up
c231919/f1p9/1468	331.82	343.34	727.81	2098.78	3201.53	2547.82	0.251479	-1.99149	0.00256583	0.234203	down
c275019/f1p1/1382	31.66	30.7	29.21	8.52	10.79	11.34	2.92911	1.55046	0.00257524	0.234203	up
c2045/f1p9/5615	0.05	0.05	0.02	0.09	0.07	0.08	0.948202	-0.0767332	0.00258933	0.234203	no change
c63310/f1p51/2040	0.04	0.05	0.07	0	0	0	1.06425	0.0898362	0.00258954	0.234203	no change
c272047/f1p1/1417	8.1	8.13	13.57	2.87	4.13	3.07	3.11854	1.64087	0.00259223	0.234203	up
c261003/f2p3/1181	33.11	35.48	37.3	18.19	23.46	21.46	1.82122	0.864908	0.0025923	0.234203	no change
c278016/f1p3/2046	38.97	39.2	35.99	24.55	25.94	25.26	1.45858	0.544565	0.00259492	0.234203	no change
c21192/f3p12/2951	9.63	9.52	10.93	19.92	18.6	18.5	0.565995	-0.821139	0.00260228	0.234391	no change
c25583/f1p9/3887	8.08	8.02	8.89	10.19	10.84	11.01	0.840403	-0.250847	0.00260809	0.234437	no change
c27466/f1p35/2400	37.1	39.33	41.55	31.85	35.49	35.67	1.22189	0.289115	0.00261536	0.234615	no change
c29543/f1p5/2913	0.02	0.04	0.06	0	0.03	0.02	1.04407	0.0622192	0.00262153	0.234693	no change
c10130/f1p8/2151	0.07	0.07	0.09	0.26	0.23	0.27	0.862834	-0.212845	0.00266177	0.237449	no change
c337143/f1p4/499	290.13	261.59	136.48	66.73	30.07	35.55	3.18444	1.67104	0.00266811	0.237449	up
c14120/f1p2/1350	1.06	1.31	1.53	0.79	0.99	0.89	1.33392	0.415672	0.00266892	0.237449	no change
c11261/f1p25/1787	3.3	3.53	3.79	4.89	5.8	5.56	0.762015	-0.392109	0.00269495	0.237449	no change
c303593/f2p22/1351	34.38	29.87	29.29	16.21	15.62	17.04	1.76725	0.821505	0.00269663	0.237449	no change
c21403/f1p93/2130	20.23	21.22	23.51	12.97	11.93	12.28	1.74858	0.806183	0.00270889	0.237449	no change
c25918/f1p32/3316	1.35	1.73	1.49	3.89	3.98	3.63	0.525006	-0.929595	0.00271191	0.237449	no change
c9328/f1p15/1333	85.74	81.58	101.82	50.45	62.81	57.88	1.76191	0.817137	0.00271853	0.237449	no change
c90352/f1p2/1067	4	4.28	5.63	1.9	2.27	2.81	1.97925	0.984951	0.00272263	0.237449	no change
c9697/f1p19/2222	27.31	27.52	28.59	21.5	21.36	22.81	1.2871	0.364123	0.00272496	0.237449	no change
c21440/f1p115/2135	21.55	21.04	24.21	14.77	16.6	17.32	1.46366	0.549583	0.00273221	0.237449	no change
c14398/f1p93/2968	235.41	227.16	258.19	114.57	147.52	129.29	2.02104	1.0151	0.00273221	0.237449	up
c215806/f3p1/1153	106.96	105.02	109.74	50.69	44.66	54.26	2.13283	1.09277	0.00273823	0.237449	up
c31869/f1p69/2378	0.1	0.14	0.18	0	0	0	1.16795	0.22398	0.00273876	0.237449	no change
c36579/f1p0/2143	0.56	0.56	0.83	0.3	0.38	0.37	1.31828	0.398662	0.00273987	0.237449	no change
c2041/f2p24/1340	55.95	55.46	66.75	44.92	49.75	50.44	1.34572	0.428374	0.00274665	0.237449	no change
c188017/f1p26/1454	0.38	0.53	0.96	0	0.16	0.3	1.68125	0.749538	0.00274876	0.237449	no change
c58471/f1p10/1245	1.33	1.54	2.35	3.2	3.77	3.82	0.700324	-0.513906	0.0027557	0.237586	no change
c24577/f1p62/3694	0.09	0.17	0.39	0.04	0.27	0.21	1.18927	0.250078	0.00278579	0.239591	no change
c193010/f1p3/1433	13.69	14.98	17.56	10.74	12.81	13.6	1.40374	0.489278	0.00279337	0.239591	no change
c18793/f1p79/2180	8.24	7.99	7.36	5.14	4.26	4.17	1.48245	0.567988	0.00280514	0.239591	no change
c41406/f1p8/1511	2.8	2.61	3.99	1.15	1.77	1.75	1.92797	0.947079	0.00280576	0.239591	no change
c145590/f1p16/969	28.25	26.11	27.56	42.43	39.07	39.1	0.670163	-0.577415	0.00280962	0.239591	no change
c21138/f2p116/2394	50.25	47.39	51.81	36.81	38.58	37.68	1.34787	0.430684	0.00281141	0.239591	no change
c1367/f1p48/4296	33.13	31.19	32.17	17.92	19.86	20.5	1.66462	0.735193	0.00282384	0.239962	no change
c42876/f3p120/2058	264.82	248.41	266.05	169.1	162.2	153.11	1.58811	0.667312	0.00282659	0.239962	no change
c113648/f1p0/1409	2.78	2.86	3.49	1.07	1.46	1.73	1.9	0.925998	0.00283869	0.240529	no change
c883/f1p146/4871	16.29	15.78	28.14	4.85	9.86	7.72	3.52545	1.81781	0.00284949	0.240688	up
c29760/f2p2/1138	40.74	40.14	33.12	15.62	16.26	13.41	2.21544	1.14759	0.00285143	0.240688	up
c107899/f1p3/1358	22.88	23.96	24.06	7.48	9.28	6.73	2.90986	1.54095	0.00286026	0.240974	up
c233113/f3p8/1928	10.81	12.42	13.74	6.25	7.83	6.44	1.8982	0.924634	0.00287239	0.241537	no change
c5422/f1p14/2338	11.56	11.4	10.75	6.68	7.36	7.1	1.51264	0.597071	0.00288399	0.24198	no change
c118094/f1p43/1327	0.35	0.26	0.33	0	0	0	1.31249	0.392309	0.00288857	0.24198	no change
c112333/f1p12/997	0.37	0.54	1.06	1.49	2.57	2.51	0.663795	-0.591191	0.00289599	0.242052	no change
c2457/f1p5/4367	0.35	0.44	0.78	1.25	1.77	1.49	0.703085	-0.508229	0.00290037	0.242052	no change
c13790/f4p3/1282	392.07	375.23	147.38	18.4	17.27	11.16	11.056	3.46676	0.00292587	0.242263	up
c190722/f1p1/1922	0.08	0.08	0.16	0	0.05	0.03	1.12061	0.164279	0.00293423	0.242263	no change
c11524/f1p45/1461	69.3	67.94	96.82	36.33	40.13	36.16	2.34425	1.22912	0.00295357	0.242263	up
c64044/f2p66/1582	2.1	2.53	3.73	3.92	5.43	5.6	0.79186	-0.336682	0.0029592	0.242263	no change
c24020/f1p24/3590	5.9	6.08	6.1	4	4.55	4.49	1.36435	0.448219	0.00296008	0.242263	no change
c27360/f1p20/2563	18.24	17.2	17.81	11.06	11.94	12.32	1.49592	0.581029	0.00296364	0.242263	no change
c23448/f1p14/1194	7.93	8.12	7.62	13.26	13.95	15.22	0.591697	-0.757069	0.00296473	0.242263	no change
c40129/f1p58/3495	38.61	40.08	62.36	16.54	25.77	19.14	2.88876	1.53045	0.00296722	0.242263	up
c22000/f1p42/2831	1.33	1.39	1.6	0.53	0.87	0.81	1.54479	0.627406	0.00296876	0.242263	no change
c15916/f1p304/2712	0	0	0.03	0.07	0.09	0.08	0.949839	-0.0742452	0.00297246	0.242263	no change
c239175/f1p3/1651	0	0	0.03	0.07	0.09	0.08	0.949839	-0.0742452	0.00297246	0.242263	no change
c9836/f1p17/2159	3.86	5	6.14	2.8	3.22	3.2	1.71276	0.776324	0.00297304	0.242263	no change
c29906/f1p10/2221	13.25	13.97	17.77	9.42	12.95	11.64	1.54087	0.623749	0.00297395	0.242263	no change
c29322/f1p2/3329	0.41	0.48	0.65	0.37	0.5	0.53	1.12202	0.166098	0.00299075	0.24277	no change
c206439/f9p30/929	61.82	67.77	77.05	89.45	109.74	103.51	0.777985	-0.362186	0.00299137	0.24277	no change
c219838/f1p21/1779	0.08	0.12	0.15	0	0.06	0.06	1.11494	0.156971	0.00299662	0.24277	no change
c827/f4p12/2324	32.88	34.55	39.76	28.99	30.2	31.01	1.28034	0.35653	0.00300898	0.243082	no change
c41793/f1p51/1363	9.6	12.45	15.45	7.04	9.4	10.07	1.71699	0.779886	0.00302873	0.243082	no change
c268675/f1p8/1875	0.83	0.64	0.53	1.07	0.86	0.94	0.780407	-0.357701	0.00304333	0.243082	no change
c42387/f2p10/1619	14.65	15.63	13.9	8.03	8.64	7.74	1.6909	0.757792	0.00304698	0.243082	no change
c21681/f1p6/2899	0.83	0.94	1.41	2.28	2.47	2.65	0.668872	-0.580198	0.0030483	0.243082	no change
c3224/f1p3/4126	0.04	0.02	0	0.07	0.05	0.04	0.949054	-0.0754374	0.00305319	0.243082	no change
c1887/f1p228/2601	0	0	0	0.07	0.06	0.05	0.939976	-0.0893041	0.00305325	0.243082	no change
c28320/f1p194/3174	41.43	40.32	46.13	26.02	24.51	24.02	1.72927	0.790161	0.00306595	0.243082	no change
c273106/f1p3/1623	26.7	26.33	22.35	7.76	9.16	9.42	2.61194	1.38512	0.00307134	0.243082	up
c302528/f15p79/1719	0	0	0.47	11.18	7.95	7.56	0.123765	-3.01432	0.00307635	0.243082	down
c34771/f1p31/2184	2.33	2.94	3.59	8.89	14.64	14.35	0.371857	-1.42718	0.00307727	0.243082	down
c11773/f1p7/1317	6.59	5.65	5.75	9.75	9.35	9.95	0.628851	-0.66921	0.00307913	0.243082	no change
c219773/f1p16/1839	5.64	6.26	5.4	9.99	10.45	9.73	0.600445	-0.735895	0.00307987	0.243082	no change
c4885/f1p92/2439	44.52	51.45	54.25	15.76	16.26	21.6	3.01921	1.59417	0.00308509	0.243082	up
c2958/f1p183/2335	1.39	1.49	2.53	0.67	1.25	1.35	1.69096	0.757846	0.00309217	0.243082	no change
c21677/f1p4/2911	7.61	7.82	7.01	4.81	4.87	5.04	1.40031	0.48575	0.00311095	0.243082	no change
c235986/f1p11/1662	21.38	23.09	23.3	13.16	11.72	11.57	1.78732	0.837798	0.00311101	0.243082	no change
c40489/f1p4/3172	0.48	0.57	0.69	0.5	0.61	0.6	1.0739	0.102863	0.00312284	0.243082	no change
c68055/f1p67/1873	79.62	87.02	111.64	67.28	73.49	74.39	1.48316	0.568673	0.003125	0.243082	no change
c87450/f1p3/1104	1.53	1.69	2.61	0.84	1.52	1.56	1.59195	0.670792	0.0031308	0.243082	no change
c25209/f1p2/2974	20.63	19.54	21.9	7.78	10.78	9.84	2.2996	1.20138	0.00313662	0.243082	up
c134936/f4p3/998	50.54	52.61	68.97	40.05	44.05	45.9	1.51297	0.597384	0.00313887	0.243082	no change
c272548/f1p12/1296	255.83	256.83	261.4	175.17	164.18	182.59	1.48549	0.570938	0.0031436	0.243082	no change
c88491/f1p6/1725	26.76	25.57	26.45	15.54	17.88	16.38	1.59162	0.670496	0.00314724	0.243082	no change
c99406/f1p5/923	102.8	100.5	123.07	172.78	180.86	181.43	0.663649	-0.591507	0.00314826	0.243082	no change
c7729/f5p76/1463	28.99	28.95	29.16	35.52	33.72	34.08	0.83893	-0.253378	0.00314858	0.243082	no change
c81362/f1p25/1983	11.07	12.33	11.93	6.91	8.05	7.47	1.58264	0.662336	0.00315996	0.243537	no change
c82102/f1p0/1002	37.59	39.04	37.88	25.54	24.12	22.48	1.53018	0.613704	0.00317048	0.243923	no change
c152019/f1p9/1634	4.44	4.37	7.86	18.31	23.47	20.04	0.376791	-1.40816	0.00318201	0.244386	down
c175724/f1p15/1838	0.04	0	0	0.22	0.23	0.18	0.825221	-0.277148	0.00319011	0.244584	no change
c27896/f1p15/3778	30.06	30.36	31.54	25.23	25.9	24.54	1.22955	0.298126	0.00321517	0.24608	no change
c31935/f1p10/2041	6.07	6.22	6.26	4.25	4.23	4.66	1.35854	0.442052	0.00322293	0.246118	no change
c67801/f1p13/1384	1.27	1.61	1.96	3.42	4.37	4.85	0.586387	-0.770075	0.00322677	0.246118	no change
c192810/f1p18/1969	11.76	12.84	13.73	8.5	9.64	8.53	1.49065	0.575939	0.00328104	0.248533	no change
c110706/f1p44/1681	62.64	62.18	61.7	38.93	43.87	43.28	1.50767	0.592319	0.00328254	0.248533	no change
c14823/f1p2/1006	0	0	0.06	0.28	0.29	0.25	0.818125	-0.289607	0.00328444	0.248533	no change
c31642/f1p1/2946	7.53	8.19	8.45	6.64	6.94	7.06	1.20307	0.266716	0.00329025	0.248533	no change
c223177/f1p7/1544	0.89	0.9	1.23	2.64	3.75	3.09	0.545598	-0.87409	0.00329289	0.248533	no change
c161/f1p39/6122	0.08	0.04	0.05	0.28	0.21	0.22	0.835652	-0.259025	0.0033008	0.248533	no change
c33356/f1p111/2214	145.25	142.55	150.37	451.35	399.79	336.44	0.359248	-1.47695	0.00330296	0.248533	down
c185997/f1p0/1721	0.09	0.12	0.18	0.06	0.12	0.13	1.07118	0.099197	0.00330946	0.248533	no change
c231334/f1p2/1369	5.5	6.21	6.39	4.15	4.79	4.79	1.35799	0.441477	0.00331494	0.248533	no change
c16610/f1p84/3144	0.03	0.06	0.11	0	0.02	0.02	1.08686	0.120172	0.00331981	0.248533	no change
c29745/f1p61/3549	13.49	12.91	11.59	8.13	7.23	8.15	1.44371	0.529782	0.00332525	0.248533	no change
c217626/f1p7/1971	4.79	4.86	7.48	10.29	13.01	12.66	0.626862	-0.673781	0.00334138	0.248533	no change
c24829/f1p6/1884	28.54	26.61	25.95	19.21	17.54	16.59	1.40682	0.49244	0.00334496	0.248533	no change
c29462/f3p12/1540	32.39	32.22	33.88	18.92	23.03	21.31	1.63147	0.706171	0.00334646	0.248533	no change
c13260/f1p23/2106	56.57	51.69	57.74	98.66	90.61	91.33	0.591526	-0.757488	0.0033537	0.248533	no change
c13827/f1p11/1163	6.46	6.82	7.26	12.34	15.96	15.52	0.557675	-0.842505	0.00337338	0.248533	no change
c117915/f1p8/1135	60.53	60.46	66.71	47.09	51.03	47.03	1.3528	0.435951	0.00338491	0.248533	no change
c144268/f1p0/1479	23.32	25.11	53.39	371.86	350.28	338.71	0.122819	-3.0254	0.0033863	0.248533	down
c238160/f1p134/1840	28.7	28.71	33.76	46.76	54.51	48.9	0.672633	-0.572109	0.00338989	0.248533	no change
c21182/f2p34/2275	106.86	108.33	120.94	89.98	99.68	93.11	1.26821	0.342794	0.00339591	0.248533	no change
c24833/f1p9/1414	85.82	87.52	90.31	59.67	53.25	56.2	1.5407	0.623582	0.00339904	0.248533	no change
c36069/f5p20/1353	13.28	13.84	14.1	22	20	20.39	0.673869	-0.569461	0.00340407	0.248533	no change
c84033/f1p26/1677	66.04	64.65	72.48	41.16	50.47	47.47	1.58388	0.663463	0.00340489	0.248533	no change
c40119/f1p2/1262	1.78	2.21	2.54	1.22	1.58	1.35	1.48868	0.574036	0.00340754	0.248533	no change
c1780/f1p327/2160	3.47	3.93	4.39	7.34	9.92	9.82	0.567195	-0.818082	0.00341138	0.248533	no change
c231925/f1p13/1715	125.42	120.56	154.87	905.88	623.32	665.28	0.183453	-2.44652	0.00341792	0.248533	down
c125394/f2p3/812	21.26	23.15	29.55	16.74	21.38	22.63	1.45373	0.539758	0.00343657	0.248533	no change
c28050/f1p258/1827	203.74	188.05	257.78	588.7	736.3	593.7	0.38725	-1.36866	0.0034447	0.248533	down
c63677/f1p5/1101	156.02	149.87	144.49	120.68	121.37	122.2	1.20427	0.268162	0.00344594	0.248533	no change
c28493/f1p9/2003	7.57	8.82	9.4	14.8	15.22	16.72	0.627104	-0.673224	0.00345276	0.248533	no change
c177473/f1p10/1763	17.65	18.15	21.57	7.47	10.47	11.19	2.23015	1.15714	0.00346483	0.248533	up
c2011/f14p29/1137	72.78	73.18	80.96	41.32	52.16	51.61	1.7267	0.788017	0.00346951	0.248533	no change
c55914/f8p53/1108	131.28	138.06	145.74	197.58	189.92	197.4	0.732465	-0.449168	0.00347181	0.248533	no change
c23650/f1p60/3116	43.59	46.19	48.59	37.71	42.29	42.04	1.20943	0.274328	0.00347347	0.248533	no change
c16221/f1p3/944	10.92	11.18	13.51	8.37	9.22	8.48	1.44942	0.535476	0.00347898	0.248533	no change
c270118/f1p7/1220	34.54	34.54	42.6	26.01	30.42	31.66	1.42614	0.512118	0.00348445	0.248533	no change
c36733/f1p20/3523	29.35	25.91	20.39	11.46	10	8.23	2.00033	1.00024	0.0034907	0.248533	up
c35881/f1p241/3230	64.48	63.13	68.27	119.4	144.03	152.5	0.517387	-0.950684	0.00349472	0.248533	no change
c176900/f1p30/1504	86.19	84.73	82.26	48.09	53.49	54.8	1.63318	0.707686	0.00351	0.248533	no change
c282214/f1p1/1576	285.13	272.27	167.99	5.41	9.98	11.33	23.7608	4.57051	0.00351075	0.248533	up
c3256/f1p315/3941	0.05	0.04	0.02	0.14	0.14	0.11	0.904961	-0.144072	0.00351892	0.248533	no change
c44340/f1p72/1875	0	0.03	0	10.11	8.52	17.82	0.0830293	-3.59024	0.00352134	0.248533	down
c22667/f1p9/3649	17.01	17.7	19.02	13.69	15.91	15.6	1.2697	0.344482	0.00352869	0.248533	no change
c278756/f1p4/1264	0.09	0.22	0.35	0.64	0.78	0.73	0.778133	-0.361911	0.00354205	0.248533	no change
c9886/f1p12/1405	0.57	0.41	0.49	1.17	1.26	1.22	0.669853	-0.578083	0.00354626	0.248533	no change
c35624/f1p4/3730	0.43	0.62	1.1	1.15	1.82	1.61	0.829324	-0.269992	0.00354648	0.248533	no change
c116476/f1p3/1369	70.02	70.03	82.71	44.59	42	41.9	1.79702	0.845605	0.00354729	0.248533	no change
c87288/f3p80/1740	1.86	2.12	2.56	8.81	9.43	7.2	0.359398	-1.47634	0.00356208	0.248533	down
c261260/f1p0/1030	51.67	52.15	58.4	23.23	31.95	26.16	2.19785	1.13609	0.00356612	0.248533	up
c1699/f9p20/1227	138.97	156.79	138.83	71.84	81.81	75.37	1.91525	0.937534	0.00357122	0.248533	no change
c34331/f1p29/2282	3.65	3.2	3.98	7.06	8.5	8.09	0.559456	-0.837904	0.0035732	0.248533	no change
c21333/f2p9/2267	12.42	12.34	12.93	7.37	7.85	8.76	1.57521	0.655548	0.00357326	0.248533	no change
c13834/f1p580/3992	190.65	193.42	813.98	47.25	148.36	149.21	7.30513	2.86891	0.00358092	0.248533	up
c91537/f1p2/1843	0.59	0.61	1.22	1.98	2.59	2.8	0.626056	-0.675636	0.00358233	0.248533	no change
c30367/f1p59/2673	25.01	24.54	28.16	20.97	22.78	22.44	1.24515	0.316316	0.00359051	0.248533	no change
c7763/f1p2/1060	3.23	3.59	3.24	1.5	1.15	1.1	1.8451	0.8837	0.00359384	0.248533	no change
c22824/f1p6/1293	28.49	30.25	35.8	22.85	23.57	23.06	1.463	0.548928	0.00359417	0.248533	no change
c13400/f1p2/1134	0.79	0.67	0.93	4.11	4.43	6.02	0.335647	-1.57499	0.00360115	0.248533	down
c1656/f1p1/5013	0.04	0.04	0.06	0	0	0.01	1.05219	0.0733978	0.00360419	0.248533	no change
c41093/f1p10/3219	3.07	3.32	3.86	1.7	2.04	2.39	1.62218	0.697932	0.00360546	0.248533	no change
c150995/f1p15/1716	70.58	70.29	86.9	291.26	291.91	418.37	0.262372	-1.93032	0.00361169	0.248533	down
c244328/f1p1/915	9.39	10.7	9.42	33.92	50.35	40.94	0.275951	-1.85752	0.00361399	0.248533	down
c36451/f1p351/2651	344.63	335.7	396.09	150.29	191.6	210.09	2.23782	1.1621	0.00362168	0.248533	up
c219757/f1p7/1678	218.15	223.74	239.3	160.31	163.24	149.67	1.47905	0.56467	0.00362865	0.248533	no change
c222275/f1p20/1506	33.6	33.01	31.54	12.87	14.58	11.15	2.39617	1.26073	0.00364632	0.248533	up
c135268/f2p12/1110	39.6	38.87	42.57	73.68	70.09	65.16	0.589954	-0.761326	0.00365522	0.248533	no change
c92154/f7p57/1395	171.77	164.23	168.3	98.7	113.72	110.54	1.60781	0.685094	0.0036553	0.248533	no change
c16524/f1p31/2403	19.74	19.37	21.84	13.05	13.2	12.02	1.59952	0.677638	0.00365535	0.248533	no change
c34546/f1p6/2634	1.1	1.11	1.24	2.41	2.29	2.1	0.663868	-0.591031	0.00365871	0.248533	no change
c7387/f1p29/1800	0.56	0.66	0.34	1.38	1.04	1.16	0.625576	-0.676742	0.00365898	0.248533	no change
c187181/f1p100/1625	88.88	100.11	47.84	400.99	182.29	218.47	0.193597	-2.36887	0.00366685	0.248533	down
c216757/f1p1/1582	0.13	0.23	0.41	0.03	0.26	0.21	1.22672	0.29481	0.00366975	0.248533	no change
c11566/f2p73/1553	22.99	22.56	22.56	14.35	13.1	12.04	1.6149	0.691446	0.00367346	0.248533	no change
c116135/f2p12/1508	43.39	47.22	44.32	26.32	28.72	25.32	1.67314	0.742561	0.00368403	0.2488	no change
c69020/f1p20/1628	8.8	9.14	14.17	4.68	7.91	7.69	2.01336	1.00961	0.00368862	0.2488	up
c19397/f1p65/2074	30.16	31.5	43.3	64.04	96.91	87.22	0.544559	-0.876841	0.00370248	0.24898	no change
c63026/f1p3/1343	5.79	6.04	5.34	0.42	0.36	0.98	4.30186	2.10496	0.00371109	0.24898	up
c36035/f1p86/3553	85.99	87.2	66.77	35.91	35.31	30.13	2.05358	1.03814	0.00371344	0.24898	up
c41154/f1p206/2961	0.95	0.39	0	1.53	1.04	0.89	0.482371	-1.05178	0.00371377	0.24898	down
c219986/f1p12/1608	80.47	78.75	95.64	42.79	45.01	38.27	2.12673	1.08863	0.00373549	0.24941	up
c38587/f1p26/2003	50.43	49.42	44.44	29.67	27.94	31.18	1.52454	0.608377	0.00373701	0.24941	no change
c6457/f2p0/1059	14.39	15.5	17.93	10.48	13.56	13.41	1.44746	0.533526	0.00374251	0.24941	no change
c4968/f1p4/1526	18.98	18.83	19.75	15.58	16.4	16.92	1.20527	0.269351	0.0037503	0.24941	no change
c43123/f1p2/986	1.57	1.14	1.09	2.52	2.31	2.21	0.618909	-0.692201	0.00375378	0.24941	no change
c6328/f1p24/2640	0.04	0.03	0.03	0	0	0	1.03023	0.0429611	0.00376819	0.24941	no change
c1753/f1p66/5057	14.66	14.91	14.66	18.82	17.56	18.5	0.80526	-0.312473	0.00376958	0.24941	no change
c32763/f1p34/2292	13.02	15.62	15.24	8.44	9.71	9.14	1.6609	0.731965	0.00378228	0.24941	no change
c37220/f1p2/1719	0.93	1.09	0.77	2.04	1.67	1.77	0.63496	-0.655262	0.00378483	0.24941	no change
c1571/f1p90/3541	0	0	0.57	1.36	1.93	2.01	0.53683	-0.897463	0.00378502	0.24941	no change
c154654/f1p14/1653	0.26	0.37	0.51	0.24	0.4	0.4	1.12835	0.174221	0.0037977	0.24941	no change
c303744/f2p10/1172	69.44	67.05	71.17	35.62	44.31	41.93	1.80624	0.852992	0.00379939	0.24941	no change
c70949/f1p12/1674	62.62	64.06	38.5	18.9	15.09	16.99	2.41318	1.27093	0.00380301	0.24941	up
c36920/f1p4/2082	10.49	12.22	13.01	8.59	10.01	9.52	1.37116	0.455401	0.00380458	0.24941	no change
c12618/f3p4/1315	19.15	19.78	20.02	10.29	10.91	8.97	1.88803	0.916882	0.00380947	0.24941	no change
c179880/f1p8/1603	45.62	47.02	53.05	26.39	33.55	34.64	1.7309	0.791521	0.00381024	0.24941	no change
c75895/f1p1/861	14.31	14.8	19.6	10.78	14.71	13.41	1.47882	0.564446	0.00383916	0.250162	no change
c236234/f1p3/1663	53.54	52.71	75.32	116.1	132.22	129.35	0.565558	-0.822254	0.00384235	0.250162	no change
c56579/f1p102/2158	0.44	0.28	0.29	1.85	2.54	2.19	0.425471	-1.23287	0.00384239	0.250162	down
c27779/f1p34/3123	0.34	0.36	0.57	0.2	0.28	0.25	1.23231	0.301366	0.0038537	0.250162	no change
c114746/f1p40/1117	5.86	7.83	5.83	20.22	17.69	19.84	0.352441	-1.50455	0.00385649	0.250162	down
c238204/f1p6/1194	109.94	119.87	128.24	89.51	106.21	99.78	1.32698	0.408149	0.00386127	0.250162	no change
c148/f1p197/6766	7.8	7.54	9.48	4.87	5.39	5.96	1.60351	0.68123	0.0038662	0.250162	no change
c10400/f1p7/2195	10.44	11.32	11.67	6.99	8.49	8.32	1.47411	0.559844	0.00389289	0.250162	no change
c25425/f1p14/3127	36.66	37.81	40.94	27.65	32.55	29.7	1.37234	0.456635	0.00390473	0.250162	no change
c144643/f1p16/1361	0.46	0.65	0.86	0.11	0.36	0.42	1.47904	0.564658	0.00390478	0.250162	no change
c346942/f1p8/755	66.57	67.47	88.09	21.19	16.08	21.04	3.9145	1.96883	0.00390849	0.250162	up
c266594/f1p31/1549	119.69	119.22	113.73	77.75	75.88	67.82	1.52627	0.610008	0.00391037	0.250162	no change
c61230/f1p13/1469	3.49	3.7	4.18	1.25	2.06	1.99	1.99464	0.996128	0.0039111	0.250162	no change
c35190/f1p13/3708	3.64	4	4.29	2.81	3.45	3.27	1.29572	0.373752	0.00392127	0.250162	no change
c51899/f1p2/905	18.29	18.41	19.63	5.7	8.6	8.23	2.65145	1.40678	0.00392673	0.250162	up
c21603/f1p3/3341	59.64	56.79	30.49	1.42	2.8	1.93	13.6391	3.76968	0.00392809	0.250162	up
c274924/f1p1/1757	0.55	0.51	0.4	0.32	0.21	0.2	1.12317	0.167574	0.00392993	0.250162	no change
c33483/f1p51/3961	63.85	60.22	60.45	45.14	47.27	44.72	1.32439	0.405324	0.00393462	0.250162	no change
c17552/f1p40/2113	1.47	1.79	2.31	4.72	4.69	4.61	0.553511	-0.853317	0.00394955	0.250705	no change
c40869/f1p4/2262	6.81	7.21	7.33	5.73	5.61	5.54	1.24305	0.313884	0.00395447	0.250705	no change
c59613/f1p18/2055	7.63	8.11	8.9	5.38	6.77	6.1	1.42992	0.515931	0.00396977	0.251315	no change
c37799/f1p13/2007	3.01	3.73	5.63	2.67	4.63	4.11	1.4165	0.502335	0.00398052	0.251636	no change
c1389/f12p22/1386	0.04	0.08	0.16	0	0.08	0.04	1.11181	0.152909	0.0039889	0.251671	no change
c28340/f1p23/2283	10.96	11.64	13.72	5.66	7.12	5.49	2.0568	1.0404	0.00399243	0.251671	up
c16668/f1p15/2978	6.69	6.81	6.71	6.17	6.08	6.02	1.08612	0.119185	0.00400475	0.252083	no change
c8636/f1p4/2105	4.06	4.34	5.49	8.15	8.93	8.2	0.661245	-0.596743	0.00401462	0.252083	no change
c34506/f1p11/2369	1.05	0.51	0.22	1.65	1.13	1.3	0.526618	-0.925172	0.00401603	0.252083	no change
c117479/f1p18/1342	27.37	27.98	28.22	38.8	44.54	43.82	0.696844	-0.521093	0.00404465	0.253059	no change
c157016/f1p43/1350	119.49	118.57	127.01	72.49	82.25	70.09	1.68529	0.752997	0.00405031	0.253059	no change
c36081/f1p122/3663	12.96	12.43	13.73	17.71	17.59	17.52	0.770847	-0.375484	0.00405129	0.253059	no change
c26904/f1p3/2414	1.1	1.37	1	3.43	3.81	3.13	0.472121	-1.08277	0.00405442	0.253059	down
c37681/f1p377/1796	135.76	133.5	198.83	712.15	652.51	596.48	0.26541	-1.91371	0.00408678	0.253972	down
c13497/f5p14/1549	15.41	15.94	22.04	6.47	10.76	8.02	2.51178	1.32871	0.00408751	0.253972	up
c70921/f1p2/1154	1.4	1.75	1.96	0.15	0.69	0.47	2.22868	1.15619	0.00408927	0.253972	up
c13077/f1p35/2241	12.8	12.75	14.74	6.93	8.69	9.28	1.74535	0.803513	0.00409197	0.253972	no change
c143981/f1p7/1628	44.59	42.8	39.9	37.25	35.28	36.25	1.10703	0.146693	0.00411762	0.254514	no change
c21551/f1p6/1581	21.36	20.73	28.84	13.67	15.41	16.67	1.75697	0.813088	0.0041198	0.254514	no change
c19812/f1p7/1808	2.13	1.98	1.13	2.78	2.21	2.37	0.652549	-0.615841	0.00412898	0.254514	no change
c146027/f1p1/1519	0.27	0.35	0.14	0.81	0.68	0.77	0.670678	-0.576307	0.004135	0.254514	no change
c23595/f1p10/971	1.42	0.93	0.79	2.43	1.8	2.12	0.566385	-0.820146	0.00413913	0.254514	no change
c1587/f9p12/1057	43.82	46.1	46.33	30.01	27.86	31.36	1.52745	0.611126	0.00414204	0.254514	no change
c8556/f1p58/2480	5.67	6.96	9.57	9.93	13.92	14.11	0.786448	-0.346577	0.00414944	0.254514	no change
c36935/f1p1/1146	0.15	0.15	0.05	0.33	0.2	0.21	0.84125	-0.249394	0.00414974	0.254514	no change
c19661/f1p1/1200	0.23	0.19	0.05	0.7	0.51	0.39	0.682393	-0.551325	0.00415649	0.254514	no change
c21036/f2p21/2562	9.52	9.35	10.21	6.12	7.42	6.83	1.46578	0.551664	0.00416696	0.254514	no change
c19130/f1p7/1306	1.6	2.01	2.98	1.91	2.76	2.53	1.15762	0.211161	0.00417072	0.254514	no change
c25179/f1p13/3107	28.72	31.21	31.54	25.14	26.14	26.43	1.21813	0.284665	0.00417953	0.254514	no change
c7348/f1p124/2406	0.12	0.1	0.02	0.13	0.06	0.06	0.945357	-0.0810687	0.00418669	0.254514	no change
c3184/f1p1/1160	0.76	0.65	0.81	1.33	1.35	1.39	0.753155	-0.408981	0.00418747	0.254514	no change
c28223/f1p31/2525	0.93	0.97	1.28	1.66	2.17	2.16	0.768836	-0.379252	0.0041953	0.254514	no change
c125626/f2p5/771	11.82	13.87	11.92	5.13	3.86	3.89	2.3883	1.25598	0.00420218	0.254514	up
c237627/f1p18/1986	1.22	2.61	2.42	52.62	32.03	31.72	0.0776031	-3.68774	0.00420422	0.254514	down
c2939/f1p2/1014	3.95	3.33	3.47	7.52	5.98	6.84	0.550036	-0.862402	0.00420508	0.254514	no change
c31562/f1p236/2213	13.14	11.9	14.19	5.9	7.76	7.28	1.94444	0.959352	0.00421498	0.254514	no change
c16410/f1p6/2283	2.34	2.41	2.72	3.35	3.38	3.53	0.826278	-0.275301	0.00421558	0.254514	no change
c276261/f1p0/1188	3.97	4.04	6.05	2.4	3.28	3.63	1.69787	0.763725	0.00422271	0.25457	no change
c71/f1p1497/6605	0.37	0.35	0.45	0.15	0.25	0.2	1.20769	0.272255	0.00423131	0.25457	no change
c228935/f1p9/1749	0.07	0	0	2.29	3.68	2.42	0.283858	-1.81676	0.00423374	0.25457	down
c57298/f1p11/1973	7.6	7.76	11.57	6.05	7.92	7.64	1.48208	0.567623	0.00425629	0.25523	no change
c26557/f1p103/2401	0.33	0.21	0.58	2.68	3.15	2.37	0.39923	-1.32471	0.00425731	0.25523	down
c184059/f1p10/1261	36.62	35.19	34.13	48.93	51.15	53.68	0.690756	-0.533753	0.0042657	0.25523	no change
c341637/f1p27/659	53.57	52.82	59.77	84.26	104.95	99.65	0.640368	-0.643028	0.00426774	0.25523	no change
c38992/f1p21/1368	1.74	1.71	2.55	0.84	0.99	1.2	1.70019	0.7657	0.00428488	0.255909	no change
c276489/f1p3/1199	26.05	26.67	27.49	19.73	19.11	18	1.39623	0.481537	0.00430765	0.256425	no change
c103691/f1p3/764	10.42	9.81	17.03	37.69	44.73	40.77	0.387363	-1.36824	0.00431016	0.256425	down
c180016/f1p1/1586	1.51	1.67	2	1.45	1.65	1.57	1.1561	0.209265	0.0043184	0.256425	no change
c24928/f1p9/2697	0.09	0.09	0.1	0.05	0.05	0.04	1.04719	0.0665176	0.00432108	0.256425	no change
c39377/f2p16/2052	26.6	27.4	33.62	50.1	50.71	50.13	0.639876	-0.644135	0.00433272	0.256425	no change
c8679/f2p12/2365	12.14	12.87	15.13	11.9	12.94	12.93	1.16248	0.217204	0.00433332	0.256425	no change
c28541/f1p70/3784	0.62	0.85	1.26	0	0.25	0	2.05148	1.03666	0.00433687	0.256425	up
c11380/f1p0/2170	0.02	0.05	0.07	0	0.02	0.02	1.05554	0.0779783	0.00433981	0.256425	no change
c35723/f1p8/2973	0.94	1.28	1.93	0.65	1.37	1.31	1.44077	0.526841	0.00435313	0.256556	no change
c18764/f1p46/2154	1.47	1.55	1.72	0.85	0.9	1.09	1.39899	0.484381	0.00435457	0.256556	no change
c264982/f1p1/1957	17.26	17.29	20.14	10.82	12.75	13.89	1.59177	0.670634	0.00436048	0.256556	no change
c297451/f1p17/837	2783.36	2803.67	3162.7	4369.69	4401.83	4202.09	0.705323	-0.503644	0.00437046	0.256556	no change
c31838/f1p73/3052	3.39	3.44	4.24	2.34	2.97	3.09	1.39141	0.476543	0.00437148	0.256556	no change
c2054/f13p19/1297	26.58	29.98	25.2	13.23	10.98	12.9	1.99141	0.993789	0.00438442	0.256556	no change
c337750/f1p4/717	56.99	56.5	62.28	72.43	81	77.4	0.8119	-0.300626	0.00438889	0.256556	no change
c58714/f1p1/1208	5.96	6.35	5.64	3.87	3.89	3.56	1.41945	0.505332	0.00439541	0.256556	no change
c26357/f3p4/1523	5.96	6	6.6	3.21	3.5	2.81	1.78282	0.834158	0.00439577	0.256556	no change
c22596/f1p66/2426	0.36	0.32	0.1	0.52	0.42	0.43	0.780709	-0.357143	0.00441027	0.256556	no change
c146599/f1p4/1346	12.21	11.67	15.87	7.56	10.09	9.42	1.66998	0.739835	0.00441426	0.256556	no change
c5786/f6p19/1636	49.04	50.05	55.31	37.8	37.13	35.7	1.43377	0.519814	0.00441438	0.256556	no change
c217696/f1p9/1449	45.95	46.98	45.74	33.06	34.04	30.78	1.39562	0.480909	0.0044173	0.256556	no change
c19223/f1p421/2067	0.94	0.88	0.44	50.3	15.93	14.62	0.0475376	-4.39479	0.00443364	0.257168	down
c1464/f1p369/3855	0.59	0.54	0.76	1.3	1.3	1.35	0.734795	-0.444587	0.00447632	0.25796	no change
c86330/f1p66/1786	41.97	40.41	44.29	176.18	194.02	285.76	0.220987	-2.17797	0.00448269	0.25796	down
c120291/f1p8/1148	8.06	10.37	11.9	6.19	8.23	7.44	1.59394	0.672594	0.00448481	0.25796	no change
c16100/f1p104/3290	0.05	0.06	0.14	0.29	0.31	0.36	0.853856	-0.227936	0.00448632	0.25796	no change
c229313/f1p9/1499	10.27	11.23	12.8	9.25	10.59	9.76	1.2591	0.332392	0.00449333	0.25796	no change
c343398/f1p1/525	112.93	111.33	118.42	68.72	72.98	81.79	1.60616	0.683612	0.00449826	0.25796	no change
c145076/f1p10/1627	10.47	11.03	10.2	7.38	6.46	6.48	1.42428	0.510237	0.00449835	0.25796	no change
c11671/f1p12/2541	3.9	4.27	5.03	8.09	7.88	7.92	0.643517	-0.635949	0.00450505	0.25796	no change
c180495/f1p165/1655	54.01	53.64	44.83	83.28	77.86	89.03	0.569112	-0.813215	0.00451131	0.25796	no change
c14427/f2p13/1841	9.09	8.6	9.42	6.63	7.2	7.21	1.29919	0.377612	0.00451175	0.25796	no change
c179378/f1p30/1611	2.76	3.67	5.66	2.07	4.17	3.66	1.63263	0.707197	0.00451695	0.25796	no change
c17761/f1p16/3028	0.24	0.2	0.25	0	0.05	0	1.22653	0.294583	0.0045219	0.25796	no change
c43432/f1p3/1246	0.26	0.41	0.69	0	0.26	0.33	1.44765	0.533717	0.00453291	0.25796	no change
c175175/f1p33/1972	24.97	27.72	28.95	12.75	15.56	12.14	2.10052	1.07074	0.00453348	0.25796	up
c22800/f1p3/1410	6.42	5.84	7.1	11.2	11.26	11.07	0.635985	-0.652935	0.00454124	0.25796	no change
c35768/f1p17/2685	1.66	1.93	2.28	1.35	1.87	1.76	1.25901	0.332284	0.00454367	0.25796	no change
c8986/f1p68/2155	109.21	103.64	125.76	68.01	65.36	63.65	1.78201	0.833506	0.00454746	0.25796	no change
c277851/f1p12/1242	198.69	204.41	179.46	101.62	105.65	88.58	1.86318	0.897765	0.00455467	0.25796	no change
c89698/f2p4/1965	32.96	33.61	37.49	13.93	19.04	20.13	2.20404	1.14015	0.00455789	0.25796	up
c31459/f1p7/2126	21.75	22.78	26.54	14.48	14.36	13.17	1.74284	0.801439	0.00457318	0.258246	no change
c83254/f1p1/1919	0.03	0.03	0.05	0	0	0	1.04448	0.0627849	0.00458602	0.258246	no change
c148422/f1p2/1944	0.03	0.03	0.05	0	0	0	1.04448	0.0627849	0.00458602	0.258246	no change
c35360/f1p5/3408	3.26	3.18	3.17	1.32	1.04	1.46	1.8168	0.861399	0.00458694	0.258246	no change
c265149/f1p7/1145	8.14	9.04	9.85	18.21	16.51	16.96	0.569036	-0.813408	0.00459785	0.258246	no change
c194562/f1p0/1159	0.24	0.2	0.2	0.55	0.58	0.67	0.759713	-0.396473	0.00460037	0.258246	no change
c35663/f1p34/2227	152.75	151.91	158.19	102.37	119.88	114.56	1.44664	0.532702	0.00460373	0.258246	no change
c12718/f1p333/2077	0.6	0.55	1.29	0	0.34	0.37	1.8267	0.869239	0.00462169	0.258866	no change
c275494/f1p1/1224	8.39	8.51	10.85	6.33	7.65	8.1	1.4101	0.495794	0.00463863	0.258866	no change
c5311/f1p63/1632	0.34	0.46	0.87	0	0.12	0	1.70982	0.773841	0.0046405	0.258866	no change
c36432/f1p15/2423	0.91	1.31	2.05	0.7	1.03	0.88	1.57005	0.650809	0.00464113	0.258866	no change
c348931/f1p2/501	133.05	132.38	154.43	195.84	232.61	213.03	0.721683	-0.470562	0.00464401	0.258866	no change
c108190/f1p0/1504	1.22	1.09	0.98	0.59	0.47	0.38	1.32335	0.4042	0.00464995	0.258866	no change
c20992/f1p66/1082	399.05	373.34	429.66	660.75	819.43	767.8	0.584671	-0.774302	0.00466383	0.258866	no change
c37353/f2p2/1538	58.5	60.38	62.17	26	35.53	32.97	2.09287	1.06548	0.00466415	0.258866	up
c82927/f1p12/1401	0.58	0.61	0.89	0.15	0.41	0.44	1.44453	0.5306	0.00467269	0.258866	no change
c28669/f1p2/3216	0.16	0.19	0.23	0.05	0.11	0.06	1.14662	0.197389	0.0046763	0.258866	no change
c63481/f1p7/2222	0.02	0.04	0.14	0	0.09	0.07	1.07855	0.109095	0.00467904	0.258866	no change
c271557/f1p3/1126	10.11	9.45	12.05	5.06	6.54	5.33	1.93468	0.952092	0.0046851	0.258878	no change
c303909/f12p31/1548	45.42	45.11	46.15	28.04	32.28	32.91	1.5236	0.607483	0.00469669	0.259195	no change
c1402/f11p18/1571	85.74	89.62	105.4	71.78	74.57	72.12	1.38707	0.472038	0.0047092	0.25924	no change
c46887/f1p0/1719	1.08	1.36	1.45	0.48	0.82	0.66	1.53693	0.620051	0.00471412	0.25924	no change
c23998/f1p46/2606	22.87	21.81	22.24	18.63	18.58	17.94	1.18885	0.249568	0.00471504	0.25924	no change
c14103/f1p1/1095	0.15	0.21	0.33	0	0	0	1.29448	0.372369	0.00473508	0.260018	no change
c15581/f1p13/2487	12.94	13.91	14.68	9.19	8.54	8.34	1.56231	0.64368	0.00474684	0.260264	no change
c6857/f1p17/2201	10.07	10.94	12.16	9.26	9.78	10.22	1.21214	0.277562	0.00475155	0.260264	no change
c22598/f1p18/3618	13.06	12.64	13.02	8.95	8.93	8.03	1.4299	0.515916	0.00476034	0.260264	no change
c103266/f1p16/947	19.78	19.59	17.37	13.53	13.09	12.02	1.34354	0.426034	0.0047729	0.260264	no change
c2744/f1p38/2670	0.47	0.68	1.31	0.05	0.1	0.09	1.97756	0.98372	0.0047734	0.260264	no change
c148772/f5p13/1642	81.52	78.18	74.67	60.36	51.93	52.96	1.31894	0.399381	0.00478055	0.260264	no change
c28822/f1p7/3866	6.22	6.16	5.78	3.69	2.93	2.86	1.5794	0.659377	0.00478065	0.260264	no change
c151754/f3p10/1768	51.01	53.11	46.33	32.35	33.42	31.12	1.47488	0.560598	0.0047966	0.260706	no change
c236704/f1p28/1851	98.1	90	87.71	63.95	65.72	65.63	1.36399	0.44783	0.00480055	0.260706	no change
c340139/f1p5/708	610.59	573.79	648.89	453.44	488.05	473.13	1.35449	0.437751	0.00483055	0.262015	no change
c34033/f1p1/2077	0.16	0.19	0.2	0.38	0.4	0.46	0.854319	-0.227153	0.00483962	0.262186	no change
c111201/f1p9/1118	36.24	40.45	43.94	32.52	36.29	34.12	1.27102	0.345991	0.00485144	0.262505	no change
c25460/f1p2/2632	4.11	4.4	4.69	2.77	2.61	2.43	1.52844	0.612056	0.00486093	0.262674	no change
c28835/f1p17/2445	6.03	6.21	5.57	7.32	7.3	7.25	0.811411	-0.301496	0.00486858	0.262674	no change
c281011/f1p2/1123	5.22	5.44	7.47	0.57	1.92	1.98	3.90166	1.96409	0.00487234	0.262674	up
c121773/f1p296/2017	0.09	0.13	0.11	0	0	0	1.11453	0.156439	0.0048852	0.263047	no change
c267201/f1p6/1442	164.79	153.8	313.48	76.36	126.49	106.82	2.85797	1.51499	0.00491032	0.264079	up
c190232/f1p9/1546	47.5	47.03	60.43	15.77	26.88	25.4	2.83867	1.50522	0.00494164	0.265441	up
c30243/f1p26/3158	20.63	19.81	25.5	8.98	13.28	13.26	2.16144	1.11199	0.00495978	0.265822	up
c23261/f1p0/1004	2.2	2.46	1.97	3.52	3.36	3.38	0.693008	-0.529057	0.00496218	0.265822	no change
c90713/f1p20/1936	20.04	19.73	18.64	23.57	22.65	21.51	0.832735	-0.26407	0.00496673	0.265822	no change
c50479/f1p1/863	0	0.15	0.23	0.7	0.74	0.77	0.69901	-0.516614	0.00497767	0.266086	no change
c18732/f2p10/1379	41.12	44.5	34.97	5.28	9.25	6.96	5.31622	2.4104	0.00498967	0.266406	up
c36522/f1p101/2323	87.89	88.55	85.27	67.29	71.45	70.22	1.25143	0.323583	0.00501175	0.266596	no change
c36731/f1p25/2096	23.24	22.61	30.28	14.05	15.92	18.14	1.78993	0.839903	0.0050251	0.266596	no change
c31747/f1p95/3510	45.8	45.06	52.23	31.45	39.06	36.94	1.46925	0.555081	0.0050271	0.266596	no change
c234966/f1p0/1335	0.44	0.46	0.38	1.38	1.81	1.46	0.56775	-0.816672	0.00503958	0.266596	no change
c28228/f3p29/1218	136.32	142.24	141.53	55.68	71.61	76.16	2.25236	1.17144	0.00504249	0.266596	up
c33365/f1p23/2109	33.47	34.11	38.17	10.58	16.81	16.46	2.78284	1.47656	0.00504492	0.266596	up
c34532/f1p13/2615	4.14	5.16	6.47	4.03	5.12	5.28	1.29154	0.369096	0.00504628	0.266596	no change
c12180/f1p9/2201	2.87	3.02	3.07	4.48	5.17	4.59	0.721271	-0.471386	0.00504957	0.266596	no change
c36163/f1p0/3699	0.81	1.18	1.58	0.72	1.02	1.06	1.33327	0.414971	0.00506162	0.266596	no change
c28215/f1p6/1532	0	0.07	0	0.32	0.27	0.29	0.779682	-0.359043	0.00506477	0.266596	no change
c906/f7p58/2286	142.01	138.56	161.34	88.03	95.08	107.81	1.65323	0.72529	0.00507937	0.266596	no change
c33488/f1p27/3131	1.28	1.53	2.21	1.13	1.48	1.31	1.34755	0.430339	0.00507954	0.266596	no change
c65870/f1p4/1318	23.04	23.46	25.27	9.42	9.53	12.57	2.32852	1.21942	0.00508122	0.266596	up
c12421/f5p20/1623	83.96	86.14	92.76	99.76	103.25	101.67	0.902409	-0.148147	0.00508889	0.266596	no change
c2349/f1p23/5993	1.37	1.34	1.4	0.85	0.88	1	1.2634	0.337309	0.00509458	0.266596	no change
c38690/f1p8/1150	1.5	1.73	1.15	2.95	2.86	2.8	0.587245	-0.767966	0.00509951	0.266596	no change
c68310/f1p8/2095	110.94	109.68	108.3	33.99	49.16	45.62	2.76558	1.46758	0.00511456	0.266596	up
c30846/f1p26/2783	35.13	35.85	37.1	29.13	32.39	30.8	1.2158	0.281907	0.00512001	0.266596	no change
c273228/f1p10/1179	1.33	1.29	3.95	23.98	23.54	21.94	0.164004	-2.6082	0.00512188	0.266596	down
c16397/f1p194/2446	1.05	0.84	0.85	1.71	1.63	1.45	0.702196	-0.510055	0.00512575	0.266596	no change
c37598/f1p16/1587	14.52	14.23	15.04	9.61	8.89	10.16	1.49292	0.578141	0.00513334	0.266596	no change
c1167/f1p61/4195	2.36	2.57	2.64	1.58	1.85	1.96	1.3366	0.418573	0.00513889	0.266596	no change
c18344/f1p2/2017	2.19	2.28	1.39	0.06	0.07	0.18	2.39671	1.26106	0.00514157	0.266596	up
c227529/f1p3/959	2.53	1.93	2.29	5.84	5.16	4.76	0.49478	-1.01514	0.00514368	0.266596	down
c40635/f1p7/2443	14.14	14.52	14.37	7.92	8.25	9.54	1.65441	0.726318	0.00515275	0.266596	no change
c22785/f1p14/3489	11.49	11.87	11.55	8.04	6.87	7.37	1.45539	0.541402	0.00516203	0.266596	no change
c17128/f1p50/2381	27.98	26.16	27.87	20.93	21.93	21.19	1.28317	0.359714	0.00516947	0.266596	no change
c10621/f1p214/2268	0.08	0.15	0.2	0.3	0.42	0.39	0.88413	-0.17767	0.00517815	0.266596	no change
c18661/f2p0/1272	11.32	11.53	12.42	0.65	2.18	2.24	6.14103	2.61848	0.00518866	0.266596	up
c24379/f1p92/3496	102.4	97.88	101.06	65.71	59.85	68.33	1.52985	0.613393	0.00520603	0.266596	no change
c22196/f1p77/3688	18.52	19.6	22	13.56	12.69	13.8	1.54182	0.624636	0.00521813	0.266596	no change
c1769/f1p8/4476	1.38	2.48	3.12	0.59	1.24	0.92	2.21722	1.14875	0.00522088	0.266596	up
c25393/f1p25/2930	7.54	7.28	7.95	5.93	6.55	6.36	1.23008	0.298751	0.00522416	0.266596	no change
c230110/f1p35/1957	15.67	16.65	21.52	15.21	19.33	18.25	1.20161	0.264964	0.00522547	0.266596	no change
c195122/f2p11/1970	11.07	11.98	13.77	10.69	12.66	12.72	1.14417	0.194298	0.0052268	0.266596	no change
c296837/f1p2/818	30.38	31.09	37.49	21.34	28.12	27.19	1.48684	0.572246	0.00523614	0.266596	no change
c279471/f1p0/1813	0.03	0	0.09	0.26	0.3	0.33	0.830989	-0.267099	0.00525079	0.266596	no change
c176435/f1p16/1732	43.65	54.38	57.73	123.36	195.88	166.89	0.399761	-1.32279	0.00526063	0.266596	down
c178812/f1p5/1638	14.73	14.54	18.45	8.09	7.31	7.17	2.09255	1.06526	0.00526601	0.266596	up
c4016/f1p40/2518	0.17	0.14	0.1	0	0	0	1.11148	0.152479	0.00526636	0.266596	no change
c19705/f2p2/1297	0.04	0	0	0.12	0.08	0.09	0.904688	-0.144508	0.0052693	0.266596	no change
c227807/f1p18/1726	4.43	4.67	4.14	1.28	1.84	1.32	2.21818	1.14937	0.00527115	0.266596	up
c42192/f1p3/2049	0.92	1.26	1.2	3.79	3.41	3.07	0.484606	-1.04512	0.00527799	0.266596	down
c41151/f1p34/3819	1.63	1.6	1.87	1.11	1.41	1.33	1.26612	0.34042	0.00527942	0.266596	no change
c176454/f2p17/1445	43.84	44.78	40.26	21.49	24.45	25	1.78892	0.839085	0.00528581	0.266596	no change
c138379/f2p11/1632	19.72	20.28	23.31	19.51	21.28	21.27	1.10569	0.144945	0.00528707	0.266596	no change
c268913/f1p17/1612	21.32	21.69	24.05	12.64	16.73	15.34	1.64081	0.714412	0.00529634	0.266596	no change
c343790/f1p18/712	354.98	334.17	517.5	1469.23	1388.98	1333.18	0.323209	-1.62946	0.00530747	0.266596	down
c108587/f1p60/1125	158.09	142.31	145.82	252.91	249.02	217.8	0.596401	-0.745646	0.0053096	0.266596	no change
c56238/f1p0/1509	0.08	0.11	0.15	0.24	0.3	0.33	0.896536	-0.157566	0.00531722	0.266596	no change
c86029/f1p3/1370	8.83	9.15	9.02	10.17	10.59	10.4	0.889824	-0.168409	0.00532033	0.266596	no change
c38805/f1p18/1982	13.04	15.08	17.26	11.48	14.72	13.87	1.30231	0.381072	0.00532513	0.266596	no change
c21343/f1p12/1761	10.25	11.12	11.38	6.15	7.42	7.85	1.59419	0.672824	0.00532858	0.266596	no change
c303328/f6p31/1058	82.06	76.9	88.5	58.14	65.44	63	1.40522	0.490799	0.00532925	0.266596	no change
c139631/f1p5/1584	0.82	1.17	1.94	0.53	1.39	1.12	1.51725	0.601455	0.00533409	0.266596	no change
c24014/f2p3/1346	7.81	9.04	9.12	5.11	4.95	5.68	1.62352	0.699124	0.00533996	0.266596	no change
c69927/f1p17/2079	6.47	6.56	8.01	8.94	10.76	10.5	0.812406	-0.299727	0.00534793	0.266596	no change
c2405/f1p55/2937	22.29	25.88	27.92	15.69	15.77	14.57	1.71729	0.780138	0.00535206	0.266596	no change
c91288/f1p6/1278	18.26	17.86	21.57	11.48	13.82	14.85	1.58658	0.665921	0.00535417	0.266596	no change
c277199/f1p39/1877	2	2.42	2.97	1.3	1.98	1.56	1.54256	0.625326	0.00537244	0.26693	no change
c10809/f1p215/2293	58.23	54.58	48.75	57.1	53.11	52.86	0.909935	-0.136164	0.00537293	0.26693	no change
c56745/f1p11/2058	7.06	8.22	8.13	11.37	12.02	11.93	0.724209	-0.465523	0.00541355	0.2682	no change
c16673/f1p4/2889	4.09	4.22	6.08	2.45	3.93	3.23	1.69557	0.761775	0.00541358	0.2682	no change
c2562/f1p414/2110	465.7	466.56	764.68	1147.87	1906.16	1780.86	0.484211	-1.04629	0.00541664	0.2682	down
c774/f1p159/3622	0	0	0.04	0.17	0.21	0.16	0.875884	-0.191189	0.00543016	0.268569	no change
c15687/f1p27/2730	17.89	16.19	12.56	7.63	7.56	7.39	1.69319	0.759745	0.00544075	0.26857	no change
c8894/f7p10/1166	6.64	8.5	8.54	23.7	28.77	21.5	0.379232	-1.39885	0.00544231	0.26857	down
c40310/f1p1/1762	1.04	1.26	1.65	1.98	2.28	2.43	0.809966	-0.304066	0.0054584	0.268744	no change
c33241/f1p41/3658	3.41	3.9	4.14	2.94	3.17	3.04	1.26491	0.339038	0.00547371	0.268744	no change
c42395/f1p1/1099	30.92	27.49	26.36	14.11	16.01	15.14	1.77241	0.825715	0.00547411	0.268744	no change
c37984/f1p5/2060	20.82	19.86	23.72	14.26	14.01	13.56	1.56831	0.649214	0.00547713	0.268744	no change
c22348/f1p18/1214	0.69	0.81	1.28	0.77	1.09	1.03	1.1382	0.18676	0.00547963	0.268744	no change
c3390/f1p14/1271	2.66	2.64	2.57	4.76	3.84	4.36	0.652558	-0.615822	0.00548222	0.268744	no change
c114798/f1p1/1089	8.97	8.43	13.64	3	6	4.68	2.72915	1.44845	0.00551449	0.269215	up
c275660/f1p0/1129	1.88	2.11	4.86	9.51	12.48	11.48	0.4315	-1.21257	0.00551806	0.269215	down
c32588/f1p865/2251	0	0	0	143.39	64.51	350.41	0.00654618	-7.25513	0.00552381	0.269215	down
c5593/f6p8/1617	22.49	23.8	31.61	35.18	42.49	40.14	0.786385	-0.346693	0.00552509	0.269215	no change
c2643/f1p82/1238	0.41	0.68	1.11	0	0	0	1.97436	0.981386	0.00554095	0.269215	no change
c2255/f1p178/4408	0.08	0.12	0.22	0	0.09	0.03	1.16544	0.220874	0.00555089	0.269215	no change
c27141/f1p59/3229	35.35	36.92	38.19	40.42	41.63	42.13	0.923866	-0.114244	0.00557242	0.269215	no change
c269604/f1p1/983	3.34	3.36	4.35	1.96	2.25	2.68	1.603	0.680773	0.00557792	0.269215	no change
c6562/f11p17/1563	74.65	72.49	70.27	54.48	48.47	53.32	1.32861	0.409915	0.00558461	0.269215	no change
c21222/f1p7/1253	23.96	25.12	23.06	14.65	14.52	12.53	1.62385	0.699422	0.00558535	0.269215	no change
c191322/f1p0/1579	0.03	0.03	0.07	0	0.03	0.03	1.04666	0.0657956	0.00558881	0.269215	no change
c7963/f1p49/1487	0.94	0.94	1.14	12.75	6.66	7.95	0.184275	-2.44006	0.00559207	0.269215	down
c55568/f3p25/1881	10.95	11.02	8.31	4.87	3.74	4.67	1.77889	0.830978	0.00559333	0.269215	no change
c151653/f1p15/1675	2.05	2.7	3.1	13.58	10.84	10.12	0.299474	-1.7395	0.00559511	0.269215	down
c1330/f7p15/1129	28.09	27.75	42.5	62.88	85.48	74.36	0.556324	-0.846003	0.00559714	0.269215	no change
c39100/f1p9/2053	0.09	0.08	0.14	0	0	0	1.12347	0.167957	0.00560483	0.269215	no change
c5182/f1p3/1269	0.09	0.33	0.58	0	0.28	0.29	1.35939	0.442955	0.00561138	0.269215	no change
c15852/f1p2/914	27.74	25.09	33.63	13.86	14.45	16.97	2.05926	1.04213	0.00561674	0.269215	up
c23941/f1p107/3731	21.73	18.72	36.55	4.68	9.99	10.4	4.25538	2.08929	0.00561919	0.269215	up
c236747/f1p3/1040	5.17	4.63	6.01	9.29	11.11	10.31	0.612084	-0.708197	0.00562128	0.269215	no change
c42744/f1p4/1794	19.56	19.93	19.93	12.78	12.88	11.16	1.55832	0.63999	0.00562427	0.269215	no change
c84268/f1p4/1858	2.49	2.69	3.31	2.47	2.82	2.71	1.1521	0.204263	0.00562561	0.269215	no change
c10335/f1p26/1848	22.95	20.65	26.19	12.79	15.67	15.51	1.72696	0.788231	0.00563896	0.269215	no change
c5375/f1p865/2359	21.99	25.79	57.69	0.5	0	1.68	29.7368	4.89418	0.00564137	0.269215	up
c182814/f2p17/1536	50.23	50.51	57.25	33.8	34.68	39.79	1.55623	0.638054	0.0056437	0.269215	no change
c144441/f2p1/1700	1.53	1.54	1.71	2.19	2.52	2.29	0.814787	-0.295505	0.00565421	0.269426	no change
c2960/f1p4/4818	4.96	5.46	5.98	3.81	4.63	4.05	1.36508	0.448986	0.00568224	0.270255	no change
c29781/f1p198/2584	9.72	10.65	12.82	14.26	16.63	15.48	0.827124	-0.273824	0.00568381	0.270255	no change
c175054/f1p5/1606	2.9	3.51	3.1	7.52	7.39	9.15	0.475138	-1.07358	0.00569041	0.270271	down
c55892/f3p31/1286	20.32	22.04	28.34	33.8	44.75	39.47	0.726616	-0.460736	0.00570302	0.270271	no change
c57168/f1p7/1512	1.97	2.16	2.59	2.62	3.16	2.99	0.913748	-0.130132	0.00570309	0.270271	no change
c12210/f1p6/1514	5.96	7.28	9.08	4.51	6.32	6.75	1.52516	0.608957	0.0057109	0.270271	no change
c838/f1p58/4127	0.13	0.21	0.2	0	0	0	1.20086	0.264074	0.00571464	0.270271	no change
c21063/f1p13/1720	7.57	9.25	11.21	1.12	3.58	2.27	4.34848	2.12051	0.00573615	0.270663	up
c338578/f1p10/589	42.72	44.95	49.51	34.67	41.58	37.93	1.31103	0.390704	0.00574332	0.270663	no change
c1209/f1p7/4143	5.27	5.42	5.42	0.82	1.47	1.82	3.03788	1.60307	0.0057456	0.270663	up
c18438/f4p11/1469	0	0	0.01	0.14	0.13	0.1	0.891839	-0.165144	0.00574735	0.270663	no change
c1995/f1p15/2663	2.18	2.17	2.53	1.75	2.1	2.03	1.19509	0.257114	0.00575727	0.270842	no change
c29427/f1p10/2942	13.66	14.77	12.53	9	8.1	7.76	1.47405	0.559785	0.00579031	0.271996	no change
c119107/f1p82/1369	4709.6	4557.98	6519.4	20244	18467.6	16359.7	0.311059	-1.68474	0.00579406	0.271996	down
c3250/f1p32/2290	3.5	3.35	3.7	10.46	13.43	9.53	0.393192	-1.34669	0.00580046	0.272008	down
c312642/f2p27/919	1.31	1.46	1.27	2.14	1.9	1.94	0.759115	-0.397609	0.00580933	0.27206	no change
c262923/f1p12/1559	20.31	22.48	27.75	13.6	20.2	18.95	1.62691	0.702138	0.00581384	0.27206	no change
c32483/f1p21/2182	3.37	2.67	2.93	5.64	5.15	5.72	0.589483	-0.762478	0.00582556	0.272217	no change
c3153/f1p89/3969	34.91	34.79	33.97	28.78	29.62	30.08	1.16521	0.220589	0.00584098	0.272217	no change
c138390/f2p26/1927	50.51	48.57	45.01	39.82	39.39	38.38	1.16262	0.217377	0.00584713	0.272217	no change
c273242/f1p2/1045	0.22	0.4	0.58	1.48	1.95	2.41	0.556038	-0.846743	0.00585191	0.272217	no change
c24156/f1p5/1104	4.38	4.88	4.95	2.94	3.67	3.5	1.41663	0.502463	0.00585899	0.272217	no change
c303874/f2p3/966	57.61	60	61.39	47.36	44.22	45.76	1.30565	0.384774	0.00585941	0.272217	no change
c15128/f2p119/2651	58.28	60.77	59.16	50.83	49.32	48.68	1.18501	0.244898	0.0058602	0.272217	no change
c157897/f1p2/1512	12.95	15.5	10.98	3.17	4.05	3.72	2.94114	1.55638	0.00588842	0.27279	up
c275345/f1p4/1406	8.55	9.53	10.59	6.8	6.61	6.97	1.44355	0.52962	0.00589117	0.27279	no change
c193226/f1p0/1324	182.86	187.05	194.53	293.91	276.45	318.69	0.651075	-0.619105	0.00589527	0.27279	no change
c59972/f1p3/1145	39.2	38.19	40.74	22.08	27.88	25.36	1.66142	0.732421	0.00589717	0.27279	no change
c341505/f1p6/753	181.44	179.58	190.8	155.77	168.15	168.6	1.1676	0.223547	0.00590387	0.272815	no change
c35243/f1p5/3965	4.66	4.3	3.75	3.17	2.73	3	1.2096	0.274529	0.00591422	0.273009	no change
c13801/f1p8/1227	17.96	17.77	19.69	12.07	13.7	14.73	1.45051	0.536563	0.00592722	0.273278	no change
c152833/f1p6/1392	0.13	0.29	0.8	0	0.13	0.12	1.56425	0.645469	0.00593257	0.273278	no change
c59219/f1p4/1596	38.33	35.81	49.35	23.56	26.63	29.08	1.766	0.820489	0.00593856	0.273278	no change
c109155/f1p1/1022	6.84	7.14	8.24	13.89	14.71	12.67	0.604456	-0.726291	0.00596638	0.273684	no change
c80674/f1p2/1040	2.15	3.17	4.78	1.49	2.47	2.96	1.79871	0.846961	0.00597181	0.273684	no change
c224975/f1p7/1739	0.74	0.33	0	3.47	4.74	3.84	0.228984	-2.12668	0.0059825	0.273684	down
c13970/f3p46/1443	138.99	132.63	147.49	103.11	98.85	96.78	1.41653	0.502361	0.00599392	0.273684	no change
c8951/f2p8/1585	1.86	1.6	2.21	3.98	5.09	4.46	0.576979	-0.793409	0.00599988	0.273684	no change
c32050/f1p534/2417	0.54	0.38	0.76	2.14	3.11	3.29	0.46852	-1.09382	0.00600372	0.273684	down
c1202/f1p412/4850	0.02	0.02	0.04	0.16	0.24	0.22	0.871826	-0.197889	0.00601445	0.273684	no change
c281694/f1p2/1914	0.26	0.32	0.6	0.15	0.39	0.28	1.24609	0.317411	0.00601491	0.273684	no change
c31627/f1p46/2366	29.62	30.56	27.05	37	36.79	37.79	0.759196	-0.397457	0.00602182	0.273684	no change
c30731/f1p40/2972	11.06	10.02	12.15	6.85	7.94	7.83	1.52372	0.607602	0.00603114	0.273684	no change
c275404/f1p7/1056	9.28	8.93	15.08	22.27	31.36	28.73	0.542305	-0.882824	0.00604389	0.273684	no change
c66616/f2p19/1206	19.53	22.59	21.55	11.46	13.53	14.12	1.70464	0.769468	0.00604422	0.273684	no change
c26944/f1p6/3687	0.06	0.07	0.05	0.15	0.13	0.16	0.918656	-0.122404	0.00605048	0.273684	no change
c34835/f1p5/2845	23.24	24.37	23.77	20.56	20.72	20.22	1.15777	0.211354	0.0060552	0.273684	no change
c2377/f1p124/5705	8.93	8.76	8.83	6.15	6.86	6.86	1.32257	0.40334	0.00606127	0.273684	no change
c38156/f1p9/2046	0.57	0.84	1.03	1.55	1.79	1.76	0.747092	-0.420642	0.00606198	0.273684	no change
c62302/f1p115/1398	30.06	13.55	74.43	0	0	0	48.8816	5.61122	0.00607899	0.273684	up
c5582/f1p32/2490	6.78	6.69	6.75	7.83	8.33	8.28	0.858311	-0.220428	0.00608383	0.273684	no change
c35999/f1p6/3021	2.15	2.62	4.29	6.82	9.24	7.57	0.568346	-0.815158	0.00608621	0.273684	no change
c61398/f1p3/1068	1.65	1.55	1.63	2.15	2.05	2	0.842206	-0.247755	0.00608958	0.273684	no change
c33466/f1p14/2984	11.87	13.46	12.41	5.75	7.03	5.59	1.97274	0.980201	0.00609285	0.273684	no change
c1902/f1p76/4716	0.99	0.97	1.28	2.3	2.4	2.12	0.668625	-0.580732	0.00609972	0.273684	no change
c91525/f1p19/1959	69.84	71.01	77.39	56.13	60.7	64.7	1.28247	0.358922	0.00611726	0.273684	no change
c47403/f1p3/1208	1.43	1.71	2.58	0.77	1.23	1.55	1.65794	0.729393	0.00611808	0.273684	no change
c11668/f1p3/1003	1.16	0.81	0.33	1.71	1.11	1.53	0.568568	-0.814596	0.00612242	0.273684	no change
c229918/f1p0/1158	0.14	0.25	0.3	0.83	1.16	1.29	0.648771	-0.624219	0.00612566	0.273684	no change
c15089/f1p3/1423	1.56	1.54	1.2	4.23	4.35	5.63	0.413898	-1.27265	0.00613421	0.273684	down
c30072/f1p179/2434	31.53	29.87	37.05	13.84	18.51	13.79	2.31281	1.20965	0.00613741	0.273684	up
c257576/f3p13/1854	11.14	10.32	10.59	19.78	15.76	17.94	0.588032	-0.766034	0.00614079	0.273684	no change
c57938/f1p6/1391	1.98	2.64	2.91	1.32	1.73	1.46	1.57875	0.658782	0.00615033	0.273684	no change
c35671/f1p68/2599	62.09	58.45	86.04	28.68	44.79	44.09	2.23852	1.16254	0.0061528	0.273684	up
c25959/f4p9/1380	5.63	5.91	7.34	5.42	6.16	5.94	1.18901	0.249755	0.00615384	0.273684	no change
c33247/f1p55/3141	4.63	5.32	6.6	2.32	2.72	3.6	1.98171	0.986749	0.00615736	0.273684	no change
c154597/f2p8/1668	30.43	33.59	36.16	16.88	24.01	21.28	1.82788	0.870168	0.00619444	0.275018	no change
c41286/f1p14/2949	4	4.12	4.98	2.54	2.35	2.26	1.66332	0.734063	0.0062029	0.275018	no change
c59892/f2p1/1285	7.7	6.84	7.59	12.18	11.47	12.91	0.635789	-0.65338	0.0062085	0.275018	no change
c2763/f1p2/4436	4.44	4.51	4.37	1.97	2.61	2.49	1.69853	0.764285	0.0062122	0.275018	no change
c37773/f2p4/1457	8.22	9.49	9.79	6.06	6.47	7.13	1.45187	0.537916	0.0062204	0.275107	no change
c30430/f1p177/3684	0.02	0.04	0.05	0	0.02	0.01	1.04091	0.0578511	0.00625115	0.275853	no change
c45916/f1p3/1048	1.42	1.88	1.79	6.68	4.94	5.34	0.398061	-1.32894	0.00625364	0.275853	down
c40057/f1p58/2907	39.81	40.12	36.93	25.18	24.98	27.6	1.45461	0.540636	0.00626726	0.275853	no change
c261732/f1p7/1199	58.09	58.11	42.44	27.46	19.35	23.64	1.81716	0.861683	0.00626821	0.275853	no change
c58563/f1p6/1711	2.84	4.08	7.28	8.69	14.43	11.89	0.643416	-0.636176	0.00627448	0.275853	no change
c262499/f1p16/1622	62.08	68.62	79.68	60.34	67.44	70.47	1.19594	0.258139	0.00627968	0.275853	no change
c36713/f1p1/3391	1.49	1.58	1.95	0.52	0.32	0.31	1.97908	0.984827	0.00628085	0.275853	no change
c67703/f1p0/1262	15.02	14.76	13.68	7.35	7.17	8.62	1.74532	0.803494	0.00629323	0.276076	no change
c14608/f2p36/983	47.53	46.17	39.85	119.29	80.59	76.71	0.416108	-1.26497	0.00629838	0.276076	down
c3834/f1p88/2215	0.17	0.16	0.1	0	0	0	1.11635	0.158786	0.00631491	0.276527	no change
c238039/f1p5/1008	53.18	52.54	51.27	9.16	11.55	16.62	4.4271	2.14636	0.00634499	0.27757	up
c65631/f1p7/1090	6.73	6.69	9.36	4.69	6.68	6.12	1.5165	0.60075	0.00637501	0.278608	no change
c9830/f1p37/2431	65.99	60.81	73.06	138.67	125.53	150.86	0.505012	-0.985609	0.00638198	0.278638	no change
c79774/f3p5/1355	21.75	26.13	26.25	15.33	15.07	16.53	1.63911	0.712916	0.00640369	0.278662	no change
c32067/f1p324/3051	2.34	2.39	2.56	22.13	11.02	15.1	0.184181	-2.4408	0.00641186	0.278662	down
c234123/f1p0/1246	16.37	15.67	17.51	10.29	11.92	12.56	1.49646	0.581558	0.0064178	0.278662	no change
c12883/f3p37/2740	35.56	37.16	38.21	32.2	34.73	34.96	1.13624	0.184264	0.00641975	0.278662	no change
c29024/f1p4/2427	9.87	10.46	12.84	15.03	19.68	19.43	0.742891	-0.428779	0.00642093	0.278662	no change
c29199/f1p7/1171	10.44	10.25	10.4	5.8	7.06	6.95	1.5678	0.64874	0.00642184	0.278662	no change
c21749/f1p5/2798	10.23	10.32	11.01	7.5	6.67	6.95	1.43592	0.521973	0.00643174	0.278662	no change
c228101/f1p27/2013	54.77	52	76.84	26	24.24	22.99	2.69715	1.43144	0.00643479	0.278662	up
c66793/f1p4/2100	0.48	0.43	0.29	0.57	0.53	0.53	0.854468	-0.226902	0.00644326	0.278662	no change
c28509/f1p12/2163	0.45	0.35	0.62	2.06	2.48	1.82	0.50211	-0.993925	0.0064501	0.278662	no change
c194095/f1p15/1869	0.57	0.43	0.25	1.19	0.99	0.73	0.635352	-0.654372	0.00646401	0.278662	no change
c70274/f1p40/1865	10.95	11.18	11.05	14.01	15.01	13.85	0.797675	-0.326127	0.00646676	0.278662	no change
c1412/f1p1080/5197	18.7	18.02	28.68	7.65	12.4	13.89	2.5013	1.32268	0.00646768	0.278662	up
c21505/f1p18/2496	1.82	2.23	2.89	1.68	2.29	1.98	1.29642	0.374538	0.00647567	0.278662	no change
c8653/f3p30/1520	22.92	22.75	23.38	5.81	9.96	7.69	3.10224	1.63331	0.00648058	0.278662	up
c2296/f1p5/4739	1.69	1.95	1.05	5.24	6.33	5.22	0.352445	-1.50453	0.00648314	0.278662	down
c339277/f1p6/677	13.56	10.92	11.11	5.52	5.97	5.78	1.82064	0.864447	0.00652027	0.279986	no change
c27456/f1p280/3588	5.87	6.84	6.57	4.07	4.7	4.58	1.4421	0.528168	0.00654301	0.280424	no change
c1262/f1p37/3559	0.18	0.44	0.7	0	0.28	0.12	1.51105	0.595552	0.00654336	0.280424	no change
c238913/f1p10/1066	331.59	338.15	372.11	391.46	425.76	433.76	0.892145	-0.164649	0.00655593	0.280424	no change
c107317/f1p3/1115	0.05	0.05	0.11	0	0.05	0.05	1.07247	0.100939	0.00656644	0.280424	no change
c142616/f1p4/1855	11.7	11.74	14.95	6.65	9.78	9.4	1.7267	0.788014	0.00657615	0.280424	no change
c275732/f1p3/1678	0.47	0.54	0.46	0.8	0.76	0.72	0.833652	-0.262483	0.00658537	0.280424	no change
c153433/f1p2/1562	144.49	141.02	85.27	9.22	14.48	14.97	8.16963	3.03027	0.0065868	0.280424	up
c143499/f1p4/1792	11.72	16.33	25.52	5.56	14.14	11.84	2.66645	1.41492	0.00660618	0.280424	up
c65931/f1p5/2065	0.49	0.53	0.75	0.45	0.64	0.63	1.10916	0.149462	0.00660823	0.280424	no change
c33676/f1p3/2381	0.02	0.08	0.27	0.48	0.88	0.72	0.760877	-0.394265	0.00662448	0.280424	no change
c67631/f12p22/1633	25.64	27.35	28.9	9.25	14.95	11.77	2.53312	1.34091	0.00662559	0.280424	up
c184316/f1p18/1615	11.68	12.93	13.7	10.35	11.27	10.56	1.25126	0.323379	0.00663321	0.280424	no change
c338927/f1p0/713	52.57	52.76	56.71	40.88	47.38	43.85	1.2982	0.376518	0.00663468	0.280424	no change
c10727/f1p4/1287	0.33	0.43	0.31	0.96	0.84	0.75	0.708379	-0.497407	0.00663975	0.280424	no change
c35003/f1p46/3103	5.14	5.91	6.04	4.37	4.8	4.76	1.26395	0.337941	0.00664013	0.280424	no change
c44222/f1p6/2012	11.71	10.63	10.65	14.49	14.21	15.14	0.748911	-0.417134	0.0066478	0.280424	no change
c342412/f1p5/549	0.33	0	0	2.85	1.31	1.36	0.318024	-1.65279	0.00665539	0.280424	down
c34720/f1p817/2940	0.14	0.15	0	0.62	0.36	0.31	0.692515	-0.530084	0.00666126	0.280424	no change
c226551/f1p2/1694	0.54	0.82	1.33	0.35	0.61	0.79	1.46512	0.551022	0.00666401	0.280424	no change
c25997/f1p54/2116	72.16	70.88	82.41	50.84	62.1	55.07	1.46788	0.553734	0.00667169	0.280424	no change
c3543/f1p42/2242	259.62	254.89	272.87	155.47	148.22	177.32	1.68426	0.752116	0.00667516	0.280424	no change
c22838/f1p79/2690	0.26	0.41	0.55	1.11	1.63	1.78	0.646893	-0.6284	0.00668095	0.280424	no change
c13870/f1p2/3037	0.08	0.07	0.14	0	0.04	0.05	1.10117	0.139042	0.00668227	0.280424	no change
c257741/f10p7/1062	657.63	636.74	644.05	308.83	400.86	361.73	1.9177	0.939379	0.00668234	0.280424	no change
c154706/f1p54/1541	0.82	1.25	2.54	0.04	0.35	0	2.88329	1.52772	0.00670747	0.280675	up
c273503/f1p3/1822	5.16	5.17	6.56	4.54	5.34	5.23	1.22875	0.297189	0.00671089	0.280675	no change
c35641/f1p1422/3305	20.53	19.68	33.55	219.8	171.6	144.93	0.155483	-2.68517	0.00671276	0.280675	down
c1141/f31p67/1626	139.6	142.16	140.66	119.83	115.79	122.39	1.17689	0.234981	0.00671892	0.280675	no change
c143822/f1p3/1021	0.34	0.53	0.7	0.2	0.46	0.45	1.27238	0.347527	0.00672531	0.280675	no change
c57860/f1p7/1034	51.64	53.69	37.85	19.93	20.02	20.35	2.02648	1.01897	0.00673905	0.280675	up
c69701/f1p4/2097	8.84	10.35	8.81	4.78	5.38	5	1.71658	0.779541	0.00674018	0.280675	no change
c33294/f1p16/2584	9.62	9.92	11.12	12.71	14.76	15.07	0.809398	-0.305079	0.00674629	0.280675	no change
c24970/f1p5/2187	5.78	7.26	7.33	1.58	2.53	3.13	2.73973	1.45403	0.00676267	0.280675	up
c2398/f1p64/5052	0.01	0.02	0.05	0	0.01	0.01	1.0374	0.0529657	0.00676616	0.280675	no change
c831/f1p5/4481	0.36	0.44	0.8	1.2	1.37	1.34	0.748575	-0.41778	0.00676893	0.280675	no change
c10913/f1p3/1510	8.3	7.2	5.98	14.77	9.87	12.89	0.508939	-0.974435	0.00676941	0.280675	no change
c41828/f1p9/1551	0.1	0.1	0.1	0	0.03	0	1.09434	0.130065	0.0067731	0.280675	no change
c88765/f1p4/1738	0.07	0.06	0.04	0	0	0	1.04567	0.0644233	0.00678923	0.280675	no change
c8782/f1p46/2343	9.91	10.2	12.39	7.49	9.53	8.26	1.41844	0.504303	0.00679155	0.280675	no change
c18107/f1p5/2140	19.1	18.32	14.68	10.43	9.24	7.95	1.56337	0.644658	0.00679798	0.280675	no change
c3227/f1p9/4089	1.36	1.32	1.83	0.78	1.18	1.17	1.39232	0.477492	0.00680121	0.280675	no change
c33709/f1p11/2151	14.98	16.05	23.55	14.35	17.85	17.59	1.33718	0.41919	0.00680233	0.280675	no change
c9107/f2p0/1165	36.65	34.91	30.01	8.99	11.19	12.81	2.91127	1.54165	0.00681349	0.280874	up
c24255/f1p26/1222	5.48	4.95	4.05	0.93	1.22	1.45	2.54021	1.34495	0.00683457	0.281296	up
c116296/f1p16/1642	0.64	0.56	0.62	2.4	2.62	1.83	0.486059	-1.0408	0.00683934	0.281296	down
c11334/f1p29/1506	26.38	28.85	31.75	21.78	27.13	25.38	1.30579	0.384928	0.00684276	0.281296	no change
c4881/f1p75/1990	23.36	23.89	25.16	17.57	19.39	17.11	1.374	0.458378	0.00685461	0.281442	no change
c275027/f1p5/1761	2.03	2	2.37	2.98	3.49	3.18	0.794728	-0.331467	0.00685951	0.281442	no change
c2883/f1p1838/4454	209.6	226.98	376.93	86.33	191.82	145.46	2.92595	1.54891	0.00687169	0.281442	up
c21255/f2p243/3098	5.15	1.35	0.48	14.49	3.8	5.01	0.167214	-2.58023	0.00687186	0.281442	down
c57334/f1p10/1796	0.39	0.62	1.22	0	0.58	0.6	1.69089	0.757784	0.00687806	0.281442	no change
c22265/f1p96/2268	8.07	8.23	9.41	7.71	8.19	8.3	1.12891	0.174934	0.00688878	0.28162	no change
c36293/f1p6/2382	14.72	13.91	11.66	7.3	6.81	7.82	1.59293	0.671683	0.00690779	0.281907	no change
c47954/f1p0/1101	0.87	1.17	1.46	0.34	0.26	0.27	1.80793	0.854341	0.00691067	0.281907	no change
c71118/f1p0/1597	1.43	1.99	2.52	1.22	1.93	1.73	1.37432	0.458716	0.00691488	0.281907	no change
c1988/f1p12/4523	6.29	7.81	8.41	3.72	5.37	4.34	1.80104	0.848828	0.00692876	0.282213	no change
c88277/f1p13/1833	5.82	7.03	6.28	10.88	10.66	10.59	0.632608	-0.660617	0.00694948	0.282747	no change
c42718/f1p4/1061	0.13	0.07	0	0.25	0.23	0.27	0.815452	-0.294328	0.00695942	0.282747	no change
c13248/f1p13/1518	7.34	7.71	9.27	24.6	26.1	19.59	0.397768	-1.33	0.00696101	0.282747	down
c283686/f5p29/866	194.05	193.97	212.27	238.67	260.76	246.71	0.848855	-0.23641	0.00697564	0.282779	no change
c22209/f1p24/3149	0.16	0.29	0.35	0.64	0.91	0.79	0.774793	-0.368118	0.00697761	0.282779	no change
c89454/f1p28/1474	76.59	80.23	81.16	45.36	56.49	55.89	1.62555	0.700926	0.00698094	0.282779	no change
c37807/f1p7/1206	30.45	31.61	28.1	21.79	20.95	22.33	1.31817	0.398535	0.00699784	0.283205	no change
c3772/f1p8/886	0.08	0.18	0.53	1.14	1.91	1.39	0.614787	-0.701841	0.00701689	0.28371	no change
c53326/f20p19/1116	21.46	22.11	19.09	9.87	11.78	10.97	1.82698	0.869465	0.00702636	0.28371	no change
c35301/f1p10/2764	10.36	10.68	9.28	5.98	5.31	4.57	1.62969	0.704595	0.00704584	0.28371	no change
c15588/f1p4/899	0.68	0.64	0.93	0.13	0.07	0.22	1.62256	0.698274	0.00704728	0.28371	no change
c111433/f1p6/1286	17.95	18.89	21.92	16.65	18.17	19.17	1.19454	0.256454	0.00704765	0.28371	no change
c86939/f1p190/1054	177.63	178.49	205.85	324.35	297.79	304.52	0.629193	-0.668424	0.0070532	0.28371	no change
c2515/f1p52/4991	3.91	4.14	4.09	3	2.68	2.72	1.31392	0.393874	0.00705515	0.28371	no change
c27145/f1p2/2784	0.02	0.03	0	0.07	0.05	0.05	0.94898	-0.0755505	0.00706533	0.283862	no change
c13968/f1p7/1463	8.03	7.89	9.29	5.24	6.87	6.22	1.47422	0.559955	0.00707895	0.28394	no change
c1153/f2p99/2702	0.5	0.97	1.17	0	0.2	0	2.03446	1.02464	0.00709019	0.28394	up
c1773/f1p38/2687	0.34	0.25	0.39	0.75	0.83	0.89	0.753949	-0.407461	0.00709163	0.28394	no change
c39215/f1p2/2047	10.96	9.39	12.32	5.94	6.39	6.61	1.74367	0.802127	0.00709289	0.28394	no change
c84236/f3p17/1020	217.7	214.95	293.11	499.8	492.26	503.64	0.540288	-0.8882	0.00710291	0.284084	no change
c22515/f1p13/2294	14.49	14.39	15.26	10.88	11.96	12.54	1.29071	0.368163	0.00712666	0.284777	no change
c80012/f1p6/984	86.13	90.46	132.26	81.21	106.62	102.21	1.32592	0.406995	0.00714024	0.284817	no change
c20239/f1p9/1206	0.05	0.13	0.11	0.59	0.48	0.46	0.722514	-0.468902	0.00714058	0.284817	no change
c30251/f1p19/3153	17.18	17.95	19.15	20.97	22.78	23.52	0.867594	-0.204908	0.00714694	0.284817	no change
c26614/f1p0/1090	0.52	0.43	0.6	0.2	0.21	0.22	1.28817	0.365326	0.00716521	0.285154	no change
c151501/f2p6/1722	0	0.12	0.29	0	0.2	0.13	1.16748	0.223397	0.00716827	0.285154	no change
c1789/f2p4/1195	5.44	5.87	8.53	4.94	5.92	6.22	1.36659	0.45058	0.00717733	0.285259	no change
c262160/f1p2/1170	34.75	32.74	30.78	39.28	34.53	34.51	0.843756	-0.245103	0.00718866	0.285424	no change
c185008/f1p3/1923	0	0	0	0.08	0.05	0.07	0.932379	-0.101012	0.00719438	0.285424	no change
c9554/f1p10/2203	0.18	0.22	0.51	0.12	0.25	0.22	1.22354	0.291055	0.00720368	0.28549	no change
c32468/f1p139/1881	0.37	0.39	1.04	1.68	2.29	2.04	0.642982	-0.63715	0.00720893	0.28549	no change
c25347/f1p32/3507	0.75	0.71	0.66	1.14	1.16	1.31	0.768248	-0.380356	0.00722981	0.285858	no change
c63979/f1p3/1955	0.87	0.91	0.98	1.38	1.31	1.46	0.821715	-0.28329	0.00723111	0.285858	no change
c85500/f1p7/1926	51.16	56.04	39.78	24.02	22.42	22.98	1.82076	0.864539	0.00724551	0.286002	no change
c3089/f1p21/3832	3.98	4.43	5.09	2.54	3.58	3.64	1.49946	0.584443	0.00724768	0.286002	no change
c4709/f2p16/2426	35.48	35.02	50.66	25.96	28.49	28.66	1.67413	0.743413	0.00726819	0.286275	no change
c33482/f1p17/2743	30.05	29.99	22.7	6.04	7.21	4.21	3.76719	1.91349	0.00727208	0.286275	up
c227822/f1p13/1804	8.9	9.69	7.45	18.8	12.99	14.25	0.511088	-0.968357	0.00727397	0.286275	no change
c273387/f1p19/1364	601.23	589.17	683.4	197.62	243.92	157.1	3.35442	1.74606	0.00730426	0.287032	up
c16572/f1p25/2564	4.71	4.18	4.02	2.11	1.33	1.33	1.82766	0.869998	0.00731041	0.287032	no change
c23250/f1p19/1328	25.46	25.4	30.16	40.95	47.67	41.69	0.689036	-0.537349	0.00731263	0.287032	no change
c9514/f1p8/2199	2.5	2.18	3.14	1.16	1.67	1.57	1.65787	0.729335	0.00733196	0.287272	no change
c16965/f1p221/2984	1.95	2.82	2.8	0.1	0.64	0.81	2.8773	1.52471	0.00733269	0.287272	up
c13793/f1p1/1284	31.67	31.48	35.55	47.12	56.41	49.86	0.704601	-0.505122	0.00733818	0.287272	no change
c12286/f1p13/2151	9.36	10.43	10.33	7.14	8.09	8.17	1.33052	0.411989	0.00735954	0.287622	no change
c47308/f1p1/968	35.61	37.67	34.92	20.05	23.22	19.39	1.70891	0.773077	0.00736012	0.287622	no change
c23202/f1p41/2283	1.97	2.25	2.62	3.53	3.7	4.13	0.748689	-0.417562	0.00738662	0.288047	no change
c192853/f1p46/1605	0.48	0.53	0.37	1.03	1.23	1.12	0.677349	-0.562028	0.0073897	0.288047	no change
c60035/f1p36/1693	1536.2	1459.17	94.47	0.03	0.05	0.05	194.499	7.60362	0.00739293	0.288047	up
c108922/f1p0/954	6.35	6.95	9.27	1.5	3.61	3.66	2.99895	1.58446	0.00740614	0.288047	up
c89470/f1p1/1597	260.4	257.92	312.68	859.36	833.67	1240.35	0.321067	-1.63905	0.00741961	0.288047	down
c28250/f1p28/3216	4.97	5.14	6.7	3.39	3.95	4.61	1.52916	0.612736	0.00744238	0.288047	no change
c1241/f1p121/4290	26.02	27.04	25.41	18.61	20.38	18.96	1.34224	0.424642	0.00744306	0.288047	no change
c91374/f1p0/1131	1.63	1.34	2.66	9.54	10.9	8.01	0.312053	-1.68014	0.00744532	0.288047	down
c34024/f1p5/2716	9.02	8.61	13.93	4.69	6.91	7.68	2.00409	1.00294	0.00744598	0.288047	up
c221543/f2p14/1682	222.17	212.29	207.76	125.82	94.57	97.35	1.84078	0.880317	0.00744828	0.288047	no change
c1139/f1p16/4362	6.46	6.71	8.83	4.44	6.58	6.21	1.49924	0.584233	0.00745354	0.288047	no change
c27686/f1p18/2652	18.24	17.53	18.51	15.66	15.63	15.96	1.1515	0.203511	0.00745802	0.288047	no change
c26409/f1p27/2587	0.3	0.36	0.86	5.33	4.22	3.79	0.296099	-1.75585	0.00746128	0.288047	down
c143729/f1p58/1769	12.06	11.75	13.94	16.67	19.65	18.57	0.77089	-0.375403	0.007462	0.288047	no change
c187080/f1p4/1473	6.16	7.48	6.25	11.81	12.23	11.48	0.588578	-0.764695	0.00746858	0.28805	no change
c24683/f1p3/2649	0.19	0.26	0.28	0.54	0.65	0.54	0.816628	-0.292249	0.00748289	0.288143	no change
c27164/f1p4/2915	0.56	0.75	0.86	0.23	0.36	0.48	1.39978	0.485202	0.00748398	0.288143	no change
c116731/f1p8/1132	9.13	9.56	13.53	7.41	8.11	8.28	1.52644	0.61017	0.00752981	0.288181	no change
c31456/f1p133/1885	50.34	48.49	56.03	29.27	38.21	37.1	1.64875	0.721371	0.0075337	0.288181	no change
c106992/f3p58/1163	194.46	201.42	241.01	341.01	342.25	330.72	0.677343	-0.562042	0.00753766	0.288181	no change
c301939/f1p29/1526	62.97	61.88	62.95	82.11	90.32	81.95	0.754041	-0.407286	0.00755916	0.288181	no change
c196169/f1p13/1802	10.01	10.36	10.92	8.62	9.82	9.36	1.17796	0.236296	0.00756565	0.288181	no change
c15094/f1p40/2834	13.74	14.01	13.87	12.71	12.53	12.3	1.09671	0.133177	0.00756615	0.288181	no change
c94583/f1p2/1208	6.91	6.35	6.59	9.09	8.15	8.62	0.767683	-0.381418	0.00757155	0.288181	no change
c281741/f1p4/1264	23.33	22.27	19.06	18.2	15.7	16.65	1.13681	0.184992	0.0075763	0.288181	no change
c34839/f1p8/2172	15.34	15.81	16.81	13.63	14.49	13.53	1.18737	0.247765	0.0075813	0.288181	no change
c131278/f1p4/901	14.04	19.33	22.36	11.04	14.46	12.84	1.72259	0.784583	0.00758239	0.288181	no change
c52922/f1p1/901	3.99	3.11	2.28	13.96	6.55	6.49	0.306983	-1.70377	0.00759757	0.288181	down
c33815/f1p56/3602	13.63	13.51	14.44	10.87	11.62	10.57	1.27253	0.347704	0.007599	0.288181	no change
c19529/f1p0/1141	0.1	0.15	0.26	0	0	0	1.2276	0.295845	0.00760069	0.288181	no change
c7184/f1p9/1716	0.99	1.27	1.13	2.41	2.19	2.13	0.653252	-0.614289	0.00761021	0.288181	no change
c34901/f1p47/3347	1.77	1.98	4.09	1.14	1.69	2.03	1.82622	0.868862	0.00761841	0.288181	no change
c3192/f1p73/4177	0.34	0.66	0.83	0.04	0.07	0.17	1.65339	0.725428	0.0076235	0.288181	no change
c61363/f1p62/1317	0.28	0.29	0.43	0	0.08	0.17	1.32519	0.406194	0.00763451	0.288181	no change
c6299/f1p83/1553	1.38	1.27	1.81	15.12	9.22	8.43	0.200342	-2.31946	0.00763494	0.288181	down
c23924/f1p278/2371	0	0	0	0.11	0.16	0.12	0.892255	-0.164472	0.00764171	0.288181	no change
c274309/f1p9/1980	13.18	14.72	19.04	24.44	30.22	26.23	0.699045	-0.516543	0.00764586	0.288181	no change
c27312/f1p18/3819	2.43	2.37	2.71	4.81	4.11	4.44	0.645499	-0.631513	0.00764799	0.288181	no change
c29610/f1p63/2348	30.93	32.67	31.21	17.5	21.28	21.08	1.63951	0.713261	0.00765019	0.288181	no change
c25578/f1p35/2895	22.49	22.26	26.12	11.69	9.03	9.67	2.21774	1.14909	0.00766051	0.288181	up
c276275/f1p10/1584	39.77	40.33	68.01	13.52	31.12	26.41	3.12889	1.64565	0.00766511	0.288181	up
c12064/f1p70/1909	14.73	15.75	18.98	12.48	14.71	12.95	1.36285	0.44663	0.00767541	0.288181	no change
c27771/f1p193/3287	97.23	90.56	120.84	62.96	62.48	65.96	1.749	0.806531	0.00767638	0.288181	no change
c28607/f1p21/2715	5.2	5.3	5.91	7.76	7.85	7.39	0.774699	-0.368292	0.0076766	0.288181	no change
c15075/f1p28/3075	61.17	58.76	12.12	0	0	0.1	19.4878	4.2845	0.00767886	0.288181	up
c32866/f1p161/4072	5.89	7.52	8.73	3.17	5.53	4.95	1.91598	0.93808	0.00768006	0.288181	no change
c20457/f1p4/1301	16.49	18.81	18.89	11.89	14.46	13.97	1.44117	0.527239	0.00769126	0.288357	no change
c4489/f1p5/1098	11.48	12.08	13.22	9.93	10.62	9.76	1.26101	0.334579	0.00771032	0.288486	no change
c26476/f1p0/1529	72.9	68.53	73.23	42.41	49.2	51.21	1.57504	0.655392	0.00771288	0.288486	no change
c702/f3p18/2316	0.78	0.92	0.46	2.07	2.38	2.27	0.49636	-1.01054	0.00771422	0.288486	down
c2385/f1p51/2198	0.05	0.08	0.07	0	0	0	1.07205	0.100366	0.00773633	0.289069	no change
c46997/f1p5/1334	1.75	2.28	1.81	4.05	4.3	3.91	0.576887	-0.793638	0.00777901	0.290418	no change
c30034/f1p5/1114	15.84	18.02	15.49	10.79	9.99	10.14	1.48661	0.572024	0.00780706	0.29122	no change
c153512/f1p17/1761	1.06	0.52	1.05	6.2	10.15	6.71	0.241098	-2.05231	0.0078265	0.291541	down
c29593/f5p14/1344	112.78	107.71	109.37	89.73	94.33	91.57	1.197	0.259428	0.00783305	0.291541	no change
c7074/f1p2/2314	0.04	0.06	0.09	0	0	0.02	1.07656	0.10643	0.00783558	0.291541	no change
c102731/f1p2/904	95.22	99.64	104.99	56.44	68.28	54.52	1.77202	0.825395	0.00784673	0.291541	no change
c349609/f1p9/623	106.31	100.48	151.69	305.52	298.69	305.28	0.447769	-1.15917	0.00785012	0.291541	down
c3104/f1p108/4001	4.67	4.94	5.94	1.55	2.29	1.29	2.55115	1.35115	0.00786328	0.291541	up
c23154/f1p193/2476	85.29	81.23	91	170.25	147.12	141.49	0.556795	-0.844781	0.0078677	0.291541	no change
c1930/f1p0/4818	0.13	0.07	0.22	0.46	0.58	0.56	0.784627	-0.349921	0.00786901	0.291541	no change
c187551/f1p5/1648	12.97	13.44	14.26	10.18	12.11	11.24	1.28103	0.357301	0.00787487	0.291541	no change
c228150/f1p25/1519	0.08	0.2	0.26	0	0.12	0.09	1.19335	0.255011	0.00791998	0.29233	no change
c8913/f2p70/1069	23.99	22.99	16.85	38.42	33.55	27.39	0.540294	-0.888184	0.00792505	0.29233	no change
c36301/f2p8/1413	29.46	26.18	31.54	16.9	20.48	19.42	1.63291	0.707446	0.00793743	0.29233	no change
c67598/f1p8/1183	90.03	85.09	145.84	38.3	72.76	65.67	2.58007	1.36741	0.00794536	0.29233	up
c17034/f9p6/1271	15.98	15.91	17.07	20.43	20.94	19.8	0.830094	-0.268654	0.00795393	0.29233	no change
c15526/f1p77/2694	18.72	19.79	19.97	15.39	15.63	14.45	1.28816	0.365317	0.00795583	0.29233	no change
c33242/f1p16/2531	12.13	14.37	14.84	7.08	10.06	9.11	1.7465	0.804464	0.00795954	0.29233	no change
c221/f1p33/7622	0.63	0.7	1.92	2.38	4.01	3.89	0.640951	-0.641715	0.00796081	0.29233	no change
c152411/f1p39/1796	106.15	106.14	132.89	555.68	370.66	389.95	0.26226	-1.93093	0.00796377	0.29233	down
c82032/f1p20/1265	44.55	44.9	52.01	32.49	41.4	37.39	1.41712	0.502958	0.00796456	0.29233	no change
c4840/f1p114/2179	0.41	0.4	0.56	3	2.64	1.94	0.411713	-1.28029	0.00796875	0.29233	down
c38766/f1p2/1319	14.67	15.12	16.34	9.08	11.26	11.86	1.54417	0.626835	0.00797905	0.292466	no change
c43522/f3p11/1146	27.83	26.75	30.72	70.4	60.55	54.22	0.465275	-1.10385	0.00799884	0.292949	down
c13371/f6p25/1674	27.59	26.62	27.04	32.41	31.25	33.26	0.837028	-0.256651	0.00800855	0.293063	no change
c2062/f1p31/2742	0.05	0.08	0.15	0	0.1	0.08	1.09251	0.12765	0.00801703	0.293131	no change
c56698/f1p1/970	4.93	4.51	5.33	3.52	3.65	3.58	1.33992	0.422143	0.00803012	0.29324	no change
c2479/f2p3/1070	29.03	30.78	31.65	13.14	17.74	18.88	2.02309	1.01656	0.00803712	0.29324	up
c277197/f1p4/1008	38.43	40.4	40.37	31.38	32.76	34.66	1.2408	0.311273	0.00804481	0.29324	no change
c146160/f4p24/1826	9.61	9.07	9.95	15.64	17.58	14.85	0.638355	-0.647568	0.00804648	0.29324	no change
c7768/f1p1/1204	1.22	1.37	1.63	0.26	0.6	0.78	1.80173	0.849381	0.00806062	0.293514	no change
c139345/f1p12/1797	0.07	0	0.07	0.31	0.28	0.3	0.807622	-0.308248	0.00808609	0.294123	no change
c21080/f2p48/2233	40.83	41.04	37.1	21.81	25.15	24.79	1.63105	0.705805	0.00809061	0.294123	no change
c25526/f1p45/3852	0.15	0.32	0.46	0	0.06	0	1.40146	0.486926	0.00810696	0.294475	no change
c117728/f1p9/1718	11.84	12.28	13.38	10.68	12.23	12.14	1.1479	0.198991	0.00812537	0.294902	no change
c26280/f1p43/1937	72.97	74.56	82.68	63.44	66.66	62.19	1.25681	0.329768	0.00815393	0.294936	no change
c284368/f2p3/852	28.14	29.28	31.1	14.3	18.09	20.08	1.85068	0.888058	0.00815806	0.294936	no change
c35451/f1p1/3835	0	0	0	0.03	0.02	0.03	0.972527	-0.0401892	0.00816813	0.294936	no change
c81938/f1p39/1943	68.5	65.78	65.93	24.55	31.47	35.19	2.32909	1.21977	0.00817601	0.294936	up
c19802/f1p14/2170	1.84	2.66	4.13	1.78	2.32	2.44	1.54786	0.630274	0.00817788	0.294936	no change
c38421/f1p8/1531	0.07	0.07	0.14	0	0.07	0.04	1.09778	0.134595	0.00819378	0.294936	no change
c238881/f1p14/1358	3.66	4.38	6.42	3.91	5.28	4.74	1.27698	0.352733	0.00819754	0.294936	no change
c10711/f1p14/3445	0.56	0.37	0.81	2.26	2.92	2.26	0.499602	-1.00115	0.00819822	0.294936	down
c187634/f2p12/1586	18.91	18.1	19.93	8.38	11.89	11.17	1.94676	0.961076	0.00821325	0.294936	no change
c18598/f2p8/1741	6.82	7.72	8.25	4.52	5.81	6.08	1.50173	0.586628	0.00821556	0.294936	no change
c32411/f1p10/3181	0.98	1.07	1.47	1	1.3	1.32	1.11055	0.151271	0.00821925	0.294936	no change
c225529/f1p36/1431	0.49	0.8	1.24	0	0.56	0.56	1.76399	0.818843	0.00822052	0.294936	no change
c265165/f1p3/1396	0.75	0.78	1.29	2.09	2.18	2.4	0.67372	-0.569779	0.00822588	0.294936	no change
c92279/f1p23/1613	21.09	20.65	19.35	13.95	15.27	14.32	1.35758	0.441035	0.00822897	0.294936	no change
c35847/f1p58/3958	0.06	0.1	0.06	0.65	0.56	0.41	0.677673	-0.561339	0.00823082	0.294936	no change
c11198/f1p521/1150	11.89	13.89	9.84	0	0	1.05	10.0768	3.33296	0.00823279	0.294936	up
c32864/f1p18/2884	4.6	4.85	6.25	7.84	8.34	8.36	0.755661	-0.404189	0.00825135	0.295188	no change
c91631/f1p35/1060	589.06	598.08	768.4	545.47	640.74	622.4	1.24162	0.312224	0.00825525	0.295188	no change
c90279/f1p11/1088	18.63	18.99	21.49	9.59	14.12	12.6	1.8289	0.870973	0.00825979	0.295188	no change
c2573/f1p18/3059	4.99	5.72	6.57	8.37	8.67	8.87	0.766879	-0.382929	0.00827111	0.295354	no change
c33616/f1p24/4003	27.35	30.13	28.81	17.11	18.81	20.76	1.57206	0.652658	0.00828665	0.29567	no change
c34909/f1p38/3058	8.51	8.55	7.72	9.25	8.95	8.76	0.886073	-0.174503	0.00831153	0.296169	no change
c13766/f1p558/3759	0.07	0.1	0.11	0.04	0.05	0.06	1.05781	0.0810827	0.00831593	0.296169	no change
c262136/f1p28/1551	140.17	136.77	152.32	118.07	128.59	121.17	1.2259	0.293847	0.00832066	0.296169	no change
c38278/f1p7/2053	7.1	7.74	6.9	3.33	3.21	2.39	1.98497	0.989117	0.00834168	0.296656	no change
c2869/f1p66/2156	61.5	57.52	55.26	44.61	37.32	37.95	1.33241	0.41404	0.00834773	0.296656	no change
c8382/f1p1/1098	2.31	3.15	3.58	0.3	1.41	0.88	2.82626	1.49889	0.00835867	0.296734	up
c9263/f1p33/2427	1.44	1.48	1.47	0.78	0.82	1	1.34854	0.431396	0.00836792	0.296734	no change
c34361/f1p1/3363	0.29	0.47	0.55	0.9	1.29	1.26	0.74711	-0.420607	0.0083703	0.296734	no change
c8291/f1p7/3958	0.28	0.37	0.58	0.54	0.71	0.71	0.945428	-0.080961	0.00838238	0.296734	no change
c15271/f1p12/3196	0.06	0.08	0.18	0	0.1	0.05	1.12024	0.163804	0.00839187	0.296734	no change
c119236/f1p15/1548	18.9	18.96	32.29	53.96	68.83	58.85	0.495594	-1.01277	0.00840459	0.296734	down
c150586/f1p5/1698	2.25	1.91	1.78	5.96	3.68	3.86	0.469989	-1.0893	0.0084065	0.296734	down
c35327/f1p315/2911	47.11	46.62	59.49	34.91	36.52	33.81	1.5766	0.656816	0.00840849	0.296734	no change
c10024/f1p10/2413	7.88	9.06	9.54	7.1	8.03	7.99	1.22873	0.29717	0.0084102	0.296734	no change
c183537/f1p15/1610	19.33	20.32	18.23	13.2	12.65	11.28	1.44634	0.532409	0.00842088	0.296746	no change
c8661/f1p347/2624	33.65	39.62	63.09	7.96	22.34	22.02	4.33138	2.11483	0.00842392	0.296746	up
c195221/f1p20/1710	0	0	0	0.12	0.12	0.08	0.899975	-0.152042	0.00844071	0.297101	no change
c135393/f22p66/1112	416.53	419.45	474.57	673.4	714.06	631.47	0.684253	-0.547398	0.00846531	0.297538	no change
c19791/f1p3/1094	5.87	5.8	7.24	2.53	2.25	1.72	2.37886	1.25027	0.00846656	0.297538	up
c262488/f1p10/1708	0.67	0.73	0.93	0.42	0.71	0.61	1.2414	0.311971	0.00847787	0.297699	no change
c274298/f1p4/1747	0.24	0.25	0.26	0.43	0.45	0.52	0.8653	-0.208728	0.00849828	0.298124	no change
c227692/f1p27/1993	90.36	88.38	114.78	37.48	48.48	61.13	2.41731	1.2734	0.00850615	0.298124	up
c341040/f1p0/521	139.23	134.65	139.68	358.48	372.05	525.17	0.354501	-1.49614	0.00851343	0.298124	down
c241130/f2p5/872	37.02	36.96	44.63	50.38	56.63	54.1	0.815157	-0.29485	0.00852259	0.298124	no change
c39853/f1p5/1765	5.3	5.31	4.7	3.72	3.35	3.73	1.25893	0.332201	0.00852359	0.298124	no change
c17596/f1p183/3697	28.17	29.74	31.14	11.76	16.68	17.72	2.15937	1.11061	0.00853442	0.298253	up
c16289/f1p360/3888	6.02	7.1	7.76	1	2.71	2.61	3.37232	1.75374	0.00854076	0.298253	up
c234004/f1p35/1437	3.12	3.02	3.53	1.08	1.94	1.61	1.88939	0.917921	0.00855584	0.298531	no change
c33047/f1p12/3471	2.03	2.32	2.28	3.35	3.15	3.29	0.763498	-0.389303	0.00856218	0.298531	no change
c6622/f2p1/998	112.29	111.37	125.96	76.26	78.7	91.05	1.52159	0.605576	0.0085754	0.298757	no change
c33109/f1p2/2232	0.45	0.33	0.75	2.02	1.9	1.89	0.547596	-0.868815	0.0085878	0.298768	no change
c108862/f1p10/1207	12.84	13.1	17.36	11.54	14.48	13.56	1.27013	0.344976	0.00858921	0.298768	no change
c116980/f1p26/1398	65.89	64.46	73.98	47.78	48.01	43.49	1.51052	0.595049	0.00860207	0.298802	no change
c126141/f1p1/862	2.53	2.79	4.65	2.51	3.46	3.38	1.31634	0.396532	0.00860367	0.298802	no change
c237213/f1p8/1291	285.96	282.71	301.01	190.83	223.65	191.38	1.50502	0.589779	0.00861071	0.298813	no change
c266892/f1p29/1627	31.95	30.51	29.09	24.23	20.54	21.96	1.26868	0.343333	0.00863973	0.299585	no change
c69942/f1p4/2145	3.14	3.27	4.4	0.93	1.31	2.01	2.30582	1.20528	0.0086598	0.299951	up
c26349/f1p10/1075	1774.17	1896.71	98.1	0.59	0.41	0.25	150.436	7.233	0.00866382	0.299951	up
c188492/f1p8/1955	2.37	1.97	2.41	0.9	1.24	1	1.66521	0.735702	0.00869273	0.300335	no change
c7957/f1p2/1667	1.82	2.03	1.93	3.28	3.09	2.82	0.712741	-0.48855	0.00869359	0.300335	no change
c2358/f1p79/4289	2.59	2.63	2.89	2.39	2.4	2.44	1.12149	0.165414	0.00871425	0.300335	no change
c184382/f1p42/1697	266.62	253.07	315.93	459.86	480.52	446.58	0.647207	-0.627702	0.00872311	0.300335	no change
c345375/f1p2/441	786.8	711.26	785.52	528.17	563.52	578.78	1.40522	0.490795	0.00872502	0.300335	no change
c67932/f2p53/1360	2.12	2.02	4.78	0	1.48	0.91	3.58767	1.84305	0.00872744	0.300335	up
c22359/f1p8/1875	5.95	7.21	8.21	4.11	6.17	5.54	1.55402	0.636008	0.0087329	0.300335	no change
c31050/f1p865/3593	0.25	0.32	0.15	1.17	0.77	0.68	0.602304	-0.731436	0.0087343	0.300335	no change
c21703/f1p2/1201	0.41	0.38	0.48	0	0	0.13	1.41435	0.500139	0.00873589	0.300335	no change
c123418/f1p68/1767	0.27	0.23	0.16	2.45	2.87	1.6	0.356492	-1.48806	0.00875103	0.300622	down
c270448/f1p5/1903	2.58	2.79	3.31	1.39	1.09	1.43	1.77337	0.826494	0.00875993	0.300694	no change
c5063/f1p29/2365	0.75	0.8	1.11	0.55	0.8	0.86	1.21939	0.286156	0.00877681	0.300833	no change
c74553/f1p10/948	1.42	1.09	1.58	0.11	0.48	0.38	1.99633	0.997352	0.00878401	0.300833	no change
c35913/f1p9/1977	19.88	20.81	30.31	18.03	24.1	21.86	1.36274	0.446515	0.00878434	0.300833	no change
c111321/f2p10/1346	8.76	9.74	11.69	6.92	8.07	6.84	1.49494	0.580092	0.00879526	0.300974	no change
c51582/f1p23/939	44.51	48.53	65.36	44.14	60.58	57.32	1.21303	0.278614	0.00881465	0.30105	no change
c10362/f1p202/2156	0.17	0.3	0.33	0.89	0.99	1.26	0.664928	-0.58873	0.00881953	0.30105	no change
c38373/f1p12/2072	8.4	8.67	9.9	21.41	21.35	17.16	0.492716	-1.02117	0.00881967	0.30105	down
c8889/f2p13/1482	25.34	24.54	28.4	21.66	22.67	22.57	1.22914	0.297648	0.00882463	0.30105	no change
c15078/f1p2/2909	1.78	2.14	2.92	3.83	6.19	5.59	0.663935	-0.590885	0.00884029	0.301087	no change
c228850/f1p198/1127	9.36	9.3	11.57	2.62	2.34	4.11	3.09304	1.62902	0.00884095	0.301087	up
c65450/f1p70/1965	157.67	155.36	161.1	105.75	125.84	120.52	1.41879	0.504657	0.0088582	0.301087	no change
c36582/f1p59/3114	4.73	4.91	5.24	2.56	3.61	3	1.60817	0.685418	0.00886735	0.301087	no change
c21210/f2p76/3569	80.14	79.24	65.84	56.44	46.95	51.61	1.28733	0.364385	0.00887041	0.301087	no change
c39206/f1p284/1819	0	0	0	0.41	0.61	0.69	0.666125	-0.586136	0.00887297	0.301087	no change
c24607/f1p64/2781	15.73	16.92	17.89	9.37	12.87	11.83	1.62661	0.701871	0.00890043	0.301087	no change
c16798/f1p96/2215	9.68	10.58	12.24	8.85	10.96	9.95	1.2217	0.28889	0.00890198	0.301087	no change
c121242/f1p10/1011	3.96	3.89	4.25	10.51	8	7.94	0.493588	-1.01862	0.00890632	0.301087	down
c24914/f1p6/1035	65.99	66.52	74.51	46.95	57.09	49.01	1.4632	0.549129	0.00890973	0.301087	no change
c122362/f1p3/1526	1.95	2.03	2.42	1.07	1.29	1.6	1.49318	0.578383	0.0089105	0.301087	no change
c268377/f1p1/1876	0	0.03	0.14	0.03	0.11	0.11	1.04457	0.0629108	0.00891357	0.301087	no change
c29625/f1p16/2354	12.28	12.32	15.06	7.1	8.39	10	1.71691	0.779818	0.00891404	0.301087	no change
c278913/f1p12/1218	37.68	38.85	49.9	17.02	26.64	28.78	2.1953	1.13442	0.00893158	0.301378	up
c302801/f4p6/1148	180.72	184.81	204.1	111.13	144.91	119.37	1.67338	0.742764	0.00893628	0.301378	no change
c982/f1p11/4095	0.17	0.19	0.35	0.5	0.74	0.77	0.816809	-0.29193	0.00896612	0.301752	no change
c3552/f1p26/1545	2535.01	2607.83	122.58	0.26	0.35	0.09	230.589	7.84918	0.00896651	0.301752	up
c23036/f1p13/3564	12.11	14.49	14.63	8.57	10.24	10.73	1.50955	0.594114	0.00896777	0.301752	no change
c266561/f1p5/1402	1.05	1.44	1.26	2.59	2.79	2.51	0.637452	-0.649611	0.00897956	0.301919	no change
c265681/f1p0/1692	15.06	15.55	13.47	4.33	4.76	6.44	2.58183	1.36839	0.00899388	0.30214	up
c38062/f1p0/1065	53.79	53.43	56.76	70.27	70.28	66.4	0.807237	-0.308936	0.00899976	0.30214	no change
c119649/f1p13/1789	105.36	112.11	109.92	629.2	434.13	323.02	0.217968	-2.19781	0.00901994	0.302476	down
c303446/f10p27/1510	65.24	65.61	66.09	42.07	50.7	48.09	1.4633	0.549221	0.00903304	0.302476	no change
c932/f2p12/2242	0.88	0.96	1.44	1.44	1.88	1.84	0.884218	-0.177526	0.00904069	0.302476	no change
c109952/f3p5/1260	35.1	37.21	41.06	23.07	31.27	27.58	1.55565	0.637514	0.00904289	0.302476	no change
c182786/f1p29/1608	24.61	23.93	28.44	19.68	23.34	22.11	1.29116	0.368668	0.00904392	0.302476	no change
c89014/f1p0/1092	0.31	0.38	0.38	1.14	0.84	1	0.671134	-0.575327	0.0090926	0.30358	no change
c168/f1p27/7206	8.87	8.83	9.41	10.77	11.03	11.68	0.85344	-0.228638	0.00910138	0.30358	no change
c125498/f2p5/826	153.68	151.43	153.87	93.27	114.03	107.41	1.53291	0.616277	0.00910346	0.30358	no change
c195395/f1p70/1103	23.37	22.93	24.03	54.72	43.8	40.36	0.492114	-1.02294	0.0091079	0.30358	down
c153798/f1p2/1826	4.03	4.45	6.31	2.24	2.67	3.59	1.88434	0.914062	0.00911311	0.30358	no change
c31246/f1p106/2423	0.03	0.01	0	0.19	0.15	0.23	0.841949	-0.248195	0.0091199	0.30358	no change
c15660/f1p8/2341	16.96	15.75	13.9	7.45	7.86	8.83	1.74991	0.807278	0.00913109	0.30358	no change
c40468/f1p6/1884	21.71	20.65	20.69	17.47	17.24	16.26	1.19514	0.257181	0.00913171	0.30358	no change
c26742/f1p35/2709	26.31	25.02	25.09	20.82	20.01	21.34	1.19787	0.26047	0.00914071	0.303651	no change
c12789/f1p43/2362	33.25	32.59	34.35	25.23	23.35	22.25	1.38285	0.467642	0.0091574	0.303909	no change
c125494/f2p31/951	990.66	975.23	1006.97	677.45	595.16	559.46	1.57104	0.651723	0.00916218	0.303909	no change
c266306/f1p2/1658	0.66	1.09	2.97	0.45	1.21	1.66	1.85915	0.894644	0.009172	0.304007	no change
c82968/f1p0/1217	510.84	506.61	709.42	1500.68	2698.31	2896.55	0.337486	-1.5671	0.00917975	0.304037	down
c5321/f1p5/1254	1.78	1.62	1.27	2.86	1.9	1.95	0.682732	-0.550609	0.00919208	0.304106	no change
c41308/f1p13/2547	1.31	1.82	2.91	1.52	2.18	2.34	1.27518	0.350701	0.00919558	0.304106	no change
c9860/f1p1/2404	0.3	0.2	0.1	0.3	0.22	0.24	0.886929	-0.17311	0.0092184	0.304449	no change
c145011/f1p9/1619	11.41	11.82	16.32	25.86	25.56	27.27	0.587907	-0.76634	0.00921969	0.304449	no change
c23351/f1p19/2235	2.45	2.22	3.02	8.28	6.47	6.68	0.441903	-1.1782	0.00924035	0.30489	down
c34636/f1p3/2141	2.27	3.05	2.45	8.15	7.87	6.08	0.416916	-1.26217	0.00925306	0.30489	down
c89621/f1p10/1866	23.87	26.43	27.78	30.66	33.97	33.57	0.863025	-0.212526	0.00925692	0.30489	no change
c221103/f1p2/1633	0	0	0	0.2	0.28	0.19	0.825512	-0.276639	0.00926058	0.30489	no change
c284524/f2p7/809	103.81	102.75	111.28	88.52	94.79	88.14	1.21438	0.280214	0.00928812	0.30557	no change
c20954/f3p100/2065	42.65	43	40.76	25.73	29.78	29.61	1.50094	0.585862	0.00930348	0.305793	no change
c86677/f1p26/1898	0.54	1.18	1.56	0	0.64	0.57	2.02039	1.01463	0.00930869	0.305793	up
c204500/f1p14/888	56.93	46.5	131.29	359.74	699.44	508.73	0.229784	-2.12165	0.00932149	0.3058	down
c13730/f1p43/2512	0	0	0	0.4	0.37	0.24	0.736243	-0.441745	0.00932877	0.3058	no change
c2447/f1p45/4532	6.7	7.76	6.8	4.27	4.58	4.11	1.51852	0.602669	0.00932961	0.3058	no change
c40537/f1p23/2972	21.18	21.51	23.98	13.71	15.81	17.82	1.52745	0.611124	0.00933744	0.30583	no change
c21428/f1p55/3150	11.24	10.95	12.94	9.43	9.87	9.56	1.26933	0.34407	0.00935789	0.306044	no change
c15675/f2p125/3184	13.33	12.61	13.78	16.3	17.66	17.13	0.816853	-0.291852	0.00937309	0.306044	no change
c14394/f1p29/1408	0.14	0.18	0.34	0.14	0.28	0.23	1.09331	0.128704	0.00937552	0.306044	no change
c19710/f1p7/2155	0	0.02	0.07	0	0.04	0.05	1.03728	0.0527992	0.00937823	0.306044	no change
c94835/f1p3/1942	208.63	195.16	154.39	4.82	18.67	10.26	19.9551	4.31869	0.00938518	0.306044	up
c149367/f1p7/1545	0.19	0.13	0.2	1.68	0.95	1.33	0.480576	-1.05716	0.00938538	0.306044	down
c50045/f1p7/953	107.86	107.26	130.7	87.27	107.93	99.02	1.32653	0.407653	0.00939451	0.306116	no change
c16834/f1p11/3111	4.62	4.35	5.25	2.24	3.19	3.23	1.66936	0.739298	0.00940802	0.306331	no change
c183645/f1p8/1724	0.06	0.06	0.13	0.27	0.4	0.32	0.852351	-0.230481	0.00942911	0.306682	no change
c16269/f1p7/2211	11.76	10.87	8.64	6.34	4.18	5.11	1.54049	0.623392	0.00944337	0.306682	no change
c66227/f1p0/1415	0.04	0.04	0.08	0	0.04	0.04	1.05255	0.0738833	0.00944452	0.306682	no change
c18663/f1p7/2179	0.16	0.16	0.21	0	0.1	0.06	1.16149	0.21598	0.00945423	0.306682	no change
c27706/f1p2/2573	0.88	1.27	2.32	3.42	5.19	4.05	0.617237	-0.696103	0.00946257	0.306682	no change
c66553/f1p18/1503	0.99	0.94	1.39	2.68	4.4	4.16	0.53317	-0.907332	0.00946699	0.306682	no change
c72829/f1p3/914	0.22	0.27	0.21	0.81	0.63	0.55	0.713036	-0.487954	0.00946723	0.306682	no change
c2046/f1p156/3163	0.93	0.89	1.3	3.75	4.3	3.04	0.466578	-1.09981	0.00952382	0.308216	down
c24841/f1p13/2912	8.43	9.41	9.85	7.72	7.92	7.89	1.21748	0.283896	0.00953776	0.308216	no change
c30489/f1p16/2166	11.11	11.96	11.07	9.16	8.71	8.78	1.2293	0.297842	0.00953975	0.308216	no change
c274355/f1p1/1286	1.29	1.74	1.98	0.76	0.67	0.81	1.65295	0.725039	0.00954369	0.308216	no change
c19001/f1p1/1656	0.21	0.22	0.19	0.47	0.62	0.57	0.789788	-0.340462	0.00954937	0.308216	no change
c26059/f1p16/2512	155.34	149.13	154.79	30.31	57.19	52.03	3.94398	1.97965	0.00955993	0.308332	up
c83101/f1p5/1656	10.58	9.85	12.69	7.02	7.46	8.33	1.53746	0.620547	0.00957747	0.308673	no change
c1655/f1p36/2105	0.06	0.04	0.06	0	0	0	1.05494	0.0771567	0.00959055	0.308741	no change
c23502/f1p6/3215	0.96	0.98	1.08	0.76	0.93	0.9	1.12809	0.173878	0.0095935	0.308741	no change
c7406/f1p0/2478	0.02	0.02	0.04	0	0	0	1.03448	0.0489053	0.00960677	0.308943	no change
c22559/f1p2/2743	2.72	3.36	5.13	1.19	3.11	2.76	2.02278	1.01634	0.00961911	0.308966	up
c3281/f5p3/1414	35.52	34.43	38.27	29.14	28.57	27.84	1.28409	0.360746	0.00962806	0.308966	no change
c21701/f1p6/3888	0.03	0.05	0.05	0	0	0.01	1.04726	0.0666244	0.00962839	0.308966	no change
c346228/f1p10/572	197.61	166.33	290.25	1084.98	876.41	889.7	0.25068	-1.99608	0.00964297	0.308967	down
c32728/f1p43/2721	5.96	6.38	6.48	11.53	16.47	15.13	0.530449	-0.914714	0.00964932	0.308967	no change
c31019/f1p5/2196	11.33	11.34	12.24	7.2	9.08	9.01	1.46264	0.54857	0.00966802	0.308967	no change
c216277/f1p1/1983	141.18	150.83	157.66	728.2	533.45	411.25	0.256658	-1.96208	0.00966867	0.308967	down
c64333/f1p13/1917	93.88	88.38	107.55	35.71	26.03	22.74	3.25708	1.70358	0.00967745	0.308967	up
c37134/f1p11/1205	0.58	0.56	0.7	1.21	1.14	1.38	0.743641	-0.427323	0.00969527	0.308967	no change
c345833/f1p4/537	4.32	5.53	6.77	17.1	14.4	18.43	0.412609	-1.27715	0.00970059	0.308967	down
c9056/f1p124/2141	11.89	12.13	13.66	7.81	8.84	10.15	1.50364	0.588456	0.0097051	0.308967	no change
c66426/f1p0/1188	1.02	1.25	1.17	0.58	0.66	0.75	1.34158	0.42393	0.00971606	0.308967	no change
c286140/f1p0/838	39.14	38.37	44.89	50.8	54.56	56.09	0.821881	-0.282998	0.00971741	0.308967	no change
c73363/f1p4/890	6.37	5.62	4.85	1.63	0.69	1.46	2.52823	1.33813	0.00972584	0.308967	up
c25556/f1p25/2215	0	0.06	0.19	1.09	0.87	1.32	0.549011	-0.865094	0.00974083	0.308967	no change
c5813/f1p58/2426	25.19	22.42	24.38	35.49	32.15	32.51	0.706651	-0.50093	0.00974192	0.308967	no change
c141007/f1p18/1477	1.56	1.1	1.06	2.39	2.4	2.6	0.605325	-0.724218	0.00974699	0.308967	no change
c186240/f2p34/1830	233.96	227.65	203.02	12.88	31.99	34.94	10.6002	3.40602	0.00975015	0.308967	up
c226342/f1p20/1520	39.37	40.79	37.31	33.01	31.57	30.81	1.17851	0.236962	0.00975845	0.308967	no change
c670/f1p861/4596	0.01	0.01	0.02	0	0	0	1.01725	0.0246734	0.00976074	0.308967	no change
c223437/f1p16/1132	35.29	41.59	46.44	21.38	26.21	31.34	1.82875	0.870858	0.00977153	0.308967	no change
c28843/f1p99/2673	49.46	51.43	49.25	94.79	131.29	108.67	0.486637	-1.03908	0.00977737	0.308967	down
c177949/f1p21/1687	11.64	14.04	14.7	6.47	6.92	5.24	2.13001	1.09086	0.00977977	0.308967	up
c81767/f1p11/1994	0.39	0.38	0.23	1.05	0.88	0.64	0.660143	-0.599151	0.00978733	0.308967	no change
c92078/f1p1/1216	0.43	0.58	0.69	0.88	1.13	1.02	0.848134	-0.237637	0.00979188	0.308967	no change
c23509/f1p43/2586	22.21	20.96	23.03	15.86	14.75	16.48	1.39783	0.483189	0.00980172	0.308967	no change
c551/f4p22/2392	0.06	0.12	0.25	0	0.18	0.13	1.14595	0.196549	0.00981026	0.308967	no change
c39479/f3p28/2080	39.99	37.64	30.01	13.67	16.56	15.15	2.13355	1.09325	0.00981148	0.308967	up
c428/f1p111/4486	0.74	0.42	0.86	2.54	3.2	3.76	0.44602	-1.16482	0.00981667	0.308967	down
c178526/f1p1/1576	0.97	1.21	1.03	1.8	1.99	1.89	0.726679	-0.46061	0.00983791	0.308987	no change
c119582/f1p1/1714	8.93	8.72	13.02	5	6.83	8	1.84753	0.885595	0.0098404	0.308987	no change
c302335/f7p12/965	55.61	57.63	58.67	46.95	49.13	51.95	1.20158	0.264939	0.00984646	0.308987	no change
c1604/f1p17/4129	6.1	6.67	7.23	10.85	11.3	9.94	0.687519	-0.540528	0.00984685	0.308987	no change
c34173/f1p24/2662	0.4	0.7	1.07	1.22	1.69	1.68	0.816314	-0.292804	0.00986064	0.308987	no change
c25678/f1p7/2146	59.5	57.31	61.53	38.65	39.62	45.51	1.48912	0.574456	0.00986566	0.308987	no change
c140370/f2p5/1646	6.76	6.57	9.31	5.12	5.63	5.58	1.50329	0.588128	0.00986611	0.308987	no change
c152173/f1p7/1790	0.61	0.65	1.23	3.99	7	4.3	0.373796	-1.41968	0.00987415	0.30902	down
c21173/f2p33/3293	16.55	19.76	23.49	40.31	47.96	38.46	0.553454	-0.853464	0.00988237	0.309059	no change
c342482/f1p1/578	2.55	3.42	5.35	6.32	8.71	9.92	0.681771	-0.552641	0.00989981	0.309164	no change
c215702/f5p20/1862	46.92	54.2	53.47	13.58	24.15	22.97	3.0489	1.60829	0.00990439	0.309164	up
c278437/f1p1/1229	8.48	9.39	9.9	5.4	7.43	6.58	1.54071	0.623598	0.00990666	0.309164	no change
c30356/f1p3/1091	8.21	7.67	10.44	3.9	6.35	5.39	1.90516	0.929916	0.00991681	0.30918	no change
c44139/f1p43/2168	50.07	52.8	65.1	66.34	75.66	77.37	0.8764	-0.190339	0.00992764	0.30918	no change
c30150/f1p54/3280	0.5	0.49	0.49	0.72	0.67	0.62	0.882345	-0.180584	0.0099281	0.30918	no change
c45506/f2p18/1538	62.59	61.17	72.24	34.87	48.38	47.52	1.72932	0.790202	0.00994305	0.30924	no change
c21961/f1p108/1966	0.84	0.97	1.22	2.41	2.23	2.11	0.647954	-0.626036	0.00994396	0.30924	no change
c23674/f1p21/2910	10.44	9.22	11.29	6.28	7.32	7.41	1.52328	0.607184	0.00995577	0.30939	no change
c31970/f1p164/3313	7.5	7.86	7.33	9.1	8.51	8.73	0.853799	-0.228032	0.00997204	0.309399	no change
c15541/f1p14/3380	4.4	4.59	4.57	3.8	4.03	3.77	1.15279	0.205124	0.00997718	0.309399	no change
c13156/f1p6/1737	1.49	1.88	1.8	3.09	3.3	2.94	0.68723	-0.541134	0.00998033	0.309399	no change
c145334/f1p0/1500	0.24	0.11	0.11	0.59	0.35	0.45	0.734775	-0.444625	0.009984	0.309399	no change
c89753/f1p13/1327	35.28	35.22	33.47	22.62	21.18	24.84	1.46663	0.5525	0.0100076	0.309466	no change
c2945/f1p75/1001	261.56	254.75	278.72	363.4	350.02	387.97	0.743681	-0.427244	0.0100116	0.309466	no change
c261047/f2p5/1658	38.42	37.92	32.98	14.87	18.18	18.95	2.04589	1.03273	0.0100133	0.309466	up
c2450/f1p69/4298	30.47	32.82	30.65	24.44	22.2	23.08	1.30086	0.379469	0.0100141	0.309466	no change
c228861/f1p12/1393	0.68	0.59	0.52	0	0.11	0.12	1.47603	0.561717	0.0100464	0.310248	no change
c39155/f1p90/1919	34.31	35.22	35.74	21.54	18.42	16.67	1.75633	0.812567	0.0100609	0.31048	no change
c129003/f6p44/1646	59.89	59.73	66.57	39.72	51.41	47.82	1.48233	0.56787	0.0100823	0.310702	no change
c262/f1p249/7510	6.17	8.08	6.2	2.77	2.98	2.53	2.03426	1.0245	0.0100875	0.310702	up
c1543/f9p11/1045	8.66	8.52	12.29	20.08	20.39	20.13	0.573795	-0.801394	0.0100891	0.310702	no change
c14723/f1p37/3153	0.93	1.13	0.85	2.37	2.47	1.91	0.584853	-0.773854	0.0101062	0.311012	no change
c17441/f20p0/1082	120.06	116.98	131.53	230.42	199.93	194.53	0.590211	-0.760696	0.010129	0.3111	no change
c37892/f3p8/1507	18.87	20.12	19.76	10.11	11.62	13.44	1.73159	0.792094	0.0101292	0.3111	no change
c17033/f1p126/3725	18.87	20.57	21.96	14.08	17.14	17.78	1.37887	0.463488	0.0101307	0.3111	no change
c138601/f2p182/1896	16.31	16.79	20.96	27.62	38.96	38.69	0.635819	-0.653312	0.0101417	0.3111	no change
c36285/f1p34/2585	42.71	42.72	42.49	33.5	29.95	29.23	1.32419	0.405112	0.0101442	0.3111	no change
c152955/f3p13/1782	11.91	13.21	12.95	9.89	9.43	9.42	1.30693	0.386176	0.0101753	0.311838	no change
c27494/f1p8/2465	58.5	59.96	76.76	42.58	60.47	53.56	1.49587	0.58098	0.0102	0.31238	no change
c85046/f5p5/1565	8.57	9.13	6.87	15.36	12.17	10.82	0.574029	-0.800805	0.0102107	0.312389	no change
c110254/f1p36/1734	66.34	65.75	69.37	54.95	58.49	61.1	1.19909	0.261937	0.0102147	0.312389	no change
c91840/f1p34/969	23.86	22.05	32.65	56.56	64.5	55.6	0.51806	-0.948808	0.0102423	0.312389	no change
c218718/f1p11/1861	73.91	77.39	97.25	46.09	66.66	51.87	1.79325	0.842579	0.0102426	0.312389	no change
c216429/f1p4/1635	0.74	1.03	1.18	1.93	2.68	2.21	0.684955	-0.545918	0.0102472	0.312389	no change
c114995/f1p5/1416	14.3	17.15	13.85	5.96	6.45	7.67	2.1151	1.08073	0.0102638	0.312389	up
c35620/f1p301/2584	258.67	261.43	311.88	494.02	446	500.71	0.611192	-0.710303	0.0102699	0.312389	no change
c9636/f2p1/1307	10.11	10.52	9.74	6.26	6.5	7.3	1.45511	0.54113	0.0102778	0.312389	no change
c17409/f1p21/2113	23.59	23.63	22.59	17.15	14.87	16.88	1.35071	0.433714	0.0102806	0.312389	no change
c2231/f1p27/2196	6.34	6.72	11.57	16.38	24.33	19.52	0.57079	-0.808969	0.0102905	0.312389	no change
c35731/f1p3/2981	60.09	61.08	27.71	3.82	5.37	5.37	6.59266	2.72086	0.0103063	0.312389	up
c18325/f1p11/2019	2.38	2.64	2.27	1.28	1.42	1.13	1.48109	0.566655	0.0103124	0.312389	no change
c277593/f1p15/1182	67.74	71.2	73.97	90.39	87.39	87.41	0.821665	-0.283377	0.0103134	0.312389	no change
c19663/f1p87/2032	149.17	148.81	172.73	128.8	152.02	145.07	1.2171	0.283445	0.0103172	0.312389	no change
c26889/f2p24/1495	14.58	15.15	16.27	11.01	13.51	13.19	1.31605	0.396211	0.0103377	0.312389	no change
c154814/f1p33/1795	0.47	0.75	0.67	0	0.21	0.17	1.57484	0.655208	0.0103405	0.312389	no change
c2865/f1p10/1686	21.74	21.39	21.14	15.37	12.49	13.46	1.44225	0.528325	0.0103453	0.312389	no change
c58139/f1p11/1502	0.25	0.25	0.77	0.09	0.32	0.3	1.37383	0.458201	0.010346	0.312389	no change
c302385/f2p3/1536	11.7	11.91	11.61	7.57	8.08	8.97	1.41789	0.503748	0.010352	0.312389	no change
c2896/f1p7/2265	1.88	1.96	2.01	0.23	0.82	0.63	2.13804	1.09629	0.010356	0.312389	up
c26142/f1p3/1037	0.06	0.17	0.3	0.64	0.7	0.89	0.7403	-0.433819	0.0103606	0.312389	no change
c32948/f1p2/2319	4.53	4.84	4.63	2.01	1.55	2.31	1.90247	0.92787	0.010361	0.312389	no change
c62013/f1p9/1856	2.34	3.16	4.5	2.81	4.02	4.04	1.19292	0.254492	0.0103686	0.312389	no change
c28857/f1p4/1415	17.1	17.36	20.51	14.52	16.89	15.15	1.28298	0.359503	0.0103747	0.312389	no change
c222507/f1p18/1364	41.8	40.99	52.6	28.51	38.85	37.9	1.51835	0.602507	0.0103843	0.312389	no change
c124081/f1p5/1799	0	0	0	0.32	0.29	0.45	0.745178	-0.424342	0.0103912	0.312389	no change
c26372/f1p12/2273	0.1	0.29	0.42	0.06	0.21	0.21	1.23425	0.303639	0.0103913	0.312389	no change
c17159/f1p10/2969	5.68	4.55	5.11	2.28	1.98	2.56	1.81992	0.863873	0.0103994	0.312389	no change
c67998/f1p6/1916	3.5	3.78	3.06	0.3	0.85	0.89	2.82622	1.49888	0.0104119	0.312389	up
c30046/f1p104/2968	10.99	10.04	10.36	6.76	7.72	7.03	1.41531	0.501116	0.0104187	0.312389	no change
c44647/f1p1/1045	0.71	1.09	1.04	0.26	0.5	0.41	1.53563	0.618834	0.0104258	0.312389	no change
c15584/f1p9/2227	1.37	1.37	1.26	0.44	0.68	0.45	1.5455	0.628075	0.0104259	0.312389	no change
c1642/f1p2/4520	0.28	0.27	0.33	0.47	0.59	0.52	0.874985	-0.19267	0.0104473	0.312745	no change
c10590/f1p8/2186	23.04	25.78	25.97	19.18	19.71	18.32	1.33727	0.419291	0.0104584	0.312745	no change
c109577/f1p1/1723	1.65	1.36	1.87	0.75	0.97	0.95	1.49096	0.576243	0.0104589	0.312745	no change
c61252/f1p3/1229	0.97	0.83	0.61	5.61	2.33	3.62	0.307965	-1.69916	0.010478	0.312802	down
c260759/f2p6/1678	26.11	26.43	30.7	14.44	19.66	20.86	1.73796	0.797398	0.0104789	0.312802	no change
c139418/f5p7/1354	89.26	89.23	117.56	44.78	73.16	69.21	2.01219	1.00876	0.0104843	0.312802	up
c144297/f1p32/1608	5.14	2.56	8.32	0	0.05	0	7.18689	2.84537	0.0104955	0.312802	up
c303707/f16p56/1342	478.98	487.27	620.69	445.36	536.34	506.78	1.22655	0.29461	0.0104967	0.312802	no change
c31276/f1p73/3269	2.99	3.18	2.42	6.24	5.35	4.29	0.546272	-0.87231	0.0105032	0.312802	no change
c1983/f1p17/3046	3.88	3.94	2.85	4.59	3.76	3.97	0.777904	-0.362335	0.0105149	0.312936	no change
c266441/f1p0/1668	22.37	21.26	14.41	12.21	9.95	10.49	1.37594	0.460417	0.0105218	0.312936	no change
c187184/f1p4/1656	0.12	0.06	0.06	0.23	0.21	0.17	0.874839	-0.19291	0.0105382	0.312943	no change
c11029/f3p6/1115	13.66	12.88	12.48	17.12	17.73	19.07	0.730048	-0.453937	0.0105439	0.312943	no change
c36718/f1p2/970	33.87	34.52	33.34	17.82	22.6	22.07	1.69265	0.759282	0.010548	0.312943	no change
c144282/f1p10/1552	3.52	4.39	5.99	3.86	5.78	5.43	1.18412	0.243816	0.0105555	0.312943	no change
c281626/f1p4/1876	5	3.82	5.36	10.98	10.94	12.78	0.479886	-1.05924	0.010574	0.312943	down
c38553/f1p3/2054	1.16	1.28	1.15	1.88	2.02	2.24	0.732379	-0.449339	0.0105815	0.312943	no change
c30836/f1p2/2258	0.53	0.55	1.17	0.37	0.75	0.65	1.32856	0.40986	0.0105839	0.312943	no change
c2675/f1p14/2095	2.4	2.7	3.01	3.25	3.53	3.54	0.897948	-0.155296	0.0106007	0.312943	no change
c27106/f1p3/2906	0.24	0.37	0.32	0.72	0.94	0.94	0.737828	-0.438643	0.0106044	0.312943	no change
c84328/f1p14/1000	0.06	0.12	0.25	0	0.18	0.12	1.14818	0.199349	0.0106119	0.312943	no change
c2339/f1p17/4099	30.92	29.18	27.87	21.7	22.97	22.23	1.27041	0.345294	0.0106135	0.312943	no change
c70896/f1p3/1466	7.41	6.99	7.25	3.97	4.75	3.75	1.62196	0.697743	0.0106217	0.312943	no change
c28001/f2p30/1224	20.13	20.03	21.7	16.51	18.03	18.88	1.21716	0.283516	0.0106363	0.312943	no change
c350367/f1p2/769	20.13	19.78	21.58	15.33	17.61	17.91	1.27998	0.356122	0.0106389	0.312943	no change
c22684/f1p22/2440	5.21	6.18	6.27	4.37	4.79	4.91	1.29973	0.378216	0.0106403	0.312943	no change
c39710/f3p16/2140	45.31	42.79	45.55	32.6	36.85	35.67	1.31082	0.390471	0.0106444	0.312943	no change
c264206/f1p4/1989	17.82	16.98	17.49	10.02	12.57	11.14	1.57373	0.654186	0.0106461	0.312943	no change
c12762/f1p3/1371	0.81	1.31	1.32	2.41	2.97	2.82	0.641988	-0.639381	0.0106492	0.312943	no change
c115730/f1p3/1170	0.94	1.18	1.44	2.59	3.63	4.21	0.579621	-0.786819	0.0107046	0.314225	no change
c23723/f1p39/2144	90.49	93.4	99.49	67.11	82.84	76.75	1.3579	0.441378	0.0107139	0.314225	no change
c157924/f1p11/1694	5.84	6.11	7.6	9.6	10.02	9.77	0.761572	-0.392948	0.0107221	0.314225	no change
c33167/f1p58/2205	5.29	4.92	4.72	6.58	5.49	5.79	0.802812	-0.316866	0.0107224	0.314225	no change
c275384/f1p5/1286	19.2	19.14	24.72	16.32	17.37	17.42	1.35626	0.439637	0.0107282	0.314225	no change
c175676/f1p15/1293	7.5	8.45	9.61	18.87	15.82	17.28	0.541032	-0.886214	0.0107418	0.314415	no change
c3128/f1p6/1351	2.27	2.4	3.89	1.62	2.33	1.82	1.59303	0.67177	0.010758	0.314607	no change
c179014/f1p23/1816	61.56	57.94	58.48	39.17	45.15	42.02	1.42219	0.508119	0.0107684	0.314607	no change
c22062/f1p2/1550	7.98	9.48	10.89	7.14	8.06	8.8	1.32525	0.406261	0.0107697	0.314607	no change
c279/f1p18/5963	3.01	3.46	3.64	2.24	2.93	2.61	1.33455	0.416351	0.010782	0.31476	no change
c34570/f1p40/3393	2.86	3.4	2.95	0.48	1.19	0.68	2.4899	1.31609	0.010797	0.314989	up
c41096/f1p362/2911	0.61	0.6	0.96	0	0	0.24	1.76914	0.823048	0.0108138	0.315006	no change
c129789/f1p18/1064	175.03	194.32	162.7	571.92	414.78	338.11	0.354786	-1.49498	0.0108144	0.315006	down
c350843/f1p2/529	93.43	88.24	143.92	439.88	441.99	341.96	0.304164	-1.71708	0.0108189	0.315006	down
c31261/f1p35/2200	18.03	16.88	22.53	12.03	14.81	15.69	1.53632	0.61948	0.0108267	0.315016	no change
c34342/f1p65/2704	209.3	203.87	144.93	93.18	93.51	86.69	1.72716	0.788398	0.0108495	0.315016	no change
c29626/f8p9/1083	11.15	12.3	16.46	6.26	11.15	8.52	1.91916	0.940476	0.010852	0.315016	no change
c5289/f3p1/1117	3.56	3.39	5.14	14.67	11.85	11.91	0.386315	-1.37215	0.0108661	0.315016	down
c29265/f1p0/1030	6.88	7.18	6.32	11.53	13.13	10.68	0.598372	-0.740884	0.0108844	0.315016	no change
c86728/f2p5/1006	22.18	23.01	19.68	54.36	40.68	34.52	0.450155	-1.15151	0.0109007	0.315016	down
c343945/f1p10/698	418.64	400.61	483.41	593.03	616.85	622.42	0.762022	-0.392095	0.0109021	0.315016	no change
c1078/f1p6/4135	1.76	1.81	1.51	1.21	0.95	1.07	1.21403	0.279808	0.0109199	0.315016	no change
c9163/f1p3/2189	6.8	6.81	6.95	4.21	4.72	3.78	1.52228	0.606238	0.0109241	0.315016	no change
c7847/f1p55/2273	6.69	6.71	3.84	1.11	0.73	1.36	2.63259	1.39648	0.0109263	0.315016	up
c144955/f1p0/1576	0.13	0.24	0.24	0	0	0.04	1.22683	0.29494	0.0109366	0.315016	no change
c284/f1p111/5569	1.47	1.08	0.21	16.79	6.49	3.5	0.124357	-3.00744	0.0109388	0.315016	down
c151524/f1p8/1922	1.07	1.49	2.19	0.49	1.44	1.3	1.6625	0.733353	0.0109535	0.315016	no change
c1041/f2p21/2171	34.31	37.73	33.55	26.42	24.59	24.28	1.3366	0.418565	0.0109539	0.315016	no change
c34413/f1p41/2253	8.57	8.13	9.56	11.44	12.34	12.82	0.788353	-0.343087	0.0109581	0.315016	no change
c150095/f1p4/1835	8.66	8.91	6.1	4.86	3.31	3.57	1.47792	0.563565	0.0109624	0.315016	no change
c227027/f1p147/1812	0.09	0.05	0	0.48	0.27	0.48	0.703894	-0.506571	0.0109683	0.315016	no change
c29922/f1p157/1125	0.05	0.05	0.17	0	0.05	0.06	1.11195	0.153086	0.0109721	0.315016	no change
c348839/f1p0/691	0.1	0.11	0.11	1.09	1.37	1.93	0.482532	-1.0513	0.0109811	0.315016	down
c144985/f1p2/1790	0.64	0.69	1.09	1.52	1.62	1.72	0.763787	-0.388758	0.0109817	0.315016	no change
c2966/f1p11/1507	6.45	6.86	6.9	9.36	9.03	10.22	0.751665	-0.411838	0.0109849	0.315016	no change
c118671/f1p7/1407	7.28	7.2	9.99	39.05	28.79	49.26	0.253815	-1.97815	0.0109988	0.315016	down
c35192/f1p41/3155	0.72	0.59	0.47	0.98	0.68	0.66	0.812702	-0.299202	0.0110024	0.315016	no change
c33577/f1p4/2454	2.37	3.56	3.24	0.91	1.45	1.51	2.02881	1.02064	0.0110069	0.315016	up
c19914/f2p6/1188	15.05	11.98	12.74	5.33	6.41	4.83	2.12703	1.08884	0.0110148	0.315016	up
c68687/f1p0/1040	1.6	2.01	1.87	2.87	3.2	3.26	0.722922	-0.468088	0.0110171	0.315016	no change
c16896/f1p79/2044	191.04	197.03	173.42	654.03	361.06	414.35	0.337486	-1.5671	0.0110219	0.315016	down
c113059/f1p18/1545	49.01	48.25	56.39	124.36	95.68	103.65	0.477995	-1.06493	0.0110274	0.315016	down
c23464/f1p4/2100	2.57	2.94	4.43	2.39	3.19	2.73	1.38144	0.466175	0.0110314	0.315016	no change
c8819/f1p0/2134	0	0.02	0.07	0	0.02	0.02	1.0474	0.0668171	0.0110582	0.315016	no change
c1649/f1p31/4332	15.73	16.15	15.41	10.63	11.68	12.26	1.36631	0.450282	0.0110638	0.315016	no change
c22517/f1p38/2574	8.11	7.95	7.17	11.76	9.21	9.4	0.713974	-0.486056	0.0110807	0.315016	no change
c266025/f1p22/1835	0.45	0.19	0.25	1.58	2.44	2.07	0.439646	-1.18559	0.011092	0.315016	down
c23461/f2p12/1114	2.13	1.34	1.13	3.3	1.96	2.32	0.577816	-0.791317	0.0111059	0.315016	no change
c29755/f1p150/3313	0.14	0.28	0.28	0	0	0	1.27664	0.352347	0.0111187	0.315016	no change
c25815/f1p12/2684	11.84	12.67	9.42	5.48	5.79	5.69	1.70382	0.768777	0.0111195	0.315016	no change
c46356/f4p17/1158	31.63	29.08	45.43	109.41	94.85	101.59	0.389585	-1.35999	0.0111294	0.315016	down
c23369/f1p13/1815	0.58	0.83	1.62	0.27	0.98	1.08	1.54849	0.63086	0.011131	0.315016	no change
c35415/f1p5/3795	14.06	13.68	13.25	5.14	2.67	3.86	2.69521	1.4304	0.0111314	0.315016	up
c22665/f5p13/1273	35.06	37.86	39.79	22.88	30.64	27.72	1.53885	0.62185	0.0111437	0.315016	no change
c46048/f1p25/1016	132.82	129.83	139.85	81.43	104.65	92.42	1.56114	0.642598	0.0111448	0.315016	no change
c56495/f1p451/1826	1.4	1.69	9.39	0	1.05	0.17	6.10061	2.60895	0.0111448	0.315016	up
c2428/f1p11/4691	1.59	1.44	2.76	0.48	0.73	1.11	2.03511	1.02511	0.0111486	0.315016	up
c29708/f1p11/3009	7.29	6.58	7.33	5.09	5.55	5.37	1.30588	0.385017	0.011158	0.315016	no change
c57080/f1p2/1411	0.04	0.08	0.16	0	0.04	0.08	1.10997	0.150518	0.0111596	0.315016	no change
c65318/f1p24/1258	431.69	439.22	549.56	1557.07	1250	1123.18	0.370684	-1.43174	0.0111687	0.315016	down
c260839/f2p1/1300	3.41	3.72	4.78	12.57	11.56	9.5	0.431264	-1.21336	0.0111714	0.315016	down
c1944/f1p125/2077	134.95	135.22	182.71	328.36	388.79	303.47	0.507612	-0.978203	0.0111738	0.315016	no change
c27918/f1p128/2374	0	0.24	1.09	0	0.39	0.19	1.63848	0.712356	0.011179	0.315016	no change
c110521/f1p18/1083	0.78	0.6	0.38	2.06	1	1.07	0.552202	-0.856733	0.0111818	0.315016	no change
c1586/f1p36/2446	7.22	8.45	8.68	4.7	6.27	5.15	1.58535	0.664806	0.0112022	0.315086	no change
c120638/f1p4/1061	0.05	0.08	0.17	0.31	0.32	0.31	0.872033	-0.197546	0.0112052	0.315086	no change
c59350/f1p107/1654	13.74	15.48	14.03	6.39	4.06	4.11	2.40909	1.26849	0.0112095	0.315086	up
c32442/f1p118/2649	70.33	73.45	74.12	53.7	61.41	62.06	1.29659	0.374726	0.0112127	0.315086	no change
c63977/f1p4/1732	3.5	4.96	6.59	1.71	1.35	1.94	2.62298	1.39121	0.0112352	0.315172	up
c33236/f1p16/3294	2.69	3.93	4.68	2.16	3.32	2.88	1.55523	0.637127	0.0112361	0.315172	no change
c215/f1p28/7486	0.23	0.18	0.26	0.6	0.82	0.87	0.731653	-0.450768	0.0112429	0.315172	no change
c14643/f1p9/1530	1.14	1.05	1.35	3.64	2.64	3.2	0.520658	-0.941593	0.0112479	0.315172	no change
c193510/f1p5/1817	1.2	1.42	1.24	3.98	5.6	3.79	0.440182	-1.18383	0.0112549	0.315172	down
c58499/f1p0/1253	5.55	5.74	7.29	3.23	4.41	5.07	1.63835	0.712243	0.0112584	0.315172	no change
c58853/f1p177/1480	3.14	4.2	3.67	6.78	8	7.92	0.581945	-0.781045	0.0112737	0.315299	no change
c94339/f1p3/1069	23.75	21.17	22.03	17.26	16.95	16.56	1.26577	0.34001	0.0112772	0.315299	no change
c1821/f1p56/3745	15.04	14.82	14.69	11.19	12.4	11.4	1.26459	0.338667	0.0112911	0.315391	no change
c10695/f1p30/2348	1201.29	1242.11	63.1	0.05	0.12	0	137.404	7.10228	0.0112991	0.315391	up
c66277/f1p2/1631	35.67	38.58	35	23.6	26.86	25.67	1.44148	0.527556	0.0113055	0.315391	no change
c23673/f1p9/2157	0.47	0.73	1.29	1.74	3.4	2.83	0.65987	-0.599746	0.0113207	0.315391	no change
c44414/f1p9/1438	0.36	0.57	0.46	1.01	1.13	1.14	0.721191	-0.471546	0.0113254	0.315391	no change
c33417/f1p8/2656	41.18	41.31	36.93	30.32	25.63	28.57	1.29981	0.3783	0.0113276	0.315391	no change
c47223/f1p34/1664	1.13	1.06	2.16	0.53	1.21	1.11	1.60716	0.684514	0.0113461	0.315391	no change
c262375/f1p2/1208	14.99	14.36	13.81	3.04	5.72	5.02	3.10844	1.63619	0.0113541	0.315391	up
c28488/f1p20/3372	15.87	17.18	19.37	11.75	15.71	15.27	1.39829	0.48366	0.0113559	0.315391	no change
c21112/f1p11/1727	1.88	1.74	2.09	3.39	4.74	4.43	0.62116	-0.686964	0.0113561	0.315391	no change
c36659/f1p19/2732	12.67	12.88	12.4	9.39	8.08	9.14	1.33982	0.422041	0.0113656	0.315391	no change
c30096/f1p161/4046	95.94	95.03	128.3	185.4	191.71	221.59	0.61163	-0.70927	0.0113708	0.315391	no change
c31802/f1p202/2543	2.56	1.96	1.47	1.21	0.9	0.93	1.24728	0.318784	0.0113783	0.315391	no change
c21099/f2p82/2744	14.15	13.93	15.57	24.09	23.88	21.03	0.661502	-0.596183	0.0113801	0.315391	no change
c13396/f1p455/2522	176.88	179.66	189.15	437.61	334.96	321.78	0.478681	-1.06286	0.0113979	0.315509	down
c38251/f1p4/1009	15.36	12.97	24.02	46.76	52.97	54.29	0.424884	-1.23486	0.0113986	0.315509	down
c27829/f1p16/2979	81.43	77.65	73.11	18.05	30.37	28.71	3.29302	1.71941	0.0114209	0.315771	up
c349138/f1p10/432	29.89	25.75	29.91	144.56	89.56	77.42	0.254609	-1.97364	0.011435	0.315771	down
c29355/f1p24/3228	42.93	44.26	47.27	32.59	33.67	29.36	1.43449	0.520543	0.0114365	0.315771	no change
c177577/f1p4/1562	4.67	4.92	6.07	3.49	3.3	3.2	1.53187	0.615298	0.0114448	0.315771	no change
c2876/f1p2/2544	0.16	0.26	0.27	0.07	0.11	0.13	1.16067	0.214959	0.0114551	0.315771	no change
c253233/f1p2/767	8.03	6.68	6.01	9.93	10.36	9.77	0.657713	-0.604469	0.0114648	0.315771	no change
c12866/f1p269/2175	24.75	26.39	42.17	8.08	17.33	19.94	3.08944	1.62734	0.0114711	0.315771	up
c56068/f1p59/1292	1.82	1.87	2.95	1.08	2.03	1.93	1.5113	0.595792	0.0114715	0.315771	no change
c191194/f1p167/1516	1.39	0.87	0.81	0.28	0.09	0.05	1.54073	0.623614	0.0114722	0.315771	no change
c46060/f1p0/976	0.06	0.06	0.13	0	0	0	1.11037	0.151036	0.0114988	0.316153	no change
c345652/f1p1/742	0.27	0.1	0.1	0.53	0.37	0.48	0.740692	-0.433055	0.0115004	0.316153	no change
c37585/f1p13/2050	0.9	1.12	1.37	2.95	2.57	2.59	0.603289	-0.729078	0.0115205	0.316225	no change
c16051/f1p30/3142	1.94	2.74	3.15	1.34	2.2	1.8	1.56079	0.64228	0.0115218	0.316225	no change
c219973/f1p10/1713	14.98	14.87	16.98	12.19	14	12.54	1.28094	0.357205	0.0115244	0.316225	no change
c42613/f5p56/1624	26.21	29.25	34.25	24.03	31.41	29.46	1.23382	0.303133	0.0115317	0.316228	no change
c275159/f1p45/1937	106.56	122.37	117.72	64.74	84.06	71.58	1.7022	0.767399	0.011562	0.316309	no change
c1441/f13p16/1153	20.63	20.95	34.42	58.38	100.4	72.06	0.455311	-1.13508	0.0115785	0.316309	down
c258586/f6p22/1135	233.91	231.04	241.98	195.31	216.72	208.18	1.18414	0.243838	0.0115835	0.316309	no change
c64736/f1p7/1990	5.7	6.32	7.05	4.07	4.56	5.36	1.44582	0.531887	0.0115972	0.316309	no change
c63704/f1p9/1929	0.03	0.11	0.22	0	0.03	0.06	1.16576	0.221272	0.0116052	0.316309	no change
c141036/f2p7/1564	48.12	53.35	50.45	14.8	20	25.29	2.80814	1.48962	0.0116058	0.316309	up
c340809/f1p0/482	1.47	1.11	1.31	2.46	2.68	2.93	0.628873	-0.66916	0.011606	0.316309	no change
c93665/f1p9/1231	4.19	4.36	4.44	5.69	5.81	6.46	0.787796	-0.344106	0.0116154	0.316309	no change
c111440/f10p34/1739	155.94	140.79	184.3	45.64	87.98	68.37	3.03167	1.60011	0.0116193	0.316309	up
c247817/f1p3/901	1.69	1.13	2.71	8.74	7.93	8.74	0.333921	-1.58242	0.0116307	0.316309	down
c2222/f1p21/4278	5.51	5.73	6.2	4.59	4.31	4.7	1.26941	0.344159	0.011638	0.316309	no change
c30328/f1p1/3357	0.58	0.57	0.68	1.02	0.98	1.15	0.808278	-0.307077	0.0116455	0.316309	no change
c232879/f1p9/1090	29.45	28.45	34.64	49.53	47.83	47.31	0.680554	-0.555219	0.0116706	0.316309	no change
c40646/f1p303/1672	111.35	98.03	211.21	27.87	65.99	74.08	4.19224	2.06772	0.0116844	0.316309	up
c17771/f1p17/2052	42.27	37.3	47.15	16.63	19.84	13.37	2.61229	1.38532	0.0116893	0.316309	up
c33190/f1p7/3406	2.74	2.78	4.11	1.96	3.13	2.73	1.42554	0.511511	0.0117035	0.316309	no change
c155151/f1p6/1824	14.91	14.98	17.97	8.99	12.56	12.72	1.60254	0.680364	0.0117137	0.316309	no change
c40060/f1p118/2510	22.96	20.31	24.13	10.67	14.4	14.36	1.85177	0.888908	0.0117173	0.316309	no change
c4033/f1p3/1395	14.61	14.36	21.15	8.89	8.93	11.14	1.9365	0.953455	0.0117192	0.316309	no change
c277311/f1p1/1270	0.67	1.02	1.1	0.29	0.22	0.21	1.6422	0.71563	0.0117346	0.316309	no change
c11646/f1p66/2012	10.28	9.6	16.22	4.37	5.91	7.95	2.40644	1.2669	0.0117447	0.316309	up
c32607/f1p4/2661	0.53	0.46	0.97	0.15	0.46	0.44	1.44266	0.528729	0.0117485	0.316309	no change
c47707/f1p25/1081	3.34	3.61	5.13	7.54	9.79	7.85	0.631524	-0.663091	0.0117596	0.316309	no change
c39070/f1p13/1981	1.48	1.29	1.67	3.36	2.79	3.36	0.602768	-0.730326	0.0117675	0.316309	no change
c226494/f2p1/1046	6.24	6.17	4.11	14.51	7.4	8.64	0.446452	-1.16342	0.0117687	0.316309	down
c57402/f1p1/1121	0.1	0.16	0.16	0.43	0.35	0.38	0.824772	-0.277932	0.0117932	0.316309	no change
c278765/f1p24/1843	7.03	6.48	8.86	4.56	4.47	4.96	1.62655	0.701815	0.0118041	0.316309	no change
c350159/f1p1/771	0.09	0.18	0.18	0	0	0	1.17787	0.236186	0.0118072	0.316309	no change
c32708/f1p35/2691	4.68	4.8	5.3	7.98	8.24	9.96	0.653067	-0.614696	0.0118077	0.316309	no change
c234514/f1p4/1661	11	10.64	11.75	7	8.47	8.86	1.44303	0.529106	0.0118165	0.316309	no change
c146411/f1p28/1520	108.73	111.78	197.45	86.9	105.22	108.3	1.78288	0.834211	0.0118214	0.316309	no change
c26536/f1p9/2195	16.79	15.98	18.29	13.08	12.87	13.92	1.31114	0.390825	0.0118246	0.316309	no change
c30558/f1p0/2446	0.19	0.26	0.2	0.48	0.58	0.49	0.810161	-0.303719	0.0118252	0.316309	no change
c34152/f1p11/2375	2.51	2.88	6.58	9.73	20.69	23.11	0.43479	-1.20161	0.0118347	0.316309	down
c66525/f1p0/1004	2.95	2.78	3.61	0.39	1.36	1.3	2.56824	1.36078	0.0118485	0.316309	up
c10344/f1p42/2669	28.16	25.63	25.97	21.6	20.43	19.73	1.22567	0.293575	0.0118486	0.316309	no change
c36129/f1p33/2078	45.71	46.03	47.54	22.6	32.02	27.36	1.84711	0.885269	0.0118497	0.316309	no change
c40865/f1p3/1320	28.19	28.2	32.14	15.2	22.26	20.25	1.74838	0.806015	0.0118512	0.316309	no change
c35770/f1p29/3201	0.23	0.22	0.17	0.32	0.23	0.24	0.920348	-0.119749	0.0118562	0.316309	no change
c2127/f1p10/3884	0.11	0.18	0.41	0	0.1	0.2	1.26739	0.341858	0.0118646	0.316309	no change
c40233/f1p14/2502	1.9	2.34	3.5	5.82	11.89	10.11	0.487586	-1.03627	0.0118655	0.316309	down
c35298/f1p13/3972	3.58	3.36	3.31	18.2	11.5	8.91	0.280713	-1.83283	0.0118703	0.316309	down
c36046/f1p19/3810	1.9	2.13	2.82	1.89	2.12	2.15	1.20984	0.27482	0.0118724	0.316309	no change
c143762/f1p3/1580	26.64	26.82	29.74	22.97	22.03	22.29	1.2643	0.338341	0.0118726	0.316309	no change
c31992/f1p0/951	0.88	0.98	0.99	1.57	2.1	1.94	0.725856	-0.462244	0.0118888	0.316309	no change
c2973/f1p2/4460	0.12	0.12	0	0.33	0.13	0.17	0.820612	-0.285228	0.0119004	0.316309	no change
c9494/f1p0/1304	0.53	0.72	0.91	1.61	2.32	2.65	0.632026	-0.661944	0.0119043	0.316309	no change
c55833/f6p4/1006	124.91	137.74	154.31	109.06	134.95	120.23	1.28829	0.365454	0.0119152	0.316309	no change
c17094/f2p2/2309	9.98	10.9	12.41	6.7	6.27	5.47	1.76515	0.819791	0.0119218	0.316309	no change
c9677/f3p28/2364	59.09	61.82	59.7	38.48	46.25	40.47	1.48657	0.571991	0.011922	0.316309	no change
c24920/f2p4/1205	0.9	0.9	1.21	1.96	2.13	1.81	0.717482	-0.478984	0.0119337	0.316309	no change
c74131/f1p1/890	5.44	5.1	5.74	3.65	4.21	4.4	1.3399	0.422125	0.0119397	0.316309	no change
c16582/f1p5/3001	6.13	5.7	6.48	2.06	3.5	3.21	2.07117	1.05045	0.0119425	0.316309	up
c145838/f1p5/1730	42.77	41.41	45.04	30.28	26.53	30.32	1.47217	0.557941	0.0119485	0.316309	no change
c270621/f1p22/1807	460.45	453.87	529.04	326.16	419.71	401.72	1.42144	0.507355	0.0119501	0.316309	no change
c225611/f1p4/1351	0.43	0.61	0.58	0.94	1.11	1.1	0.790762	-0.338684	0.0119553	0.316309	no change
c5395/f1p55/2480	1.7	2.46	10.26	2.13	7.32	5.8	1.8427	0.88182	0.0119573	0.316309	no change
c279195/f1p2/1830	1.78	1.55	2.29	0.8	1.17	1.29	1.56839	0.649284	0.0119699	0.316309	no change
c16176/f1p226/3122	0.07	0.07	0.15	0	0.07	0.08	1.0957	0.131853	0.0119764	0.316309	no change
c14/f1p83/9204	34.02	33.62	29.17	27.68	24.13	25.31	1.1394	0.188271	0.0119782	0.316309	no change
c23087/f1p1/1148	3.41	3.34	3.92	6.63	5.66	6.08	0.648727	-0.624316	0.0119788	0.316309	no change
c25109/f1p59/3458	17.89	17.9	19.22	10.81	13.38	10.6	1.63033	0.705167	0.011984	0.316309	no change
c15006/f1p1/1370	0.08	0	0	0.41	0.19	0.25	0.751299	-0.412542	0.0119858	0.316309	no change
c29768/f1p0/1131	0.34	0.51	0.94	0.19	0.5	0.27	1.43728	0.523341	0.0119993	0.316309	no change
c60156/f1p26/2186	0.19	0.15	0.35	0	0.04	0	1.28414	0.360808	0.0120027	0.316309	no change
c30505/f1p14/2864	8.44	9.21	9.24	7.25	7.83	7.23	1.22407	0.291686	0.0120064	0.316309	no change
c2757/f1p17/5606	1.15	1.22	1.1	1.83	1.67	1.5	0.781443	-0.355787	0.0120133	0.316309	no change
c35072/f1p17/2997	80.42	79.82	109.72	49.07	74.52	58.58	1.81815	0.862469	0.0120252	0.316309	no change
c257356/f19p38/1626	178.2	179.52	208.99	67.31	118.91	98.62	2.46171	1.29966	0.0120271	0.316309	up
c189187/f1p6/1754	0.43	0.19	0.17	0.8	0.51	0.5	0.703625	-0.507121	0.0120376	0.316386	no change
c41572/f1p5/1456	2.02	2.45	1.99	4.54	3.48	3.73	0.601117	-0.734283	0.0120505	0.316386	no change
c13868/f1p7/1436	33.68	34.69	34.76	22.98	27.96	25.33	1.41212	0.497864	0.0120514	0.316386	no change
c141235/f1p114/1688	0.6	0.74	0.95	1.17	1.26	1.31	0.851485	-0.231947	0.0120608	0.316397	no change
c25714/f1p82/3267	36.57	41.71	47.63	34.38	37.22	35.06	1.2995	0.377954	0.0120661	0.316397	no change
c28638/f1p87/3267	5.8	6.85	6.32	9.41	11.07	10.68	0.678954	-0.558615	0.0120796	0.316562	no change
c36282/f1p212/2032	0.12	0.1	0.1	0	0.03	0	1.09479	0.130656	0.0120973	0.316839	no change
c68446/f1p14/1185	17.09	17.68	20.36	12.45	16.05	16.31	1.38903	0.474078	0.0121091	0.316839	no change
c33629/f1p168/2635	25.74	24.19	27.63	20.74	21.16	20.51	1.27196	0.347052	0.0121219	0.316839	no change
c17182/f1p10/2793	14.95	15.25	13.31	7.97	8.43	6.58	1.69814	0.763959	0.0121287	0.316839	no change
c46833/f1p2/1319	2.12	2.23	1.54	0	0.34	0	2.57589	1.36507	0.0121316	0.316839	up
c119045/f4p2/1566	29.13	28.98	29.69	18.75	22.02	22.93	1.44172	0.527793	0.0121392	0.316839	no change
c68041/f1p10/1792	0.1	0.22	0.1	1.16	0.93	0.67	0.563857	-0.826599	0.0121402	0.316839	no change
c41568/f1p0/1173	1.74	1.76	3.08	5.11	5.33	5.77	0.582928	-0.778611	0.0121505	0.316921	no change
c234624/f1p3/1957	18.58	18.28	11.47	3.38	4.48	4.1	2.98543	1.57794	0.0121772	0.317432	up
c262826/f1p0/1402	0.15	0.12	0.24	0.75	0.72	0.57	0.70816	-0.497852	0.0122089	0.317905	no change
c28887/f1p107/2793	0.58	0.91	0.55	466.05	722.98	75.74	0.00480854	-7.70019	0.0122167	0.317905	down
c26572/f1p2/1120	0.1	0.1	0.16	0.05	0.05	0.05	1.0888	0.122735	0.0122169	0.317905	no change
c263218/f1p0/1186	0.65	0.48	0.54	1.74	2.67	2.49	0.50238	-0.99315	0.0122283	0.318014	no change
c3223/f4p19/1382	72	70.93	69.71	43.77	52.9	50.09	1.49312	0.578329	0.0122532	0.318126	no change
c515/f1p980/4389	0.3	0.51	0	3.33	2.06	4.23	0.262712	-1.92845	0.0122556	0.318126	down
c29303/f3p23/1116	170.53	160.63	136.23	54.74	74.62	58.87	2.40693	1.2672	0.0122818	0.318126	up
c76821/f1p3/898	6.13	7.12	8.49	12.84	13.01	12.21	0.660362	-0.598671	0.0122923	0.318126	no change
c13884/f1p84/2177	0.16	0.24	0.34	0.03	0.22	0.13	1.20995	0.274944	0.0122954	0.318126	no change
c54123/f5p9/961	5.61	5.38	8.79	14.07	15.61	18.7	0.536134	-0.899334	0.012302	0.318126	no change
c68695/f1p10/989	37.17	38.67	45.78	27.73	35.99	30.04	1.463	0.548927	0.0123067	0.318126	no change
c10888/f1p1/1248	15.71	14.8	19.28	9.54	12.63	13.32	1.60889	0.68607	0.0123131	0.318126	no change
c266400/f1p57/1404	9.09	10.84	11.43	3.13	4.7	6.08	2.48677	1.31427	0.0123133	0.318126	up
c13104/f1p4/2563	1.94	1.89	2.54	1.46	1.62	1.8	1.3093	0.388797	0.0123226	0.318126	no change
c151484/f1p50/1495	3.86	4.27	5.69	3.58	4.11	4.55	1.28484	0.361594	0.0123331	0.318126	no change
c6296/f1p24/1410	15.92	15.59	28.48	55.33	72.81	56	0.425553	-1.23259	0.0123371	0.318126	down
c281194/f1p2/1235	29.89	30.26	31.58	19.54	21.94	24.5	1.46699	0.552858	0.0123401	0.318126	no change
c36623/f1p28/2866	17.14	16.95	16.97	10.25	12.67	10.79	1.52813	0.611772	0.0123406	0.318126	no change
c81327/f1p1/1308	3.69	4.27	4.1	5.65	5.95	6.42	0.747771	-0.419331	0.0123572	0.318126	no change
c101180/f1p13/870	30.96	33.43	40.39	80.31	68.48	68.83	0.513388	-0.961879	0.0123577	0.318126	no change
c64119/f1p540/1812	0.08	0.08	0.18	0	0	0	1.15171	0.203771	0.0123627	0.318126	no change
c88130/f4p7/1797	47.76	45.63	50.05	39.63	39.52	41.58	1.21498	0.280935	0.0123641	0.318126	no change
c19584/f1p7/1519	60.54	58.33	92.08	46.47	63.67	60.17	1.55498	0.636896	0.0123814	0.318126	no change
c82551/f1p15/1452	7.71	10.26	12.65	2.45	6.5	4.17	2.98322	1.57687	0.0123843	0.318126	up
c42385/f1p7/1096	5.35	4.95	6.12	3.04	3.55	2.74	1.67372	0.74306	0.0123952	0.318126	no change
c4066/f1p1/1704	0.29	0.21	0.19	0.82	0.8	1.12	0.63747	-0.649572	0.0124024	0.318126	no change
c27243/f1p42/3236	76.88	79.39	82.02	49.71	63.59	60.1	1.49259	0.577822	0.0124037	0.318126	no change
c151042/f1p112/1858	100.13	109.07	110.62	76.89	86.09	74.36	1.40745	0.493086	0.0124049	0.318126	no change
c141866/f1p20/1775	47.46	45.11	57.49	35.12	34.11	36.11	1.5174	0.6016	0.0124188	0.318135	no change
c3158/f1p64/4033	7.8	7.9	7.87	5.04	5.9	6.12	1.38514	0.470031	0.0124196	0.318135	no change
c60288/f1p10/1141	0.38	0.18	0.54	2.66	2.56	1.82	0.417554	-1.25996	0.0124362	0.318376	down
c22433/f1p125/3293	44.38	44.31	40.52	28.28	30.52	31.7	1.39971	0.485132	0.0124571	0.318444	no change
c38112/f1p1/2034	15.07	15.49	14.82	8.18	10.47	9.98	1.61138	0.688293	0.0124658	0.318444	no change
c18476/f4p13/1296	3.46	2.49	2.37	6.06	3.87	4.13	0.554401	-0.850999	0.0124748	0.318444	no change
c140337/f1p7/1771	0	0.18	0.17	1	1.66	1.12	0.548791	-0.865672	0.0124763	0.318444	no change
c1031/f4p10/2275	7.12	7.67	7.91	5.22	5.59	6.34	1.35554	0.438868	0.0124827	0.318444	no change
c278469/f1p104/1983	3.14	3.67	5.89	10.39	19.7	22.57	0.416865	-1.26235	0.0124925	0.318444	down
c85124/f1p1/1150	8	10.45	11.87	6.87	9.14	8.04	1.46208	0.54802	0.0124945	0.318444	no change
c30820/f1p2/3863	1.64	1.64	1.86	1.35	1.4	1.54	1.16628	0.221914	0.0124997	0.318444	no change
c13735/f1p5/2756	3.57	3.38	3.13	2.24	2.46	2.29	1.27759	0.353423	0.0125035	0.318444	no change
c271811/f1p48/1542	78.52	75.33	93.68	58.52	74.03	68.09	1.39532	0.480597	0.0125235	0.318539	no change
c302660/f3p0/1057	5.45	4.33	7.19	1.72	3.24	2.61	2.3388	1.22577	0.0125268	0.318539	up
c13264/f1p84/2680	0.7	0.82	1.16	0.26	0.65	0.74	1.45207	0.53811	0.0125601	0.318539	no change
c38594/f1p3/2019	0.05	0.15	0.31	0	0.12	0.03	1.2288	0.297245	0.0125655	0.318539	no change
c40989/f1p2/2111	3.22	4.42	3.39	7.66	7.32	7.2	0.544221	-0.877736	0.0125691	0.318539	no change
c94829/f1p70/1834	0	0	0	0.08	0.08	0.05	0.931639	-0.102157	0.012572	0.318539	no change
c222575/f1p2/1450	4.93	4.72	4.83	1.8	2.8	2.58	1.86278	0.897458	0.0125757	0.318539	no change
c279701/f1p20/1498	0.03	0.04	0	0.13	0.1	0.07	0.909299	-0.137173	0.0125874	0.318539	no change
c40794/f1p66/2525	304.96	302.06	374.52	68.62	143.17	146.75	3.80168	1.92664	0.0125915	0.318539	up
c265609/f1p3/1309	0.45	0.3	0	0.53	0.42	0.33	0.735449	-0.443303	0.012609	0.318539	no change
c107812/f1p3/1315	6.8	8.35	8.35	4.75	5.98	5.03	1.54939	0.631703	0.0126249	0.318539	no change
c16082/f1p2/983	0.48	0.5	1.01	0.23	0.67	0.51	1.3668	0.450806	0.0126305	0.318539	no change
c40490/f1p68/2467	83.93	85.27	87.47	60.69	56.71	50.62	1.49755	0.582603	0.0126324	0.318539	no change
c22523/f1p32/2093	17.06	16.86	20.31	9.88	14.44	13.55	1.64802	0.720733	0.0126382	0.318539	no change
c31266/f1p72/2181	21.5	26.73	28.4	11.48	17.84	18	1.95908	0.970177	0.0126399	0.318539	no change
c4893/f1p315/2489	151.36	151.17	304.92	47.58	122.56	127.71	3.57212	1.83678	0.0126495	0.318539	up
c56164/f1p7/1729	3.06	3.55	3.76	2.22	3.03	2.73	1.35617	0.439543	0.0126499	0.318539	no change
c34014/f1p38/3762	9.05	9.48	9.98	8.69	8.85	9.18	1.10255	0.140846	0.0126615	0.318539	no change
c35480/f1p69/2862	1.99	2.08	2.15	1.07	1.55	1.28	1.42696	0.512944	0.0126617	0.318539	no change
c62970/f1p17/1517	21.96	16.67	17.62	5.99	7.72	8.04	2.40278	1.2647	0.0126622	0.318539	up
c68714/f1p11/2080	0.36	0.47	0.37	1.23	1.1	0.86	0.657338	-0.605293	0.0126632	0.318539	no change
c31580/f1p8/2069	5.73	5.13	6.85	3.81	4.25	4.47	1.46347	0.549391	0.0126654	0.318539	no change
c16650/f1p8/3169	8.64	8.43	7.48	3.53	3.95	4.68	1.80711	0.853685	0.0126849	0.318714	no change
c29964/f1p21/2333	3.45	3.29	2.59	5.26	4.25	3.62	0.664082	-0.590567	0.0126935	0.318714	no change
c87297/f1p0/1995	0.21	0	0.17	1.04	1.11	1.5	0.524699	-0.930439	0.0126957	0.318714	no change
c5007/f1p34/2149	6.29	10.67	15.65	6.2	9.14	8.35	1.8468	0.885025	0.0127011	0.318714	no change
c37440/f1p1/1518	0.03	0.11	0.29	0.65	0.68	0.62	0.749642	-0.415725	0.0127342	0.319363	no change
c62645/f1p6/1929	0.66	0.53	0.78	1.34	1.28	1.41	0.729737	-0.454551	0.0127514	0.319487	no change
c263213/f1p2/1187	13.4	12.52	10.31	30.88	30.36	20.43	0.408058	-1.29315	0.0127535	0.319487	down
c188240/f1p3/1728	2.6	2.95	2.7	0.66	1.38	1.04	2.03292	1.02356	0.0127629	0.319541	up
c39466/f1p6/1243	11.22	12	17.66	7.36	11.89	8.75	1.81003	0.856015	0.0127794	0.319624	no change
c171621/f22p74/1087	263.35	266.05	260.64	170.53	199.1	168.51	1.49676	0.581845	0.0127874	0.319624	no change
c16700/f1p316/2430	0.07	0.08	0.18	0	0	0	1.15146	0.203466	0.0127879	0.319624	no change
c12491/f1p71/2155	28.06	30.15	36.22	17.27	25.28	19.18	1.77907	0.83112	0.0127992	0.319697	no change
c9560/f1p70/3769	0.13	0.18	0.26	0.1	0.11	0.12	1.11776	0.160609	0.0128096	0.319697	no change
c62305/f1p6/1749	0.7	0.75	1.17	0.27	0.7	0.73	1.43009	0.516102	0.0128124	0.319697	no change
c35319/f1p126/2383	25.86	27.48	26.74	54.47	60.58	45.08	0.51437	-0.959122	0.0128424	0.319935	no change
c142868/f1p7/1745	10.63	11.4	9.35	5.98	5.51	6.52	1.54945	0.631755	0.0128549	0.319935	no change
c273318/f1p1/982	0.12	0.31	0.63	0	0.06	0.19	1.45786	0.543855	0.0128588	0.319935	no change
c3256/f1p153/4043	65.55	64.45	59.87	77.37	68.06	67.11	0.835487	-0.259311	0.0128942	0.319935	no change
c38447/f1p9/2022	1.15	1.25	2.67	1.02	1.64	1.65	1.4276	0.513596	0.0128991	0.319935	no change
c35576/f1p33/2403	42.11	40.95	52.29	32.37	37.1	32.55	1.46058	0.546543	0.0129107	0.319935	no change
c60956/f1p7/2171	2.21	2.12	2.18	1.57	1.31	1.27	1.28931	0.3666	0.0129479	0.319935	no change
c5139/f1p60/2406	9.16	9.98	15.36	16.77	22.89	20.36	0.751615	-0.411933	0.01296	0.319935	no change
c65853/f1p0/1034	28.73	30.75	29.78	20.77	24.49	22.94	1.35673	0.440136	0.0129637	0.319935	no change
c93626/f5p33/1211	190.05	205.01	204.78	159.19	169.8	154.24	1.27725	0.353038	0.0129742	0.319935	no change
c235012/f1p34/1682	158.19	162.16	187.93	36.06	79.51	69.56	3.71417	1.89304	0.0129744	0.319935	up
c119774/f1p0/1195	0.5	0.67	0.44	1.1	1.16	1.23	0.699668	-0.515257	0.0129784	0.319935	no change
c10081/f1p19/2120	10.09	8.55	9.15	5.43	5.83	6.16	1.5056	0.590334	0.0129805	0.319935	no change
c23129/f1p8/2398	4.67	5.21	5.79	9.46	9.11	8.28	0.652741	-0.615418	0.0129838	0.319935	no change
c21465/f1p15/3697	19.15	22.7	21.99	11.74	15.87	14.18	1.6615	0.732488	0.0129984	0.319935	no change
c60595/f1p64/1112	0.11	0.26	0.38	0	0.06	0.15	1.28864	0.365851	0.0130002	0.319935	no change
c111936/f2p0/1145	9.5	10.46	11.38	13.44	13.57	14.09	0.828408	-0.271587	0.0130034	0.319935	no change
c91437/f1p5/2049	0.19	0.33	0.36	2	1.95	1.29	0.478132	-1.06452	0.0130205	0.319935	down
c40422/f1p1/3042	0	0.09	0.19	0.54	0.53	0.48	0.760308	-0.395344	0.0130282	0.319935	no change
c43591/f1p35/2479	95.07	89.21	90.52	59.76	63.25	69.74	1.4393	0.525366	0.0130299	0.319935	no change
c149505/f1p7/1894	0.06	0.23	0.3	0.69	0.76	0.94	0.727517	-0.458946	0.0130316	0.319935	no change
c36691/f1p13/2542	6.94	6.34	7.96	19.94	14.69	15.64	0.448776	-1.15593	0.0130327	0.319935	down
c30216/f1p1/3156	2.08	2.12	2.25	0.86	1.45	1.24	1.58083	0.66068	0.0130358	0.319935	no change
c233078/f1p3/1779	19.65	19.04	17.92	8.83	11.66	10.75	1.80063	0.848501	0.0130633	0.319935	no change
c150683/f1p5/1208	0.92	1.91	5.56	0	0	0.59	4.69971	2.23257	0.013068	0.319935	up
c284064/f3p38/779	302.87	287.62	356.78	244.7	265.26	274.01	1.32244	0.4032	0.013082	0.319935	no change
c24670/f1p212/3996	16.08	16.93	14.84	32.01	27.37	22.76	0.547064	-0.870218	0.0130837	0.319935	no change
c2410/f1p36/4101	16.63	16.09	17.46	8.31	11.02	11.62	1.73864	0.797961	0.0130874	0.319935	no change
c91566/f2p6/1060	4.79	4.21	6.05	27.24	21.44	15.93	0.268102	-1.89915	0.0130944	0.319935	down
c24513/f1p142/1211	0.11	0.08	0.17	0	0	0	1.14532	0.195756	0.0130958	0.319935	no change
c19036/f1p4/2059	13.63	13.34	15.41	7.77	10.54	10.8	1.61184	0.688709	0.0131044	0.319935	no change
c15893/f3p7/1105	22.87	23.85	26.65	32.17	35.55	39.31	0.762089	-0.391968	0.0131057	0.319935	no change
c30309/f1p184/2683	1.37	1.37	1.54	1.09	1.3	1.15	1.16548	0.220923	0.0131146	0.319935	no change
c47270/f1p232/1575	742.62	731.18	94.22	12.68	5.86	1.52	19.8751	4.31289	0.0131218	0.319935	up
c35838/f1p43/3416	6.28	6.08	6.67	3.53	4.06	4.75	1.54329	0.626011	0.0131266	0.319935	no change
c28775/f1p6/1421	0.18	0.34	0.58	0.95	1.04	1.03	0.759496	-0.396885	0.0131273	0.319935	no change
c29645/f1p36/2725	29.82	26.33	28.16	20.81	21.39	20.95	1.30921	0.388692	0.0131278	0.319935	no change
c60273/f1p9/1802	0.1	0.14	0.35	0	0.07	0	1.27271	0.347907	0.0131403	0.319935	no change
c223616/f1p14/1576	0.95	2.25	1.25	7.32	8.2	6.71	0.295389	-1.75931	0.0131404	0.319935	down
c92831/f1p16/1095	50.65	53.34	53.39	30.14	39.09	32.11	1.64678	0.719646	0.013143	0.319935	no change
c19234/f1p10/1343	0.49	0.41	0.42	1.07	0.95	0.75	0.718572	-0.476796	0.0131547	0.319935	no change
c280733/f1p4/1571	0.4	0.36	0.38	0.12	0.2	0.11	1.21572	0.281811	0.0131663	0.319935	no change
c27997/f1p18/3554	38.62	38.85	40.06	27.38	29.84	25.12	1.43999	0.526064	0.0131694	0.319935	no change
c15287/f1p4/3060	0.89	1.02	1.2	0.43	0.85	0.74	1.37454	0.458944	0.0131704	0.319935	no change
c43841/f1p8/1091	0.57	0.97	0.98	1.99	2.83	2.33	0.615436	-0.700319	0.0131718	0.319935	no change
c195897/f1p7/1303	0.16	0.2	0.05	0.53	0.45	0.64	0.7072	-0.499809	0.0131749	0.319935	no change
c81068/f1p25/1076	1017.39	980.04	789.65	443.11	322.99	257.45	2.24787	1.16856	0.0131762	0.319935	up
c21057/f2p127/2110	140.74	139.63	129.35	101	80.62	81.88	1.41969	0.505577	0.0131783	0.319935	no change
c41296/f1p22/2542	5.49	6	6.94	4.74	5.16	5.78	1.27064	0.345558	0.0131826	0.319935	no change
c81496/f1p9/1477	6.24	5.55	6.43	3.8	3.86	3.27	1.53421	0.617495	0.0131829	0.319935	no change
c2782/f1p9/4573	6.85	7.32	6.76	4.95	4.15	4.02	1.41293	0.49869	0.0131923	0.319967	no change
c30566/f1p10/1972	3.33	4.18	6.84	1.07	3.54	3.46	2.48291	1.31203	0.0132047	0.319967	up
c19827/f1p4/1567	0.52	0.51	0.72	0.97	1.12	0.99	0.830062	-0.268708	0.0132225	0.319967	no change
c26145/f1p42/2988	36.09	35.99	36.33	25.47	29.06	29.68	1.33233	0.413947	0.013241	0.319967	no change
c1589/f1p455/2621	29.43	30.13	5.9	0	0	0	10.4223	3.38161	0.0132437	0.319967	up
c2205/f1p59/2031	0.04	0	0.04	0.14	0.14	0.16	0.899907	-0.152152	0.0132504	0.319967	no change
c58767/f1p3/1102	5.25	6.54	7.77	3.93	6.06	5.93	1.4819	0.567448	0.0132511	0.319967	no change
c47786/f1p18/1219	22.8	24.96	23.62	18.6	18.89	17.56	1.28393	0.360564	0.0132516	0.319967	no change
c279681/f1p3/1242	6.47	6.69	6.94	4.82	5.34	5.81	1.28654	0.363496	0.0132677	0.319967	no change
c34870/f1p62/3110	3.8	4.66	6.06	8.01	9.22	8.38	0.712496	-0.489045	0.0132695	0.319967	no change
c43934/f3p21/1297	123.2	116.89	131.27	164.14	163.32	157.61	0.784561	-0.350043	0.0132709	0.319967	no change
c41536/f1p70/1510	0.24	0.19	0.15	0	0.03	0	1.15594	0.209065	0.0132767	0.319967	no change
c67503/f1p65/2263	0.87	1.23	0.67	2.4	2.28	2.74	0.521922	-0.938094	0.0132781	0.319967	no change
c22828/f3p3/1209	17.05	15.47	23.62	5.21	10.42	10.85	2.77858	1.47435	0.0133025	0.320229	up
c25508/f1p11/3369	0.3	0.31	0.58	0.76	1.2	1.05	0.793222	-0.334204	0.0133034	0.320229	no change
c85166/f1p40/1643	0.08	0.07	0.16	0	0	0	1.13484	0.182495	0.0133147	0.320326	no change
c36734/f1p73/3912	19.45	20.54	18.97	14.94	12.96	14.29	1.31941	0.399898	0.013324	0.320377	no change
c11984/f1p19/2091	16.55	18.01	23.57	7.8	15.18	12.78	2.11803	1.08272	0.013361	0.320799	up
c19635/f1p3/1572	0.1	0.24	0.17	0.56	0.52	0.53	0.766664	-0.383334	0.0133633	0.320799	no change
c40826/f1p10/2344	2.06	2.56	3.7	1.76	3.14	3.02	1.34975	0.432688	0.0133635	0.320799	no change
c15731/f1p1/3075	2	2.33	2.19	1.22	1.52	1.22	1.41879	0.504663	0.0133706	0.320799	no change
c26253/f1p0/2778	0.08	0.09	0.16	0.29	0.27	0.29	0.886242	-0.174228	0.0133832	0.320893	no change
c277264/f1p4/1740	3.38	3.88	4.25	6.29	7.43	6.14	0.689654	-0.536056	0.013389	0.320893	no change
c1797/f1p49/4954	29.96	37.5	36.88	19.63	20.78	16.97	1.87359	0.905802	0.013415	0.321112	no change
c40328/f1p4/1316	2.05	1.94	2.3	1.25	1.65	1.67	1.33143	0.412978	0.0134178	0.321112	no change
c11623/f1p5/2300	0.23	0.19	0.4	0.04	0.17	0.18	1.22794	0.29624	0.0134231	0.321112	no change
c65037/f1p10/2169	2.27	2.37	2.53	4.96	3.85	4.6	0.614087	-0.703484	0.0134271	0.321112	no change
c34832/f1p43/2916	27.47	27.73	27.21	17.59	20.72	20.99	1.43052	0.516535	0.0134522	0.321277	no change
c29108/f1p141/2944	2.06	1.84	1.48	0.42	0.66	0.58	1.72615	0.787561	0.0134671	0.321277	no change
c22498/f1p62/3255	123.49	129.02	120.38	107.01	106.24	107.31	1.14477	0.195058	0.0134712	0.321277	no change
c34165/f1p57/2130	36.42	38.8	39.21	31.67	29.51	30.17	1.25313	0.325533	0.0134748	0.321277	no change
c116606/f1p5/1628	30.13	31.2	33.74	23.13	21.04	20.02	1.47519	0.560904	0.0134765	0.321277	no change
c40440/f1p5/984	5.36	5.16	4.6	3.73	3.76	3.83	1.20927	0.27414	0.0134789	0.321277	no change
c36457/f1p45/1809	62.97	58.53	63.72	36.78	46.28	44.18	1.55089	0.6331	0.0134847	0.321277	no change
c32960/f1p10/2204	4.36	3.64	3.85	6.25	6.82	7.41	0.633506	-0.65857	0.0135162	0.321855	no change
c351217/f1p2/735	19.41	20.69	23.19	16.8	20.8	18.81	1.24202	0.31269	0.0135619	0.322566	no change
c34594/f1p36/3207	65.46	71.8	69.4	48.97	53.2	46.15	1.4168	0.502632	0.0135743	0.322566	no change
c97076/f1p2/857	418.72	416.87	488.78	794.41	758.73	682	0.614438	-0.702661	0.0135788	0.322566	no change
c139002/f3p21/1674	23.93	25.98	26.81	34.42	42.18	42.88	0.716553	-0.480854	0.0135817	0.322566	no change
c62274/f1p1/1191	1.1	1.15	1.46	0.84	0.79	0.89	1.28646	0.363408	0.0135825	0.322566	no change
c20953/f2p35/1174	96.24	96.14	96.52	64.35	77.72	70.67	1.41429	0.500079	0.0136113	0.323077	no change
c146381/f2p12/1708	40.15	41.93	42.13	22.28	28.89	29.67	1.66628	0.736635	0.0136211	0.323136	no change
c19097/f1p9/2162	22.22	25.21	23.51	16.45	18.6	18.14	1.37015	0.454331	0.0136314	0.323149	no change
c47798/f1p0/1438	2.03	2.22	2.56	6.19	5.81	4.59	0.513045	-0.962843	0.013641	0.323149	no change
c13530/f1p527/2681	0.06	0.14	0.44	0.08	0.37	0.36	1.13903	0.187805	0.0136549	0.323149	no change
c109298/f1p24/1363	0.67	0.3	0.07	0.76	0.59	0.54	0.675891	-0.565138	0.0136911	0.323149	no change
c34390/f1p48/3178	29.17	29.56	29.42	33.12	31.68	31.78	0.90706	-0.140731	0.0136927	0.323149	no change
c45296/f1p15/1312	5.44	6.23	8.23	17.04	14.57	15.7	0.497997	-1.00579	0.0137002	0.323149	down
c283777/f5p7/860	854	878.23	672.29	151.37	250.36	244.48	3.92328	1.97206	0.0137027	0.323149	up
c5811/f1p129/2321	84.15	86.32	95.96	106.58	122.67	126.99	0.822462	-0.281979	0.0137033	0.323149	no change
c47626/f1p8/1633	1.82	2.13	3.53	8.39	11.3	7.52	0.423807	-1.23852	0.0137131	0.323149	down
c8060/f2p28/1307	133.41	128.32	146.16	108.26	116.32	122.59	1.25097	0.323053	0.0137145	0.323149	no change
c237839/f1p7/1643	2.57	1.87	2.95	0	0.45	0.76	3.01284	1.59112	0.0137156	0.323149	up
c2971/f1p239/4906	24.76	23.31	31.45	43.78	45.74	44.75	0.662288	-0.59447	0.0137262	0.323149	no change
c17400/f1p164/3653	13.29	13.09	12.58	7.89	7.68	9.26	1.50226	0.587134	0.0137438	0.323149	no change
c26098/f1p33/3020	3.71	3.53	4.35	7.39	6.71	6.39	0.636224	-0.652393	0.0137439	0.323149	no change
c30347/f1p16/2090	31.77	28.89	28.95	21.97	22.98	20.9	1.30969	0.389226	0.0137524	0.323149	no change
c199/f1p66/6564	4.37	4.3	4.63	3.24	3.27	2.84	1.33335	0.415057	0.0137667	0.323149	no change
c140908/f1p5/1761	34.39	37.81	36.92	26.2	28.86	25.14	1.38948	0.474544	0.0137683	0.323149	no change
c14/f7p111/4802	5484.6	5529.14	297.21	2.21	2.5	4.94	178.082	7.4764	0.0137698	0.323149	up
c63/f1p25/4808	0.08	0.06	0.06	0.14	0.11	0.1	0.941874	-0.0863942	0.0137713	0.323149	no change
c10470/f1p1/1083	0.05	0.11	0.39	0	0.16	0.06	1.2558	0.328612	0.0137737	0.323149	no change
c30642/f1p18/2113	7.68	7.78	7.99	6.09	7	6.81	1.20745	0.271958	0.0137747	0.323149	no change
c16329/f1p109/2595	2.92	4.38	5.23	1.66	3.48	2.8	1.88673	0.915884	0.0138017	0.323276	no change
c1632/f1p29/2906	0.1	0.11	0.14	0.04	0.06	0.09	1.07328	0.102023	0.0138086	0.323276	no change
c5315/f3p17/1489	3.2	3.22	3.54	0.72	1.7	1.55	2.19422	1.13371	0.013809	0.323276	up
c109801/f1p33/1109	245.8	242.03	910.92	4590.85	5013.86	4409.89	0.137358	-2.86399	0.0138094	0.323276	down
c265738/f1p9/1271	8.29	7.45	11.5	15.83	22.39	21.56	0.592151	-0.755963	0.0138327	0.323475	no change
c25897/f1p9/3019	10.18	9.99	11.44	5.06	6.8	7.64	1.75796	0.813902	0.0138345	0.323475	no change
c10044/f1p6/1172	19.35	17.8	23.66	41.1	46.94	37.55	0.542887	-0.881277	0.0138398	0.323475	no change
c301655/f1p82/836	2411.05	2163.61	2027.36	924.71	1067.31	1227.12	2.0503	1.03584	0.0138556	0.323637	up
c143194/f1p4/1590	20.58	22.16	19.29	12.94	14.62	13.19	1.47151	0.557301	0.0138655	0.323637	no change
c15721/f1p64/2445	0.31	0.4	0.45	0.72	1.06	0.95	0.786033	-0.347338	0.0138757	0.323637	no change
c302082/f1p56/1419	20.27	21.92	25.51	31.55	42	36.12	0.723188	-0.467558	0.0138798	0.323637	no change
c317700/f1p2/1273	61.46	66.37	57.28	14.1	23.2	24.72	3.28712	1.71682	0.0138832	0.323637	up
c144225/f1p14/1531	30.08	32.76	37.6	39.73	49.16	48.95	0.840975	-0.249866	0.0138988	0.323831	no change
c257736/f7p6/1014	25.64	26.68	31.87	36.27	38.32	37.5	0.826935	-0.274154	0.0139065	0.32384	no change
c27738/f1p3/3219	0.74	1.05	1.25	3.13	2.57	2.74	0.554598	-0.850486	0.0139403	0.32386	no change
c30126/f1p242/2131	0	0.07	0.17	0	0.09	0.04	1.11336	0.154921	0.0139417	0.32386	no change
c60965/f1p28/1340	0.16	0.26	0.17	0.53	0.7	0.64	0.753242	-0.408815	0.0139508	0.32386	no change
c16518/f1p5/2332	1.11	1.15	0.59	1.61	1.07	1.02	0.728362	-0.457272	0.0139518	0.32386	no change
c66655/f1p51/2201	0.18	0.19	0.48	0	0.11	0	1.36872	0.452822	0.0139567	0.32386	no change
c303212/f9p53/807	194.45	193.51	194.91	120.48	146.46	146.66	1.49127	0.576545	0.0139736	0.32386	no change
c148977/f1p4/1860	1.7	2.34	3.23	4.02	6.88	5.86	0.678654	-0.559252	0.0139778	0.32386	no change
c38476/f1p5/1281	0	0	0	4.88	2.06	1.75	0.224991	-2.15206	0.0139789	0.32386	down
c72623/f2p1/873	0.28	0.22	0.52	0	0.22	0.15	1.34224	0.424642	0.0139867	0.32386	no change
c80849/f1p0/2005	0.22	0.35	0.44	0.16	0.29	0.21	1.18352	0.243081	0.0139868	0.32386	no change
c284534/f2p1/978	5.89	6.21	6.1	15.71	10.65	11.39	0.484566	-1.04523	0.013996	0.32386	down
c59419/f1p352/1967	1851.99	1850.01	99.62	0.37	0.37	1.32	145.433	7.18421	0.0140037	0.32386	up
c5894/f1p5/2088	1.8	2.19	2.38	1.37	1.91	1.63	1.32	0.40054	0.0140064	0.32386	no change
c144836/f1p7/1233	0.81	1.02	1	0.4	0.46	0.62	1.37399	0.458372	0.0140111	0.32386	no change
c29622/f1p74/2135	40.86	43.18	41.94	28	32.41	27.35	1.46132	0.547276	0.014017	0.32386	no change
c912/f1p9/5547	0.23	0.33	0.29	0.1	0.11	0.13	1.17172	0.228626	0.0140296	0.3239	no change
c714/f4p31/2276	42.62	41.69	44.36	24.75	32.42	31.18	1.57761	0.657737	0.0140334	0.3239	no change
c29687/f1p27/2165	2.07	1.39	1.69	0.23	0.19	0.47	2.05989	1.04257	0.014048	0.324069	up
c16748/f1p69/1954	0.7	1.38	2.94	3.59	8.95	8.67	0.550922	-0.86008	0.0140955	0.324468	no change
c32074/f1p50/3587	105.08	105.2	97.42	82.65	72.1	69.61	1.27628	0.351943	0.0141029	0.324468	no change
c27458/f1p17/2203	0.41	0.76	0.55	0	0	0	1.59686	0.675241	0.0141096	0.324468	no change
c131637/f1p1/827	28.18	27.27	32.65	22.17	23.32	25.63	1.33281	0.414467	0.014111	0.324468	no change
c58552/f1p0/1343	2.84	3.9	2.84	0.15	0.84	0.3	3.18429	1.67097	0.01412	0.324468	up
c41314/f1p27/2887	34.67	36.81	33.08	15.01	17.25	20.91	1.9963	0.997329	0.0141255	0.324468	no change
c80898/f1p5/1102	0.21	0.16	0.28	0	0.11	0.06	1.20914	0.273985	0.0141329	0.324468	no change
c59760/f2p10/1606	13.87	16	17.26	10.94	14.07	12.02	1.40869	0.494359	0.0141331	0.324468	no change
c217684/f1p1/1060	0.71	0.67	0.57	1.35	1.15	0.92	0.721635	-0.47066	0.0141538	0.324468	no change
c13694/f1p101/2289	66.7	65.7	65.13	36.1	46.93	39.62	1.6757	0.74476	0.014154	0.324468	no change
c148367/f1p15/1589	4.92	4.8	6.1	12.61	12.01	9.97	0.521668	-0.938797	0.0141675	0.324468	no change
c26168/f1p19/2106	30.6	27.97	28.37	19.66	19.32	21.84	1.39233	0.477505	0.0141712	0.324468	no change
c30261/f1p9/2118	3.24	4.27	5.19	6.94	7.68	7.76	0.715321	-0.483337	0.014183	0.324468	no change
c281052/f1p9/1544	26.97	28.23	25.5	18.85	18.67	20.64	1.34656	0.429274	0.0141939	0.324468	no change
c36889/f1p20/2839	4.23	4.69	4.89	3.21	3.19	3.74	1.34898	0.43187	0.0141945	0.324468	no change
c5036/f1p11/2530	4.39	4.1	4.06	3.66	3.33	3.39	1.11808	0.161019	0.0142026	0.324468	no change
c32286/f1p105/2590	6.45	6.17	7.12	4.6	4.83	4.14	1.4191	0.504981	0.0142172	0.324468	no change
c2159/f1p84/5639	3.53	3.55	3.44	2.58	2.66	2.29	1.26679	0.341182	0.0142175	0.324468	no change
c10398/f1p3/2165	6.94	6.2	7.86	4.86	5.17	4.92	1.41558	0.501396	0.0142219	0.324468	no change
c87783/f1p7/1605	6.83	6.46	4.79	8.95	8.06	6.73	0.670715	-0.576229	0.0142307	0.324468	no change
c158063/f1p14/1839	27.81	27.47	25.11	23.21	22.75	22.95	1.11098	0.151834	0.0142332	0.324468	no change
c40396/f1p7/1536	47.09	46.48	52.7	42.55	42.97	43.91	1.18254	0.241888	0.0142334	0.324468	no change
c270603/f1p3/1850	0.05	0.08	0.34	0.03	0.16	0.12	1.1786	0.23707	0.0142337	0.324468	no change
c22890/f1p12/2868	9.79	10.08	10.25	8.71	9.56	9.32	1.12131	0.165181	0.0142473	0.32452	no change
c31567/f1p27/2928	24.44	24.74	26.99	14.84	19.16	20.07	1.55537	0.637254	0.0142506	0.32452	no change
c2320/f1p5/3304	1.94	2.16	2.25	1.01	1.51	1.55	1.46298	0.548911	0.0142751	0.324846	no change
c69961/f1p18/1898	1.18	1.35	5.86	0	0	0	5.10581	2.35214	0.0142796	0.324846	up
c10453/f1p25/2117	50.49	48.1	36.28	24.2	20.65	25.16	1.62661	0.701867	0.0143089	0.325345	no change
c23689/f1p10/3435	0.4	0.56	0.66	0.14	0.44	0.34	1.32347	0.404326	0.0143191	0.325411	no change
c216399/f1p21/1285	1.06	1.22	0.84	1.8	1.46	1.74	0.70979	-0.494535	0.0143285	0.325457	no change
c24497/f1p3/2246	0.57	0.61	0.44	1.08	0.77	0.74	0.76293	-0.390377	0.0143444	0.325651	no change
c134167/f1p4/804	265.1	256.94	280.39	97.55	151.26	154.85	2.33983	1.2264	0.0143541	0.325706	up
c82214/f1p9/1921	0.1	0.37	0.58	0.06	0.31	0.2	1.33784	0.419906	0.0143953	0.326171	no change
c21018/f2p2/2268	8.71	8.96	9.21	6.42	7.11	7.72	1.2983	0.376624	0.014397	0.326171	no change
c347730/f1p2/678	90.45	85.05	100	63.37	55.09	57.84	1.57079	0.651493	0.0144056	0.326171	no change
c219359/f1p2/1626	7.04	7.12	9.81	6.14	6.84	6.57	1.35937	0.442943	0.014407	0.326171	no change
c24695/f1p12/2730	24.69	25.99	23.65	12.56	16.49	14.24	1.73584	0.795634	0.0144147	0.326171	no change
c22343/f1p274/2947	579.68	564.53	31.46	0.24	0.06	0.14	60.008	5.90708	0.0144219	0.326171	up
c11147/f2p11/2128	9.89	9.89	11.36	8.08	9.28	8.16	1.28418	0.360847	0.0144296	0.326171	no change
c183533/f1p31/1546	0	0.04	0	0.65	0.35	0.35	0.66226	-0.594531	0.0144335	0.326171	no change
c16223/f1p256/2247	215.18	209.21	247.99	299.89	311.69	299.87	0.785217	-0.348836	0.0144471	0.326312	no change
c1600/f1p13/3040	28.98	28.29	29.63	9.28	12.36	15.98	2.52126	1.33415	0.0144705	0.326673	up
c128143/f1p0/931	11.73	12.05	10.96	4.1	3.75	5.79	2.28319	1.19105	0.0145108	0.327417	up
c6354/f2p0/1370	9.49	8.21	6.71	1.48	2.72	1.95	2.9368	1.55425	0.0145343	0.32778	up
c28324/f2p20/1589	0.85	2	2.86	0.16	0.25	0	3.13163	1.64691	0.014559	0.32817	up
c33877/f1p10/2998	0.47	0.49	0.94	1.11	1.46	1.57	0.79734	-0.326732	0.0145866	0.328625	no change
c194504/f1p36/1569	0.03	0.03	0.07	0	0	0	1.05888	0.0825454	0.0146022	0.328731	no change
c2016/f1p2/4491	2.8	2.83	2.27	1.05	1.38	1.13	1.60914	0.686294	0.0146242	0.328731	no change
c19962/f1p61/2204	8.38	7.95	9.96	5.95	5.41	5.89	1.51748	0.601675	0.0146362	0.328731	no change
c233159/f1p0/1957	0.88	1.6	1.97	0.29	0.99	1.06	1.84461	0.883319	0.0146388	0.328731	no change
c21431/f1p3/1017	3.05	4.36	6.68	2.9	4.17	4.99	1.537	0.620116	0.0146432	0.328731	no change
c4661/f1p23/4304	2.13	1.95	2.03	0.4	0.97	0.76	1.92814	0.947211	0.0146462	0.328731	no change
c37451/f1p4/2051	0.02	0.07	0.15	0	0.02	0.05	1.11049	0.151201	0.0146478	0.328731	no change
c182865/f1p6/1710	18.68	16.13	19.32	6.96	10.68	10.18	2.12223	1.08558	0.0146507	0.328731	up
c338884/f1p18/661	275.7	271	341.77	407.76	434.48	463.71	0.757207	-0.401241	0.0146714	0.328731	no change
c268212/f1p0/1961	0.42	0.49	0.5	0.96	0.78	0.92	0.779501	-0.359377	0.0146803	0.328731	no change
c40756/f1p12/1701	2.64	2.41	3.63	6.59	7.13	5.97	0.565526	-0.822336	0.0146894	0.328731	no change
c227902/f1p6/1635	18.94	18.84	20.52	78.86	50.63	45.07	0.320697	-1.64072	0.0146899	0.328731	down
c284519/f2p10/925	75.61	76.89	75.53	41.05	54.79	47.83	1.68425	0.752102	0.014693	0.328731	no change
c33406/f1p68/3313	0.39	0.42	0.51	0.99	1.43	1.09	0.712552	-0.488932	0.0147066	0.328731	no change
c40191/f1p23/2415	10.47	9.98	10.7	23.31	16.49	18.63	0.525401	-0.928509	0.0147081	0.328731	no change
c12836/f1p2/1146	0.44	0.2	0.56	1.82	2.11	1.56	0.519042	-0.946078	0.0147164	0.328731	no change
c1301/f1p17/4897	0.65	0.66	0.91	0.27	0.43	0.58	1.35136	0.434413	0.0147249	0.328731	no change
[truncated: 42,315 more rows]
