# Supplementary material for: Transcriptome in Combination Proteome Unveils the Phenylpropane Pathway Involved in Garlic (Allium sativum) Greening
Source: Front Nutr. 2021 Nov 1;8:764133. doi: 10.3389/fnut.2021.764133 (PMC8591526; doi:10.3389/fnut.2021.764133)
Supplement: Supplementary Table 5 — KEGG pathways enriched by DEGs. [file Table_5.XLSX]

## Sheet: Up
PathwayID	PathwayName	GenesName	Gene number	All gene number	Pvalue	Qvalue	PathwayLink
ath00940	Phenylpropanoid biosynthesis	c174936/f2p3/1715|c44043/f1p3/1144|c3369/f1p14/2256|c61149/f1p35/2029|c261046/f2p6/2013|c1076/f3p52/2334|c116256/f2p5/1450|c317700/f1p2/1273|c22433/f1p2/1336|c11315/f1p23/2741|c12491/f1p3/1162|c88562/f1p10/1325|c87606/f1p10/1076|c9430/f1p36/1338|c86756/f1p3/1001|c70286/f1p12/1308|c11693/f1p13/1676|c68310/f1p8/2095|c14606/f1p46/3127|c24450/f1p15/3426|c32513/f1p279/2128|c26268/f1p14/1850	22	146	7.50347e-16	1.23807e-13	http://www.genome.jp/kegg-bin/show_pathway?ko00940/K10775%09red/K13066%09red/K01188%09red/K00083%09red/K12355%09red/K05350%09red/K01904%09red/K00430%09red/K00487%09red
ath00500	Starch and sucrose metabolism	c25209/f1p2/2974|c273549/f1p8/1926|c86756/f1p3/1001|c189293/f2p145/1982|c24450/f1p15/3426|c20661/f3p15/2267|c10706/f1p546/2409|c273465/f1p5/1347|c32513/f1p279/2128|c26268/f1p14/1850|c27829/f1p16/2979|c35415/f1p5/3795|c34494/f1p4/2651	13	430	0.00613821	0.10128	http://www.genome.jp/kegg-bin/show_pathway?ko00500/K01193%09red/K19892%09red/K19893%09red/K19891%09red/K08679%09red/K05350%09red/K01188%09red
ath00360	Phenylalanine metabolism	c3369/f1p14/2256|c1076/f3p52/2334|c88562/f1p10/1325|c68310/f1p8/2095|c61149/f1p35/2029|c261046/f2p6/2013|c87606/f1p10/1076|c9430/f1p36/1338|c14606/f1p46/3127|c182865/f1p6/1710|c70286/f1p12/1308|c11315/f1p23/2741	12	64	3.2287e-10	2.66368e-08	http://www.genome.jp/kegg-bin/show_pathway?ko00360/K15849%09red/K00487%09red/K10775%09red/K01904%09red
ath00010	Glycolysis / Gluconeogenesis	c182311/f1p221/1568|c23294/f2p16/1071|c17789/f1p99/2971|c228850/f1p198/1127|c31217/f1p244/3247|c38925/f1p436/2027|c2214/f3p316/3700|c67998/f1p6/1916|c36035/f1p86/3553|c8104/f1p510/2539	10	438	0.0728998	0.501186	http://www.genome.jp/kegg-bin/show_pathway?ko00010/K00134%09red/K00850%09red/K01792%09red/K00128%09red/K01568%09red/K01610%09red/K00873%09red/K15633%09red
ath01200	Carbon metabolism	c16582/f1p5/3001|c12662/f1p99/2206|c81938/f1p39/1943|c228850/f1p198/1127|c31217/f1p244/3247|c17789/f1p99/2971|c8325/f1p23/2170|c67998/f1p6/1916|c36035/f1p86/3553|c8104/f1p510/2539	10	840	0.679877	0.980415	http://www.genome.jp/kegg-bin/show_pathway?ko01200/K00134%09red/K00850%09red/K05605%09red/K00600%09red/K01610%09red/K01961%09red/K00873%09red/K00863%09red/K15633%09red
ath00230	Purine metabolism	c3117/f1p69/4127|c28324/f2p20/1589|c36938/f1p41/2312|c1153/f2p99/2702|c303902/f4p7/1562|c175175/f1p33/1972|c154706/f1p54/1541|c58500/f1p32/2055|c17789/f1p99/2971	9	264	0.0104298	0.132379	http://www.genome.jp/kegg-bin/show_pathway?ko00230/K00873%09red/K01952%09red/K01756%09red/K03046%09red/K13811%09red
ath01230	Biosynthesis of amino acids	c12662/f1p99/2206|c228850/f1p198/1127|c182865/f1p6/1710|c31217/f1p244/3247|c17789/f1p99/2971|c92107/f1p24/1609|c67998/f1p6/1916|c8104/f1p510/2539	8	795	0.829054	0.981032	http://www.genome.jp/kegg-bin/show_pathway?ko01230/K00134%09red/K00850%09red/K15849%09red/K00600%09red/K00873%09red/K00789%09red/K15633%09red
ath00052	Galactose metabolism	c189293/f2p145/1982|c20661/f3p15/2267|c119954/f2p2/1218|c27829/f1p16/2979|c35415/f1p5/3795|c34494/f1p4/2651|c8104/f1p510/2539	7	201	0.0204123	0.210502	http://www.genome.jp/kegg-bin/show_pathway?ko00052/K01193%09red/K00850%09red/K18819%09red
ath00520	Amino sugar and nucleotide sugar metabolism	c223314/f1p8/1813|c65870/f1p4/1318|c10706/f1p546/2409|c6650/f1p53/3302|c42414/f1p55/2027|c40794/f1p66/2525|c29050/f1p51/2581	7	315	0.132803	0.688605	http://www.genome.jp/kegg-bin/show_pathway?ko00520/K08679%09red/K01209%09red/K12373%09red/K01809%09red
ath00130	Ubiquinone and other terpenoid-quinone biosynthesis	c88562/f1p10/1325|c9430/f1p36/1338|c61149/f1p35/2029|c261046/f2p6/2013|c58552/f1p0/1343|c70286/f1p12/1308	6	30	6.85809e-06	0.000377195	http://www.genome.jp/kegg-bin/show_pathway?ko00130/K00487%09red/K01661%09red/K01904%09red
ath00460	Cyanoamino acid metabolism	c34024/f1p5/2716|c24450/f1p15/3426|c12662/f1p99/2206|c86756/f1p3/1001|c32513/f1p279/2128|c26268/f1p14/1850	6	104	0.00334694	0.0690307	http://www.genome.jp/kegg-bin/show_pathway?ko00460/K01188%09red/K05350%09red/K18592%09red/K00600%09red
ath00270	Cysteine and methionine metabolism	c118211/f4p32/1295|c222275/f1p20/1506|c24303/f1p62/3009|c92107/f1p24/1609|c257881/f3p65/1634|c19914/f2p6/1188	6	402	0.446179	0.953097	http://www.genome.jp/kegg-bin/show_pathway?ko00270/K00899%09red/K00547%09red/K05933%09red/K00789%09red
ath00240	Pyrimidine metabolism	c3117/f1p69/4127|c1153/f2p99/2702|c154706/f1p54/1541|c28324/f2p20/1589|c234624/f1p3/1957	5	189	0.112903	0.688605	http://www.genome.jp/kegg-bin/show_pathway?ko00240/K01937%09red/K03046%09red
ath00620	Pyruvate metabolism	c56495/f1p451/1826|c36035/f1p86/3553|c81938/f1p39/1943|c17789/f1p99/2971|c38925/f1p436/2027	5	305	0.384146	0.887938	http://www.genome.jp/kegg-bin/show_pathway?ko00620/K00128%09red/K00873%09red/K01069%09red/K01610%09red/K01961%09red
ath03010	Ribosome	c9992/f1p123/2108|c15045/f1p369/2573|c244842/f1p150/897|c217730/f1p73/1369|c43731/f1p46/1751	5	508	0.804805	0.981032	http://www.genome.jp/kegg-bin/show_pathway?ko03010/K02865%09red/K02886%09red/K02995%09red/K02890%09red/K02903%09red
ath04141	Protein processing in endoplasmic reticulum	c261260/f1p0/1030|c19505/f1p101/2124|c346487/f1p1/558|c43537/f1p4/1447|c114995/f1p5/1416	5	728	0.964896	0.9866	http://www.genome.jp/kegg-bin/show_pathway?ko04141/K09517%09red/K05546%09red/K10666%09red/K13993%09red
ath03020	RNA polymerase	c3117/f1p69/4127|c1153/f2p99/2702|c154706/f1p54/1541|c28324/f2p20/1589	4	78	0.0229034	0.222298	http://www.genome.jp/kegg-bin/show_pathway?ko03020/K03046%09red
ath00280	Valine, leucine and isoleucine degradation	c86677/f1p26/1898|c138398/f5p13/1736|c16582/f1p5/3001|c38925/f1p436/2027	4	147	0.137721	0.688605	http://www.genome.jp/kegg-bin/show_pathway?ko00280/K00128%09red/K01641%09red/K09699%09red/K05605%09red
ath00564	Glycerophospholipid metabolism	c41059/f1p17/2212|c158144/f1p14/1615|c90214/f1p4/1092|c188404/f2p18/2103	4	153	0.152108	0.710086	http://www.genome.jp/kegg-bin/show_pathway?ko00564/K01114%09red/K08730%09red/K05929%09red
ath00051	Fructose and mannose metabolism	c65870/f1p4/1318|c8104/f1p510/2539|c35731/f1p3/2981|c8325/f1p23/2170	4	201	0.282724	0.844711	http://www.genome.jp/kegg-bin/show_pathway?ko00051/K19355%09red/K00863%09red/K00850%09red/K01809%09red
ath00480	Glutathione metabolism	c62922/f1p883/1990|c39479/f3p28/2080|c34024/f1p5/2716|c51899/f1p2/905	4	218	0.332765	0.844711	http://www.genome.jp/kegg-bin/show_pathway?ko00480/K18592%09red/K00799%09red/K00383%09red
ath04075	Plant hormone signal transduction	c57860/f1p7/1034|c278550/f1p11/1927|c4154/f1p103/3629|c42495/f1p42/1182	4	258	0.450555	0.953097	http://www.genome.jp/kegg-bin/show_pathway?ko04075/K14484%09red/K13946%09red/K14515%09red/K14498%09red
ath00190	Oxidative phosphorylation	c19462/f1p51/2292|c13922/f1p74/2789|c35813/f1p11/2670|c28541/f1p70/3784	4	299	0.563594	0.980415	http://www.genome.jp/kegg-bin/show_pathway?ko00190/K02111%09red/K02108%09red/K02145%09red
ath00195	Photosynthesis	c13922/f1p74/2789|c35813/f1p11/2670|c28541/f1p70/3784	3	24	0.00518659	0.0950876	http://www.genome.jp/kegg-bin/show_pathway?ko00195/K02111%09red/K02108%09red
ath00511	Other glycan degradation	c70921/f1p2/1154|c223314/f1p8/1813|c152378/f1p2/1706	3	47	0.0278766	0.230178	http://www.genome.jp/kegg-bin/show_pathway?ko00511/K15923%09red/K12373%09red
ath00640	Propanoate metabolism	c16582/f1p5/3001|c81938/f1p39/1943|c138398/f5p13/1736	3	92	0.129259	0.688605	http://www.genome.jp/kegg-bin/show_pathway?ko00640/K09699%09red/K01961%09red/K05605%09red
ath00561	Glycerolipid metabolism	c38925/f1p436/2027|c266585/f1p3/1669|c8325/f1p23/2170	3	121	0.222621	0.834829	http://www.genome.jp/kegg-bin/show_pathway?ko00561/K00128%09red/K00863%09red/K00864%09red
ath00040	Pentose and glucuronate interconversions	c38925/f1p436/2027|c21603/f1p3/3341|c155340/f3p10/1805	3	149	0.321549	0.844711	http://www.genome.jp/kegg-bin/show_pathway?ko00040/K00128%09red/K01728%09red
ath00260	Glycine, serine and threonine metabolism	c67998/f1p6/1916|c31217/f1p244/3247|c12662/f1p99/2206	3	152	0.332295	0.844711	http://www.genome.jp/kegg-bin/show_pathway?ko00260/K00600%09red/K15633%09red
ath00073	Cutin, suberine and wax biosynthesis	c7345/f1p11/2296|c77051/f3p8/978	2	13	0.0160959	0.189701	http://www.genome.jp/kegg-bin/show_pathway?ko00073/K17991%09red/K15404%09red
ath00945	Stilbenoid, diarylheptanoid and gingerol biosynthesis	c88562/f1p10/1325|c70286/f1p12/1308	2	14	0.0182374	0.200612	http://www.genome.jp/kegg-bin/show_pathway?ko00945/K00487%09red
ath00941	Flavonoid biosynthesis	c88562/f1p10/1325|c70286/f1p12/1308	2	17	0.0253266	0.230178	http://www.genome.jp/kegg-bin/show_pathway?ko00941/K00487%09red
ath00906	Carotenoid biosynthesis	c30794/f1p11/2037|c66111/f1p1/1515	2	18	0.0279003	0.230178	http://www.genome.jp/kegg-bin/show_pathway?ko00906/K09835%09red/K02291%09red
ath00340	Histidine metabolism	c27593/f1p563/3305|c38925/f1p436/2027	2	75	0.267897	0.844711	http://www.genome.jp/kegg-bin/show_pathway?ko00340/K00128%09red/K01590%09red
ath00100	Steroid biosynthesis	c59350/f1p107/1654|c232481/f1p140/1499	2	76	0.272759	0.844711	http://www.genome.jp/kegg-bin/show_pathway?ko00100/K09828%09red
ath00592	alpha-Linolenic acid metabolism	c155072/f1p25/1756|c107899/f1p3/1358	2	100	0.387464	0.887938	http://www.genome.jp/kegg-bin/show_pathway?ko00592/K08241%09red/K00232%09red
ath00250	Alanine, aspartate and glutamate metabolism	c175175/f1p33/1972|c36938/f1p41/2312	2	133	0.530371	0.980415	http://www.genome.jp/kegg-bin/show_pathway?ko00250/K01756%09red
ath00410	beta-Alanine metabolism	c16582/f1p5/3001|c38925/f1p436/2027	2	135	0.538284	0.980415	http://www.genome.jp/kegg-bin/show_pathway?ko00410/K00128%09red/K05605%09red
ath00071	Fatty acid degradation	c155072/f1p25/1756|c38925/f1p436/2027	2	151	0.59823	0.980415	http://www.genome.jp/kegg-bin/show_pathway?ko00071/K00128%09red/K00232%09red
ath01212	Fatty acid metabolism	c155072/f1p25/1756|c81938/f1p39/1943	2	171	0.66469	0.980415	http://www.genome.jp/kegg-bin/show_pathway?ko01212/K00232%09red/K01961%09red
ath04146	Peroxisome	c155072/f1p25/1756|c64963/f1p5/1158	2	198	0.740037	0.981032	http://www.genome.jp/kegg-bin/show_pathway?ko04146/K00232%09red/K13347%09red
ath03050	Proteasome	c33435/f1p146/3614|c281977/f1p39/1547	2	261	0.861518	0.981032	http://www.genome.jp/kegg-bin/show_pathway?ko03050/K03066%09red/K03032%09red
ath00710	Carbon fixation in photosynthetic organisms	c228850/f1p198/1127|c36035/f1p86/3553	2	262	0.862941	0.981032	http://www.genome.jp/kegg-bin/show_pathway?ko00710/K00134%09red/K01610%09red
ath04626	Plant-pathogen interaction	c266585/f1p3/1669|c3276/f1p26/2406	2	274	0.879004	0.981032	http://www.genome.jp/kegg-bin/show_pathway?ko04626/K05391%09red/K00864%09red
ath04145	Phagosome	c144886/f1p73/1705|c19462/f1p51/2292	2	295	0.902999	0.985404	http://www.genome.jp/kegg-bin/show_pathway?ko04145/K07374%09red/K02145%09red
ath03018	RNA degradation	c8104/f1p510/2539|c10549/f1p271/2895	2	332	0.934812	0.9866	http://www.genome.jp/kegg-bin/show_pathway?ko03018/K04077%09red/K00850%09red
ath03015	mRNA surveillance pathway	c15041/f1p444/2565|c2356/f1p665/2892	2	417	0.974642	0.9866	http://www.genome.jp/kegg-bin/show_pathway?ko03015/K14411%09red
ath03040	Spliceosome	c61516/f1p51/1955|c23358/f1p8/1260	2	591	0.996659	0.998469	http://www.genome.jp/kegg-bin/show_pathway?ko03040/K12831%09red/K12890%09red
ath03013	RNA transport	c1412/f1p1080/5197|c191160/f1p47/1128	2	656	0.998469	0.998469	http://www.genome.jp/kegg-bin/show_pathway?ko03013/K03231%09red
ath00904	Diterpenoid biosynthesis	c24510/f1p1/1483	1	10	0.135192	0.688605	http://www.genome.jp/kegg-bin/show_pathway?ko00904/K04124%09red
ath00604	Glycosphingolipid biosynthesis - ganglio series	c223314/f1p8/1813	1	13	0.168787	0.732889	http://www.genome.jp/kegg-bin/show_pathway?ko00604/K12373%09red
ath00072	Synthesis and degradation of ketone bodies	c86677/f1p26/1898	1	14	0.179693	0.741234	http://www.genome.jp/kegg-bin/show_pathway?ko00072/K01641%09red
ath00430	Taurine and hypotaurine metabolism	c34024/f1p5/2716	1	17	0.211563	0.811813	http://www.genome.jp/kegg-bin/show_pathway?ko00430/K18592%09red
ath03450	Non-homologous end-joining	c62970/f1p17/1517	1	20	0.242198	0.844711	http://www.genome.jp/kegg-bin/show_pathway?ko03450/K04799%09red
ath00790	Folate biosynthesis	c231264/f1p15/1562	1	23	0.271645	0.844711	http://www.genome.jp/kegg-bin/show_pathway?ko00790/K18482%09red
ath00261	Monobactam biosynthesis	c303902/f4p7/1562	1	24	0.281205	0.844711	http://www.genome.jp/kegg-bin/show_pathway?ko00261/K13811%09red
ath00591	Linoleic acid metabolism	c8839/f1p19/2373	1	25	0.29064	0.844711	http://www.genome.jp/kegg-bin/show_pathway?ko00591/K15718%09red
ath00590	Arachidonic acid metabolism	c34024/f1p5/2716	1	25	0.29064	0.844711	http://www.genome.jp/kegg-bin/show_pathway?ko00590/K18592%09red
ath00603	Glycosphingolipid biosynthesis - globo series	c223314/f1p8/1813	1	29	0.327159	0.844711	http://www.genome.jp/kegg-bin/show_pathway?ko00603/K12373%09red
ath00531	Glycosaminoglycan degradation	c223314/f1p8/1813	1	29	0.327159	0.844711	http://www.genome.jp/kegg-bin/show_pathway?ko00531/K12373%09red
ath00903	Limonene and pinene degradation	c38925/f1p436/2027	1	32	0.353312	0.857301	http://www.genome.jp/kegg-bin/show_pathway?ko00903/K00128%09red
ath00950	Isoquinoline alkaloid biosynthesis	c182865/f1p6/1710	1	43	0.440823	0.953097	http://www.genome.jp/kegg-bin/show_pathway?ko00950/K15849%09red
ath00670	One carbon pool by folate	c12662/f1p99/2206	1	44	0.448166	0.953097	http://www.genome.jp/kegg-bin/show_pathway?ko00670/K00600%09red
ath00650	Butanoate metabolism	c86677/f1p26/1898	1	49	0.483467	0.980415	http://www.genome.jp/kegg-bin/show_pathway?ko00650/K01641%09red
ath03410	Base excision repair	c62970/f1p17/1517	1	54	0.516515	0.980415	http://www.genome.jp/kegg-bin/show_pathway?ko03410/K04799%09red
ath03430	Mismatch repair	c181912/f1p13/1366	1	56	0.529136	0.980415	http://www.genome.jp/kegg-bin/show_pathway?ko03430/K08734%09red
ath00450	Selenocompound metabolism	c303902/f4p7/1562	1	59	0.547453	0.980415	http://www.genome.jp/kegg-bin/show_pathway?ko00450/K13811%09red
ath03022	Basal transcription factors	c146427/f2p6/1674	1	63	0.570775	0.980415	http://www.genome.jp/kegg-bin/show_pathway?ko03022/K03126%09red
ath01040	Biosynthesis of unsaturated fatty acids	c155072/f1p25/1756	1	63	0.570775	0.980415	http://www.genome.jp/kegg-bin/show_pathway?ko01040/K00232%09red
ath00860	Porphyrin and chlorophyll metabolism	c40129/f1p58/3495	1	67	0.592898	0.980415	http://www.genome.jp/kegg-bin/show_pathway?ko00860/K13606%09red
ath00565	Ether lipid metabolism	c90214/f1p4/1092	1	68	0.598249	0.980415	http://www.genome.jp/kegg-bin/show_pathway?ko00565/K01114%09red
ath00960	Tropane, piperidine and pyridine alkaloid biosynthesis	c182865/f1p6/1710	1	69	0.603529	0.980415	http://www.genome.jp/kegg-bin/show_pathway?ko00960/K15849%09red
ath00600	Sphingolipid metabolism	c35671/f1p68/2599	1	72	0.618959	0.980415	http://www.genome.jp/kegg-bin/show_pathway?ko00600/K12349%09red
ath03030	DNA replication	c62970/f1p17/1517	1	74	0.628911	0.980415	http://www.genome.jp/kegg-bin/show_pathway?ko03030/K04799%09red
ath00920	Sulfur metabolism	c303902/f4p7/1562	1	76	0.638603	0.980415	http://www.genome.jp/kegg-bin/show_pathway?ko00920/K13811%09red
ath00350	Tyrosine metabolism	c182865/f1p6/1710	1	82	0.666192	0.980415	http://www.genome.jp/kegg-bin/show_pathway?ko00350/K15849%09red
ath00400	Phenylalanine, tyrosine and tryptophan biosynthesis	c182865/f1p6/1710	1	83	0.670582	0.980415	http://www.genome.jp/kegg-bin/show_pathway?ko00400/K15849%09red
ath00900	Terpenoid backbone biosynthesis	c86677/f1p26/1898	1	86	0.683407	0.980415	http://www.genome.jp/kegg-bin/show_pathway?ko00900/K01641%09red
ath00310	Lysine degradation	c38925/f1p436/2027	1	93	0.711429	0.980415	http://www.genome.jp/kegg-bin/show_pathway?ko00310/K00128%09red
ath00380	Tryptophan metabolism	c38925/f1p436/2027	1	94	0.715225	0.980415	http://www.genome.jp/kegg-bin/show_pathway?ko00380/K00128%09red
ath00061	Fatty acid biosynthesis	c81938/f1p39/1943	1	95	0.718971	0.980415	http://www.genome.jp/kegg-bin/show_pathway?ko00061/K01961%09red
ath00510	N-Glycan biosynthesis	c19505/f1p101/2124	1	119	0.795506	0.981032	http://www.genome.jp/kegg-bin/show_pathway?ko00510/K05546%09red
ath03060	Protein export	c67932/f2p53/1360	1	124	0.808617	0.981032	http://www.genome.jp/kegg-bin/show_pathway?ko03060/K13431%09red
ath00562	Inositol phosphate metabolism	c90214/f1p4/1092	1	138	0.841035	0.981032	http://www.genome.jp/kegg-bin/show_pathway?ko00562/K01114%09red
ath00053	Ascorbate and aldarate metabolism	c38925/f1p436/2027	1	147	0.85892	0.981032	http://www.genome.jp/kegg-bin/show_pathway?ko00053/K00128%09red
ath00030	Pentose phosphate pathway	c8104/f1p510/2539	1	160	0.881268	0.981032	http://www.genome.jp/kegg-bin/show_pathway?ko00030/K00850%09red
ath00970	Aminoacyl-tRNA biosynthesis	c146200/f1p33/1734	1	195	0.925395	0.9866	http://www.genome.jp/kegg-bin/show_pathway?ko00970/K01886%09red
ath00630	Glyoxylate and dicarboxylate metabolism	c12662/f1p99/2206	1	211	0.939682	0.9866	http://www.genome.jp/kegg-bin/show_pathway?ko00630/K00600%09red
ath00020	Citrate cycle (TCA cycle)	c36035/f1p86/3553	1	233	0.954978	0.9866	http://www.genome.jp/kegg-bin/show_pathway?ko00020/K01610%09red
ath04120	Ubiquitin mediated proteolysis	c19067/f1p8/2113	1	239	0.958432	0.9866	http://www.genome.jp/kegg-bin/show_pathway?ko04120/K03348%09red
ath00330	Arginine and proline metabolism	c38925/f1p436/2027	1	257	0.967285	0.9866	http://www.genome.jp/kegg-bin/show_pathway?ko00330/K00128%09red

## Sheet: Down
PathwayID	PathwayName	GenesName	Gene number	All gene number	Pvalue	Qvalue	PathwayLink
ath00591	Linoleic acid metabolism	c29109/f1p128/2865|c2629/f1p155/4846|c30528/f1p41/2932|c34006/f1p88/2899|c51042/f1p49/954	5	25	4.21037e-06	9.40316e-05	http://www.genome.jp/kegg-bin/show_pathway?ko00591/K15718%09red
ath04141	Protein processing in endoplasmic reticulum	c56634/f1p30/1179|c145020/f1p2/1796|c24707/f1p149/2033|c14608/f2p36/983|c344950/f1p3/745|c6299/f1p83/1553|c22140/f1p59/2024|c36536/f1p131/2355|c340348/f1p0/1840|c74931/f1p6/907|c1861/f1p386/2177|c1464/f1p274/2777|c273228/f1p10/1179|c56579/f1p102/2158|c16896/f1p79/2044|c153237/f1p2/1372	16	728	0.000451425	0.00432078	http://www.genome.jp/kegg-bin/show_pathway?ko04141/K03283%09red/K13993%09red/K04079%09red
ath00710	Carbon fixation in photosynthetic organisms	c24808/f1p417/3677|c31828/f1p270/3036|c114303/f1p82/1469|c189001/f1p203/1761|c33356/f1p111/2214|c34831/f1p43/2174|c3298/f1p99/2582	7	262	0.00686021	0.032831	http://www.genome.jp/kegg-bin/show_pathway?ko00710/K00025%09red/K00134%09red/K00029%09red
ath04626	Plant-pathogen interaction	c145020/f1p2/1796|c340348/f1p0/1840|c19376/f1p33/1046|c22140/f1p59/2024|c1464/f1p274/2777|c16896/f1p79/2044|c153237/f1p2/1372	7	274	0.00861293	0.0384711	http://www.genome.jp/kegg-bin/show_pathway?ko04626/K13424%09red/K04079%09red
ath00620	Pyruvate metabolism	c24808/f1p417/3677|c31828/f1p270/3036|c114303/f1p82/1469|c33356/f1p111/2214|c34831/f1p43/2174|c26904/f1p3/2414|c3298/f1p99/2582	7	305	0.0146402	0.0613058	http://www.genome.jp/kegg-bin/show_pathway?ko00620/K00025%09red/K00873%09red/K00029%09red
ath03040	Spliceosome	c56634/f1p30/1179|c6299/f1p83/1553|c87325/f1p14/1794|c36536/f1p131/2355|c104822/f19p70/1036|c1861/f1p386/2177|c43522/f3p11/1146|c17467/f1p78/3304|c56579/f1p102/2158|c24707/f1p149/2033	10	591	0.0267349	0.0900916	http://www.genome.jp/kegg-bin/show_pathway?ko03040/K12900%09red/K12893%09red/K11093%09red/K12896%09red/K03283%09red
ath00052	Galactose metabolism	c31145/f1p131/3275|c151731/f1p26/1988|c123418/f1p68/1767|c35216/f1p4/2182|c195395/f1p70/1103	5	201	0.0274297	0.0900916	http://www.genome.jp/kegg-bin/show_pathway?ko00052/K01193%09red/K00963%09red
ath00500	Starch and sucrose metabolism	c31145/f1p131/3275|c151731/f1p26/1988|c33644/f1p260/2705|c123418/f1p68/1767|c13248/f1p13/1518|c195395/f1p70/1103|c35216/f1p4/2182|c1806/f1p232/2169	8	430	0.0282377	0.0900916	http://www.genome.jp/kegg-bin/show_pathway?ko00500/K01193%09red/K00963%09red/K08679%09red/K01087%09red
ath01200	Carbon metabolism	c229890/f1p29/1633|c24808/f1p417/3677|c31828/f1p270/3036|c114303/f1p82/1469|c41154/f1p206/2961|c189001/f1p203/1761|c26904/f1p3/2414|c33356/f1p111/2214|c7904/f1p126/2286|c34831/f1p43/2174|c223877/f2p2/1218|c3298/f1p99/2582	12	840	0.0482905	0.140672	http://www.genome.jp/kegg-bin/show_pathway?ko01200/K00134%09red/K15919%09red/K01689%09red/K00616%09red/K00025%09red/K00029%09red/K00036%09red/K00873%09red
ath00904	Diterpenoid biosynthesis	c265716/f1p6/1852	1	10	0.0862423	0.24076	http://www.genome.jp/kegg-bin/show_pathway?ko00904/K04120%09red
ath04144	Endocytosis	c56634/f1p30/1179|c56579/f1p102/2158|c36536/f1p131/2355|c6299/f1p83/1553|c1861/f1p386/2177|c24707/f1p149/2033	6	397	0.113807	0.305004	http://www.genome.jp/kegg-bin/show_pathway?ko04144/K03283%09red
ath00350	Tyrosine metabolism	c266235/f1p15/1315|c23352/f1p0/1051	2	82	0.150289	0.372939	http://www.genome.jp/kegg-bin/show_pathway?ko00350/K01592%09red/K18857%09red
ath00261	Monobactam biosynthesis	c284/f1p111/5569	1	24	0.18537	0.443565	http://www.genome.jp/kegg-bin/show_pathway?ko00261/K12524%09red
ath00592	alpha-Linolenic acid metabolism	c266235/f1p15/1315|c19389/f1p21/1114	2	100	0.202675	0.45264	http://www.genome.jp/kegg-bin/show_pathway?ko00592/K18857%09red/K05894%09red
ath00520	Amino sugar and nucleotide sugar metabolism	c33644/f1p260/2705|c195395/f1p70/1103|c80174/f1p49/1821|c1806/f1p232/2169	4	315	0.264159	0.541623	http://www.genome.jp/kegg-bin/show_pathway?ko00520/K08679%09red/K18677%09red/K00963%09red
ath00910	Nitrogen metabolism	c42192/f1p3/2049	1	37	0.267796	0.541623	http://www.genome.jp/kegg-bin/show_pathway?ko00910/K01674%09red
ath00300	Lysine biosynthesis	c284/f1p111/5569	1	37	0.267796	0.541623	http://www.genome.jp/kegg-bin/show_pathway?ko00300/K12524%09red
ath00950	Isoquinoline alkaloid biosynthesis	c23352/f1p0/1051	1	43	0.302983	0.579996	http://www.genome.jp/kegg-bin/show_pathway?ko00950/K01592%09red
ath04130	SNARE interactions in vesicular transport	c47626/f1p8/1633	1	53	0.357924	0.600601	http://www.genome.jp/kegg-bin/show_pathway?ko04130/K08486%09red
ath00260	Glycine, serine and threonine metabolism	c284/f1p111/5569|c223877/f2p2/1218	2	152	0.358568	0.600601	http://www.genome.jp/kegg-bin/show_pathway?ko00260/K12524%09red/K15919%09red
ath00030	Pentose phosphate pathway	c7904/f1p126/2286|c229890/f1p29/1633	2	160	0.381914	0.624104	http://www.genome.jp/kegg-bin/show_pathway?ko00030/K00036%09red/K00616%09red
ath03013	RNA transport	c52922/f1p1/901|c155728/f1p38/1447|c772/f1p650/4122|c63516/f3p4/1437|c236277/f1p66/2138|c39010/f1p534/2140	6	656	0.455691	0.71003	http://www.genome.jp/kegg-bin/show_pathway?ko03013/K03231%09red/K07936%09red/K13126%09red/K14298%09red/K03257%09red/K14291%09red
ath00010	Glycolysis / Gluconeogenesis	c266235/f1p15/1315|c41154/f1p206/2961|c189001/f1p203/1761|c26904/f1p3/2414	4	438	0.488029	0.726621	http://www.genome.jp/kegg-bin/show_pathway?ko00010/K00873%09red/K00134%09red/K18857%09red/K01689%09red
ath03018	RNA degradation	c41154/f1p206/2961|c772/f1p650/4122|c38476/f1p5/1281	3	332	0.51658	0.741902	http://www.genome.jp/kegg-bin/show_pathway?ko03018/K12581%09red/K13126%09red/K01689%09red
ath00630	Glyoxylate and dicarboxylate metabolism	c114303/f1p82/1469|c223877/f2p2/1218	2	211	0.520439	0.741902	http://www.genome.jp/kegg-bin/show_pathway?ko00630/K00025%09red/K15919%09red
ath03010	Ribosome	c2684/f1p188/3398|c4840/f1p114/2179|c183584/f1p22/1007|c208530/f2p34/798	4	508	0.603568	0.84248	http://www.genome.jp/kegg-bin/show_pathway?ko03010/K02977%09red/K02880%09red/K02903%09red
ath00270	Cysteine and methionine metabolism	c114303/f1p82/1469|c284/f1p111/5569|c227347/f1p10/1225	3	402	0.644615	0.863784	http://www.genome.jp/kegg-bin/show_pathway?ko00270/K00025%09red/K05933%09red/K12524%09red
ath00410	beta-Alanine metabolism	c38070/f1p100/2084	1	135	0.672825	0.883908	http://www.genome.jp/kegg-bin/show_pathway?ko00410/K17839%09red
ath00040	Pentose and glucuronate interconversions	c195395/f1p70/1103	1	149	0.70845	0.884913	http://www.genome.jp/kegg-bin/show_pathway?ko00040/K00963%09red
ath00071	Fatty acid degradation	c266235/f1p15/1315	1	151	0.713214	0.884913	http://www.genome.jp/kegg-bin/show_pathway?ko00071/K18857%09red
ath01230	Biosynthesis of amino acids	c284/f1p111/5569|c41154/f1p206/2961|c189001/f1p203/1761|c26904/f1p3/2414|c229890/f1p29/1633	5	795	0.784485	0.912964	http://www.genome.jp/kegg-bin/show_pathway?ko01230/K00873%09red/K00134%09red/K00616%09red/K12524%09red/K01689%09red
ath00480	Glutathione metabolism	c7904/f1p126/2286	1	218	0.834944	0.914417	http://www.genome.jp/kegg-bin/show_pathway?ko00480/K00036%09red
ath00020	Citrate cycle (TCA cycle)	c114303/f1p82/1469	1	233	0.85417	0.914417	http://www.genome.jp/kegg-bin/show_pathway?ko00020/K00025%09red
ath00330	Arginine and proline metabolism	c38070/f1p100/2084	1	257	0.880397	0.914417	http://www.genome.jp/kegg-bin/show_pathway?ko00330/K17839%09red
ath00230	Purine metabolism	c26904/f1p3/2414	1	264	0.887121	0.914417	http://www.genome.jp/kegg-bin/show_pathway?ko00230/K00873%09red
ath03008	Ribosome biogenesis in eukaryotes	c155728/f1p38/1447	1	264	0.887121	0.914417	http://www.genome.jp/kegg-bin/show_pathway?ko03008/K07936%09red
ath00190	Oxidative phosphorylation	c30416/f1p169/3344	1	299	0.915492	0.929364	http://www.genome.jp/kegg-bin/show_pathway?ko00190/K01535%09red
ath03015	mRNA surveillance pathway	c772/f1p650/4122	1	417	0.96823	0.96823	http://www.genome.jp/kegg-bin/show_pathway?ko03015/K13126%09red
