# Supplementary material for: Transcriptome in Combination Proteome Unveils the Phenylpropane Pathway Involved in Garlic (Allium sativum) Greening
Source: Front Nutr. 2021 Nov 1;8:764133. doi: 10.3389/fnut.2021.764133 (PMC8591526; doi:10.3389/fnut.2021.764133)
Supplement: Supplementary Table 6 — GO terms enriched by DEGs. [file Table_6.XLSX]

## Sheet: Up
GO_accession	Description	GeneNames	Ontology	pValue	qValue	Gene number	All gene number
GO:0003824	catalytic activity	c10405/f1p10/2415,c10706/f1p546/2409,c107590/f1p24/1350,c1076/f3p52/2334,c107899/f1p3/1358,c111440/f10p34/1739,c11315/f1p23/2741,c114956/f1p1/1172,c1153/f2p99/2702,c116256/f2p5/1450,c11693/f1p13/1676,c118211/f4p32/1295,c119954/f2p2/1218,c12126/f1p1/1315,c12491/f1p3/1162,c12662/f1p99/2206,c13497/f5p14/1549,c138071/f1p18/1598,c138398/f5p13/1736,c1395/f1p245/3398,c143499/f1p4/1792,c14606/f1p46/3127,…	MF	0.00438	0.0106131	184	11068
GO:0016020	membrane	c10268/f1p25/2251,c10706/f1p546/2409,c107590/f1p24/1350,c115599/f1p57/1167,c12155/f1p4/1080,c12370/f6p87/2184,c12914/f1p15/2556,c138071/f1p18/1598,c13922/f1p74/2789,c1395/f1p245/3398,c141036/f2p7/1564,c149196/f1p2/1879,c149536/f1p10/1544,c155558/f1p50/1726,c157897/f1p2/1512,c158144/f1p14/1615,c175284/f2p2/1532,c177949/f1p21/1687,c184826/f1p2/1730,c192897/f1p12/1194,c194216/f1p25/1629,c194412/f1p8…	CC	0.02677	0.042832	93	5390
GO:0044425	membrane part	c10268/f1p25/2251,c10706/f1p546/2409,c115599/f1p57/1167,c12155/f1p4/1080,c12370/f6p87/2184,c12914/f1p15/2556,c138071/f1p18/1598,c13922/f1p74/2789,c1395/f1p245/3398,c141036/f2p7/1564,c149196/f1p2/1879,c149536/f1p10/1544,c155558/f1p50/1726,c157897/f1p2/1512,c158144/f1p14/1615,c175284/f2p2/1532,c177949/f1p21/1687,c184826/f1p2/1730,c192897/f1p12/1194,c194216/f1p25/1629,c194412/f1p8/1468,c19776/f1p34/…	CC	0.00026	0.001248	87	4282
GO:0031224	intrinsic component of membrane	c10268/f1p25/2251,c10706/f1p546/2409,c115599/f1p57/1167,c12155/f1p4/1080,c12370/f6p87/2184,c12914/f1p15/2556,c138071/f1p18/1598,c13922/f1p74/2789,c1395/f1p245/3398,c141036/f2p7/1564,c149196/f1p2/1879,c149536/f1p10/1544,c155558/f1p50/1726,c157897/f1p2/1512,c158144/f1p14/1615,c175284/f2p2/1532,c177949/f1p21/1687,c184826/f1p2/1730,c192897/f1p12/1194,c194216/f1p25/1629,c194412/f1p8/1468,c19776/f1p34/…	CC	4.5e-05	0.00036	86	4026
GO:0016021	integral component of membrane	c10268/f1p25/2251,c10706/f1p546/2409,c12155/f1p4/1080,c12370/f6p87/2184,c12914/f1p15/2556,c13922/f1p74/2789,c1395/f1p245/3398,c141036/f2p7/1564,c149196/f1p2/1879,c155558/f1p50/1726,c157897/f1p2/1512,c158144/f1p14/1615,c175284/f2p2/1532,c177949/f1p21/1687,c184826/f1p2/1730,c192897/f1p12/1194,c194216/f1p25/1629,c194412/f1p8/1468,c19776/f1p34/2216,c20661/f3p15/2267,c21147/f4p31/2581,c215702/f5p20/18…	CC	0.00093	0.00372	79	3946
GO:0016787	hydrolase activity	c10405/f1p10/2415,c111440/f10p34/1739,c13497/f5p14/1549,c138071/f1p18/1598,c1395/f1p245/3398,c143499/f1p4/1792,c152378/f1p2/1706,c154646/f1p10/1516,c155558/f1p50/1726,c16289/f1p360/3888,c16582/f1p5/3001,c16965/f1p221/2984,c17126/f1p885/3099,c17596/f1p183/3697,c178812/f1p5/1638,c18732/f2p10/1379,c189293/f2p145/1982,c19462/f1p51/2292,c19505/f1p101/2124,c20661/f3p15/2267,c21379/f2p19/2569,c215806/f3…	MF	4.8e-06	4.32e-05	77	3202
GO:0005576	extracellular region	c10405/f1p10/2415,c12491/f1p3/1162,c152378/f1p2/1706,c154646/f1p10/1516,c171819/f3p20/1145,c17771/f1p17/2052,c178812/f1p5/1638,c18732/f2p10/1379,c189293/f2p145/1982,c19308/f1p98/1359,c21379/f2p19/2569,c215806/f3p1/1153,c22433/f1p2/1336,c224529/f1p0/1794,c23610/f1p44/2105,c24970/f1p5/2187,c25350/f1p5/2609,c25578/f1p35/2895,c26059/f1p16/2512,c261598/f1p15/1420,c29050/f1p51/2581,c29812/f1p7/2551,c31…	CC	3.5e-13	8.4e-12	37	628
GO:0016798	hydrolase activity, acting on glycosyl bonds	c10405/f1p10/2415,c152378/f1p2/1706,c189293/f2p145/1982,c19505/f1p101/2124,c20661/f3p15/2267,c21379/f2p19/2569,c223314/f1p8/1813,c23610/f1p44/2105,c24450/f1p15/3426,c24970/f1p5/2187,c25209/f1p2/2974,c25350/f1p5/2609,c26036/f1p3/2555,c26268/f1p14/1850,c273465/f1p5/1347,c273549/f1p8/1926,c27829/f1p16/2979,c29050/f1p51/2581,c29812/f1p7/2551,c32513/f1p279/2128,c34494/f1p4/2651,c35415/f1p5/3795,c35731…	MF	3.1e-11	1.953e-09	29	449
GO:0006508	proteolysis	c111440/f10p34/1739,c138071/f1p18/1598,c143499/f1p4/1792,c16289/f1p360/3888,c16965/f1p221/2984,c17126/f1p885/3099,c17596/f1p183/3697,c178812/f1p5/1638,c218975/f2p9/1228,c220016/f1p146/1874,c224529/f1p0/1794,c227692/f1p27/1993,c228101/f1p27/2013,c235012/f1p34/1682,c25578/f1p35/2895,c25912/f1p38/3072,c26059/f1p16/2512,c261260/f1p0/1030,c28071/f1p87/2137,c30072/f1p179/2434,c346942/f1p8/755,c35690/f1…	BP	0.00061	0.00316091	27	816
GO:0008233	peptidase activity	c111440/f10p34/1739,c138071/f1p18/1598,c143499/f1p4/1792,c16289/f1p360/3888,c16965/f1p221/2984,c17126/f1p885/3099,c17596/f1p183/3697,c178812/f1p5/1638,c218975/f2p9/1228,c220016/f1p146/1874,c224529/f1p0/1794,c227692/f1p27/1993,c228101/f1p27/2013,c235012/f1p34/1682,c25578/f1p35/2895,c25912/f1p38/3072,c26059/f1p16/2512,c28071/f1p87/2137,c30072/f1p179/2434,c34024/f1p5/2716,c346942/f1p8/755,c35690/f1p…	MF	7.2e-05	0.000378	27	806
GO:0070011	peptidase activity, acting on L-amino acid peptides	c111440/f10p34/1739,c138071/f1p18/1598,c143499/f1p4/1792,c16289/f1p360/3888,c16965/f1p221/2984,c17126/f1p885/3099,c17596/f1p183/3697,c178812/f1p5/1638,c218975/f2p9/1228,c220016/f1p146/1874,c224529/f1p0/1794,c227692/f1p27/1993,c228101/f1p27/2013,c235012/f1p34/1682,c25578/f1p35/2895,c25912/f1p38/3072,c26059/f1p16/2512,c28071/f1p87/2137,c30072/f1p179/2434,c34024/f1p5/2716,c346942/f1p8/755,c35690/f1p…	MF	5.1e-05	0.0003213	26	746
GO:0004553	hydrolase activity, hydrolyzing O-glycosyl compounds	c10405/f1p10/2415,c152378/f1p2/1706,c189293/f2p145/1982,c19505/f1p101/2124,c21379/f2p19/2569,c223314/f1p8/1813,c23610/f1p44/2105,c24450/f1p15/3426,c24970/f1p5/2187,c25209/f1p2/2974,c25350/f1p5/2609,c26036/f1p3/2555,c26268/f1p14/1850,c273465/f1p5/1347,c273549/f1p8/1926,c29050/f1p51/2581,c29812/f1p7/2551,c32513/f1p279/2128,c35731/f1p3/2981,c40386/f1p232/3274,c40794/f1p66/2525,c42414/f1p55/2027,c665…	MF	7.3e-11	1.533e-09	25	346
GO:0006811	ion transport	c12370/f6p87/2184,c12914/f1p15/2556,c13922/f1p74/2789,c155558/f1p50/1726,c192897/f1p12/1194,c19462/f1p51/2292,c217648/f2p21/1871,c2292/f3p10/1405,c24623/f1p22/1902,c26248/f1p73/3079,c273521/f1p2/1270,c278550/f1p11/1927,c28340/f1p23/2283,c28541/f1p70/3784,c28932/f1p84/3778,c30566/f1p10/1972,c3276/f1p26/2406,c33365/f1p23/2109,c33482/f1p17/2743,c35813/f1p11/2670,c36451/f1p351/2651,c80383/f2p2/1480,c…	BP	0.01003	0.0219888	23	811
GO:0032787	monocarboxylic acid metabolic process	c1076/f3p52/2334,c11315/f1p23/2741,c138398/f5p13/1736,c14606/f1p46/3127,c155072/f1p25/1756,c17789/f1p99/2971,c228850/f1p198/1127,c2292/f3p10/1405,c273387/f1p19/1364,c31217/f1p244/3247,c3369/f1p14/2256,c44461/f1p2/1192,c67998/f1p6/1916,c68310/f1p8/2095,c8104/f1p510/2539,c81938/f1p39/1943,c87606/f1p10/1076,c8839/f1p19/2373	BP	0.04078	0.0505317	18	684
GO:0008234	cysteine-type peptidase activity	c143499/f1p4/1792,c16289/f1p360/3888,c16965/f1p221/2984,c17126/f1p885/3099,c17596/f1p183/3697,c218975/f2p9/1228,c220016/f1p146/1874,c227692/f1p27/1993,c28071/f1p87/2137,c30072/f1p179/2434,c346942/f1p8/755,c35690/f1p212/3557,c5375/f1p865/2359	MF	6.9e-05	0.000395182	13	241
GO:0006820	anion transport	c12370/f6p87/2184,c217648/f2p21/1871,c2292/f3p10/1405,c24623/f1p22/1902,c273521/f1p2/1270,c278550/f1p11/1927,c28340/f1p23/2283,c28932/f1p84/3778,c33365/f1p23/2109,c33482/f1p17/2743,c80383/f2p2/1480,c8382/f1p1/1098	BP	0.00044	0.00278667	12	225
GO:0022857	transmembrane transporter activity	c12914/f1p15/2556,c219986/f1p12/1608,c2292/f3p10/1405,c24623/f1p22/1902,c273521/f1p2/1270,c278550/f1p11/1927,c28340/f1p23/2283,c30566/f1p10/1972,c33365/f1p23/2109,c35767/f1p9/2278,c80383/f2p2/1480,c8382/f1p1/1098	MF	0.01115	0.0226597	12	377
GO:0005215	transporter activity	c12914/f1p15/2556,c219986/f1p12/1608,c2292/f3p10/1405,c24623/f1p22/1902,c273521/f1p2/1270,c278550/f1p11/1927,c28340/f1p23/2283,c30566/f1p10/1972,c33365/f1p23/2109,c35767/f1p9/2278,c80383/f2p2/1480,c8382/f1p1/1098	MF	0.02668	0.0442326	12	427
GO:0048046	apoplast	c152378/f1p2/1706,c17771/f1p17/2052,c189293/f2p145/1982,c21379/f2p19/2569,c23610/f1p44/2105,c24970/f1p5/2187,c25350/f1p5/2609,c261598/f1p15/1420,c40386/f1p232/3274,c62322/f1p14/2148,c89469/f1p2/1393	CC	2.9e-05	0.000348	11	164
GO:0005774	vacuolar membrane	c155558/f1p50/1726,c192897/f1p12/1194,c20661/f3p15/2267,c223098/f1p18/1644,c273139/f1p0/1758,c27829/f1p16/2979,c30243/f1p26/3158,c34024/f1p5/2716,c34494/f1p4/2651,c35415/f1p5/3795,c36451/f1p351/2651	CC	0.00585	0.0200571	11	310
GO:0044437	vacuolar part	c155558/f1p50/1726,c192897/f1p12/1194,c20661/f3p15/2267,c223098/f1p18/1644,c273139/f1p0/1758,c27829/f1p16/2979,c30243/f1p26/3158,c34024/f1p5/2716,c34494/f1p4/2651,c35415/f1p5/3795,c36451/f1p351/2651	CC	0.00769	0.02307	11	322
GO:0019748	secondary metabolic process	c1076/f3p52/2334,c11315/f1p23/2741,c11693/f1p13/1676,c14606/f1p46/3127,c303902/f4p7/1562,c3369/f1p14/2256,c61149/f1p35/2029,c68310/f1p8/2095,c87606/f1p10/1076,c9430/f1p36/1338	BP	1.8e-06	2.052e-05	10	86
GO:0065008	regulation of biological quality	c13497/f5p14/1549,c19914/f2p6/1188,c215932/f2p4/1686,c22556/f2p0/1416,c24510/f1p1/1483,c271611/f1p16/1524,c273387/f1p19/1364,c35767/f1p9/2278,c3946/f1p16/2378,c8174/f2p0/1611	BP	0.02972	0.0403343	10	298
GO:0015926	glucosidase activity	c189293/f2p145/1982,c19505/f1p101/2124,c24450/f1p15/3426,c25209/f1p2/2974,c26036/f1p3/2555,c26268/f1p14/1850,c273465/f1p5/1347,c273549/f1p8/1926,c32513/f1p279/2128,c86756/f1p3/1001	MF	3.2e-05	0.000224	10	134
GO:0009698	phenylpropanoid metabolic process	c1076/f3p52/2334,c11315/f1p23/2741,c11693/f1p13/1676,c14606/f1p46/3127,c3369/f1p14/2256,c61149/f1p35/2029,c68310/f1p8/2095,c87606/f1p10/1076,c9430/f1p36/1338	BP	1.3e-07	1.8525e-06	9	50
GO:0044550	secondary metabolite biosynthetic process	c1076/f3p52/2334,c11315/f1p23/2741,c11693/f1p13/1676,c14606/f1p46/3127,c303902/f4p7/1562,c3369/f1p14/2256,c68310/f1p8/2095,c87606/f1p10/1076	BP	2e-06	1.9e-05	8	51
GO:0015711	organic anion transport	c12370/f6p87/2184,c217648/f2p21/1871,c2292/f3p10/1405,c24623/f1p22/1902,c278550/f1p11/1927,c28932/f1p84/3778,c33482/f1p17/2743,c80383/f2p2/1480	BP	0.00594	0.016929	8	161
GO:0008422	beta-glucosidase activity	c24450/f1p15/3426,c25209/f1p2/2974,c26036/f1p3/2555,c26268/f1p14/1850,c273465/f1p5/1347,c273549/f1p8/1926,c32513/f1p279/2128,c86756/f1p3/1001	MF	2.7e-05	0.000212625	8	81
GO:0015291	secondary active transmembrane transporter activity	c2292/f3p10/1405,c24623/f1p22/1902,c273521/f1p2/1270,c278550/f1p11/1927,c28340/f1p23/2283,c33365/f1p23/2109,c80383/f2p2/1480,c8382/f1p1/1098	MF	0.0064	0.0144	8	184
GO:0022804	active transmembrane transporter activity	c2292/f3p10/1405,c24623/f1p22/1902,c273521/f1p2/1270,c278550/f1p11/1927,c28340/f1p23/2283,c33365/f1p23/2109,c80383/f2p2/1480,c8382/f1p1/1098	MF	0.03755	0.0482786	8	255
GO:0042537	benzene-containing compound metabolic process	c1076/f3p52/2334,c11315/f1p23/2741,c14606/f1p46/3127,c273387/f1p19/1364,c3369/f1p14/2256,c68310/f1p8/2095,c87606/f1p10/1076	BP	1.1e-09	2.09e-08	7	14
GO:0009699	phenylpropanoid biosynthetic process	c1076/f3p52/2334,c11315/f1p23/2741,c11693/f1p13/1676,c14606/f1p46/3127,c3369/f1p14/2256,c68310/f1p8/2095,c87606/f1p10/1076	BP	4.1e-06	3.33857e-05	7	40
GO:0006865	amino acid transport	c12370/f6p87/2184,c217648/f2p21/1871,c24623/f1p22/1902,c278550/f1p11/1927,c28932/f1p84/3778,c33482/f1p17/2743,c80383/f2p2/1480	BP	0.00522	0.0175024	7	125
GO:0015849	organic acid transport	c12370/f6p87/2184,c217648/f2p21/1871,c24623/f1p22/1902,c278550/f1p11/1927,c28932/f1p84/3778,c33482/f1p17/2743,c80383/f2p2/1480	BP	0.01599	0.0264183	7	155
GO:0046942	carboxylic acid transport	c12370/f6p87/2184,c217648/f2p21/1871,c24623/f1p22/1902,c278550/f1p11/1927,c28932/f1p84/3778,c33482/f1p17/2743,c80383/f2p2/1480	BP	0.01599	0.0264183	7	155
GO:0042737	drug catabolic process	c12491/f1p3/1162,c155340/f3p10/1805,c21603/f1p3/3341,c22433/f1p2/1336,c273387/f1p19/1364,c317700/f1p2/1273,c44043/f1p3/1144	BP	0.04401	0.0522619	7	192
GO:0015293	symporter activity	c24623/f1p22/1902,c273521/f1p2/1270,c278550/f1p11/1927,c28340/f1p23/2283,c33365/f1p23/2109,c80383/f2p2/1480,c8382/f1p1/1098	MF	0.00029	0.00140538	7	86
GO:0016684	oxidoreductase activity, acting on peroxide as acceptor	c12491/f1p3/1162,c215806/f3p1/1153,c22433/f1p2/1336,c317700/f1p2/1273,c44043/f1p3/1144,c62922/f1p883/1990,c77051/f3p8/978	MF	0.01344	0.02646	7	169
GO:0016209	antioxidant activity	c12491/f1p3/1162,c215806/f3p1/1153,c22433/f1p2/1336,c317700/f1p2/1273,c39479/f3p28/2080,c44043/f1p3/1144,c62922/f1p883/1990	MF	0.03189	0.0490017	7	202
GO:0031225	anchored component of membrane	c115599/f1p57/1167,c138071/f1p18/1598,c149536/f1p10/1544,c25209/f1p2/2974,c262375/f1p2/1208,c273465/f1p5/1347,c273549/f1p8/1926	CC	0.00021	0.00126	7	83
GO:0005618	cell wall	c154646/f1p10/1516,c17771/f1p17/2052,c189293/f2p145/1982,c261598/f1p15/1420,c62322/f1p14/2148,c84325/f1p7/1445,c89469/f1p2/1393	CC	0.04858	0.0496136	7	227
GO:0030312	external encapsulating structure	c154646/f1p10/1516,c17771/f1p17/2052,c189293/f2p145/1982,c261598/f1p15/1420,c62322/f1p14/2148,c84325/f1p7/1445,c89469/f1p2/1393	CC	0.04858	0.0496136	7	227
GO:0009800	cinnamic acid biosynthetic process	c1076/f3p52/2334,c11315/f1p23/2741,c14606/f1p46/3127,c3369/f1p14/2256,c68310/f1p8/2095,c87606/f1p10/1076	BP	1.5e-10	5.7e-09	6	7
GO:0009803	cinnamic acid metabolic process	c1076/f3p52/2334,c11315/f1p23/2741,c14606/f1p46/3127,c3369/f1p14/2256,c68310/f1p8/2095,c87606/f1p10/1076	BP	1.5e-10	5.7e-09	6	7
GO:0051187	cofactor catabolic process	c12491/f1p3/1162,c22433/f1p2/1336,c276275/f1p10/1584,c317700/f1p2/1273,c40129/f1p58/3495,c44043/f1p3/1144	BP	0.01653	0.0261725	6	121
GO:0045548	phenylalanine ammonia-lyase activity	c1076/f3p52/2334,c11315/f1p23/2741,c14606/f1p46/3127,c3369/f1p14/2256,c68310/f1p8/2095,c87606/f1p10/1076	MF	7.1e-11	2.2365e-09	6	7
GO:0016841	ammonia-lyase activity	c1076/f3p52/2334,c11315/f1p23/2741,c14606/f1p46/3127,c3369/f1p14/2256,c68310/f1p8/2095,c87606/f1p10/1076	MF	4.5e-09	7.0875e-08	6	11
GO:0016840	carbon-nitrogen lyase activity	c1076/f3p52/2334,c11315/f1p23/2741,c14606/f1p46/3127,c3369/f1p14/2256,c68310/f1p8/2095,c87606/f1p10/1076	MF	1.1e-06	1.386e-05	6	24
GO:0008238	exopeptidase activity	c111440/f10p34/1739,c178812/f1p5/1638,c235012/f1p34/1682,c25578/f1p35/2895,c34024/f1p5/2716,c9956/f1p1/1171	MF	0.01519	0.0289991	6	134
GO:0004601	peroxidase activity	c12491/f1p3/1162,c215806/f3p1/1153,c22433/f1p2/1336,c317700/f1p2/1273,c44043/f1p3/1144,c62922/f1p883/1990	MF	0.03722	0.0488512	6	165
GO:0009535	chloroplast thylakoid membrane	c13922/f1p74/2789,c276275/f1p10/1584,c28541/f1p70/3784,c35813/f1p11/2670,c40129/f1p58/3495,c66908/f1p10/972	CC	0.02524	0.0484608	6	154
GO:0034357	photosynthetic membrane	c13922/f1p74/2789,c276275/f1p10/1584,c28541/f1p70/3784,c35813/f1p11/2670,c40129/f1p58/3495,c66908/f1p10/972	CC	0.02524	0.0484608	6	154
GO:0042651	thylakoid membrane	c13922/f1p74/2789,c276275/f1p10/1584,c28541/f1p70/3784,c35813/f1p11/2670,c40129/f1p58/3495,c66908/f1p10/972	CC	0.02524	0.0484608	6	154
GO:0055035	plastid thylakoid membrane	c13922/f1p74/2789,c276275/f1p10/1584,c28541/f1p70/3784,c35813/f1p11/2670,c40129/f1p58/3495,c66908/f1p10/972	CC	0.02524	0.0484608	6	154
GO:0044436	thylakoid part	c13922/f1p74/2789,c276275/f1p10/1584,c28541/f1p70/3784,c35813/f1p11/2670,c40129/f1p58/3495,c66908/f1p10/972	CC	0.03639	0.054585	6	168
GO:0009534	chloroplast thylakoid	c13922/f1p74/2789,c276275/f1p10/1584,c28541/f1p70/3784,c35813/f1p11/2670,c40129/f1p58/3495,c66908/f1p10/972	CC	0.03914	0.0521867	6	171
GO:0009579	thylakoid	c13922/f1p74/2789,c276275/f1p10/1584,c28541/f1p70/3784,c35813/f1p11/2670,c40129/f1p58/3495,c66908/f1p10/972	CC	0.03914	0.0521867	6	171
GO:0031976	plastid thylakoid	c13922/f1p74/2789,c276275/f1p10/1584,c28541/f1p70/3784,c35813/f1p11/2670,c40129/f1p58/3495,c66908/f1p10/972	CC	0.03914	0.0521867	6	171
GO:0031667	response to nutrient levels	c138398/f5p13/1736,c271611/f1p16/1524,c303902/f4p7/1562,c3946/f1p16/2378,c65870/f1p4/1318	BP	0.00266	0.012635	5	57
GO:0009991	response to extracellular stimulus	c138398/f5p13/1736,c271611/f1p16/1524,c303902/f4p7/1562,c3946/f1p16/2378,c65870/f1p4/1318	BP	0.00359	0.0146164	5	61
GO:0042445	hormone metabolic process	c13497/f5p14/1549,c19914/f2p6/1188,c24510/f1p1/1483,c273387/f1p19/1364,c8174/f2p0/1611	BP	0.00472	0.017936	5	65
GO:0010817	regulation of hormone levels	c13497/f5p14/1549,c19914/f2p6/1188,c24510/f1p1/1483,c273387/f1p19/1364,c8174/f2p0/1611	BP	0.0334	0.0432682	5	106
GO:0017001	antibiotic catabolic process	c12491/f1p3/1162,c22433/f1p2/1336,c273387/f1p19/1364,c317700/f1p2/1273,c44043/f1p3/1144	BP	0.03578	0.0453213	5	108
GO:0046556	alpha-L-arabinofuranosidase activity	c29050/f1p51/2581,c29812/f1p7/2551,c40794/f1p66/2525,c42414/f1p55/2027,c6650/f1p53/3302	MF	1.3e-06	1.365e-05	5	14
GO:0004565	beta-galactosidase activity	c21379/f2p19/2569,c23610/f1p44/2105,c24970/f1p5/2187,c25350/f1p5/2609,c40386/f1p232/3274	MF	0.00053	0.002385	5	45
GO:0004180	carboxypeptidase activity	c111440/f10p34/1739,c178812/f1p5/1638,c235012/f1p34/1682,c25578/f1p35/2895,c9956/f1p1/1171	MF	0.00059	0.002478	5	46
GO:0015925	galactosidase activity	c21379/f2p19/2569,c23610/f1p44/2105,c24970/f1p5/2187,c25350/f1p5/2609,c40386/f1p232/3274	MF	0.003	0.00756	5	66
GO:0008272	sulfate transport	c273521/f1p2/1270,c28340/f1p23/2283,c33365/f1p23/2109,c8382/f1p1/1098	BP	0.00037	0.00263625	4	21
GO:0072348	sulfur compound transport	c273521/f1p2/1270,c28340/f1p23/2283,c33365/f1p23/2109,c8382/f1p1/1098	BP	0.00045	0.002565	4	22
GO:0009267	cellular response to starvation	c138398/f5p13/1736,c271611/f1p16/1524,c303902/f4p7/1562,c3946/f1p16/2378	BP	0.00487	0.0173494	4	41
GO:0031669	cellular response to nutrient levels	c138398/f5p13/1736,c271611/f1p16/1524,c303902/f4p7/1562,c3946/f1p16/2378	BP	0.00531	0.016815	4	42
GO:0031668	cellular response to extracellular stimulus	c138398/f5p13/1736,c271611/f1p16/1524,c303902/f4p7/1562,c3946/f1p16/2378	BP	0.00735	0.01995	4	46
GO:0042594	response to starvation	c138398/f5p13/1736,c271611/f1p16/1524,c303902/f4p7/1562,c3946/f1p16/2378	BP	0.00918	0.0209304	4	49
GO:0015698	inorganic anion transport	c273521/f1p2/1270,c28340/f1p23/2283,c33365/f1p23/2109,c8382/f1p1/1098	BP	0.01204	0.0254178	4	53
GO:0042446	hormone biosynthetic process	c13497/f5p14/1549,c19914/f2p6/1188,c24510/f1p1/1483,c8174/f2p0/1611	BP	0.01542	0.0266345	4	57
GO:0071496	cellular response to external stimulus	c138398/f5p13/1736,c271611/f1p16/1524,c303902/f4p7/1562,c3946/f1p16/2378	BP	0.04251	0.0515547	4	78
GO:0042973	glucan endo-1,3-beta-D-glucosidase activity	c25209/f1p2/2974,c26036/f1p3/2555,c273465/f1p5/1347,c273549/f1p8/1926	MF	0.00085	0.002975	4	29
GO:0016405	CoA-ligase activity	c260877/f2p13/1812,c61149/f1p35/2029,c64333/f1p13/1917,c9430/f1p36/1338	MF	0.0011	0.00364737	4	31
GO:0033841	6G-fructosyltransferase activity	c20661/f3p15/2267,c27829/f1p16/2979,c34494/f1p4/2651,c35415/f1p5/3795	MF	0.0014	0.0042	4	33
GO:0050738	fructosyltransferase activity	c20661/f3p15/2267,c27829/f1p16/2979,c34494/f1p4/2651,c35415/f1p5/3795	MF	0.00157	0.00449591	4	34
GO:0016878	acid-thiol ligase activity	c260877/f2p13/1812,c61149/f1p35/2029,c64333/f1p13/1917,c9430/f1p36/1338	MF	0.0048	0.0112	4	46
GO:0102483	scopolin beta-glucosidase activity	c24450/f1p15/3426,c26268/f1p14/1850,c32513/f1p279/2128,c86756/f1p3/1001	MF	0.00794	0.017249	4	53
GO:0016877	ligase activity, forming carbon-sulfur bonds	c260877/f2p13/1812,c61149/f1p35/2029,c64333/f1p13/1917,c9430/f1p36/1338	MF	0.01952	0.035136	4	69
GO:0003899	DNA-directed 5'-3' RNA polymerase activity	c1153/f2p99/2702,c154706/f1p54/1541,c28324/f2p20/1589,c3117/f1p69/4127	MF	0.02675	0.0432115	4	76
GO:0034062	5'-3' RNA polymerase activity	c1153/f2p99/2702,c154706/f1p54/1541,c28324/f2p20/1589,c3117/f1p69/4127	MF	0.03812	0.0475556	4	85
GO:0097747	RNA polymerase activity	c1153/f2p99/2702,c154706/f1p54/1541,c28324/f2p20/1589,c3117/f1p69/4127	MF	0.03812	0.0475556	4	85
GO:0004842	ubiquitin-protein transferase activity	c261260/f1p0/1030,c271611/f1p16/1524,c3946/f1p16/2378	MF	0.01623	0.0300732	3	36
GO:0019787	ubiquitin-like protein transferase activity	c261260/f1p0/1030,c271611/f1p16/1524,c3946/f1p16/2378	MF	0.02151	0.0376425	3	40
GO:0016469	proton-transporting two-sector ATPase complex	c13922/f1p74/2789,c28541/f1p70/3784,c35813/f1p11/2670	CC	0.03988	0.0466888	3	52
GO:0045259	proton-transporting ATP synthase complex	c13922/f1p74/2789,c28541/f1p70/3784,c35813/f1p11/2670	CC	0.03988	0.0466888	3	52
GO:0009851	auxin biosynthetic process	c13497/f5p14/1549,c8174/f2p0/1611	BP	0.00273	0.01197	2	5
GO:0009850	auxin metabolic process	c13497/f5p14/1549,c8174/f2p0/1611	BP	0.00561	0.01683	2	7
GO:0010106	cellular response to iron ion starvation	c271611/f1p16/1524,c3946/f1p16/2378	BP	0.00739	0.0183143	2	8
GO:0048871	multicellular organismal homeostasis	c271611/f1p16/1524,c3946/f1p16/2378	BP	0.00739	0.0183143	2	8
GO:0060586	multicellular organismal iron ion homeostasis	c271611/f1p16/1524,c3946/f1p16/2378	BP	0.00739	0.0183143	2	8
GO:0019509	L-methionine salvage from methylthioadenosine	c24303/f1p62/3009,c257881/f3p65/1634	BP	0.01405	0.026695	2	11
GO:0043102	amino acid salvage	c24303/f1p62/3009,c257881/f3p65/1634	BP	0.01405	0.026695	2	11
GO:0071265	L-methionine biosynthetic process	c24303/f1p62/3009,c257881/f3p65/1634	BP	0.01405	0.026695	2	11
GO:0071267	L-methionine salvage	c24303/f1p62/3009,c257881/f3p65/1634	BP	0.01405	0.026695	2	11
GO:1901616	organic hydroxy compound catabolic process	c266585/f1p3/1669,c273387/f1p19/1364	BP	0.01405	0.026695	2	11
GO:0006787	porphyrin-containing compound catabolic process	c276275/f1p10/1584,c40129/f1p58/3495	BP	0.02248	0.0332821	2	14
GO:0015996	chlorophyll catabolic process	c276275/f1p10/1584,c40129/f1p58/3495	BP	0.02248	0.0332821	2	14
GO:0033015	tetrapyrrole catabolic process	c276275/f1p10/1584,c40129/f1p58/3495	BP	0.02248	0.0332821	2	14
GO:0046149	pigment catabolic process	c276275/f1p10/1584,c40129/f1p58/3495	BP	0.02248	0.0332821	2	14
GO:0006879	cellular iron ion homeostasis	c271611/f1p16/1524,c3946/f1p16/2378	BP	0.03251	0.0430947	2	17
GO:0016207	4-coumarate-CoA ligase activity	c61149/f1p35/2029,c9430/f1p36/1338	MF	0.00066	0.00252	2	3
GO:0046522	S-methyl-5-thioribose kinase activity	c24303/f1p62/3009,c257881/f3p65/1634	MF	0.00066	0.00252	2	3
GO:0000234	phosphoethanolamine N-methyltransferase activity	c188404/f2p18/2103,c41059/f1p17/2212	MF	0.0013	0.004095	2	4
GO:0016837	carbon-oxygen lyase activity, acting on polysaccharides	c155340/f3p10/1805,c21603/f1p3/3341	MF	0.00214	0.00573702	2	5
GO:0030570	pectate lyase activity	c155340/f3p10/1805,c21603/f1p3/3341	MF	0.00214	0.00573702	2	5
GO:0050614	delta24-sterol reductase activity	c232481/f1p140/1499,c59350/f1p107/1654	MF	0.01112	0.023352	2	11
GO:0005506	iron ion binding	c271611/f1p16/1524,c3946/f1p16/2378	MF	0.02311	0.0393495	2	16
GO:0019842	vitamin binding	c182865/f1p6/1710,c19914/f2p6/1188	MF	0.0289	0.0455175	2	18
GO:0004737	pyruvate decarboxylase activity	c182311/f1p221/1568,c2214/f3p316/3700	MF	0.03198	0.04797	2	19
GO:0008270	zinc ion binding	c271611/f1p16/1524,c3946/f1p16/2378	MF	0.03519	0.049266	2	20
GO:0016709	oxidoreductase activity, acting on paired donors, with incorporation or reduction of molecular oxygen, NAD(P)H as one donor, and incorporation of one atom of oxygen	c70286/f1p12/1308,c88562/f1p10/1325	MF	0.03519	0.049266	2	20
GO:0016833	oxo-acid-lyase activity	c231264/f1p15/1562,c58552/f1p0/1343	MF	0.03519	0.049266	2	20
GO:0061630	ubiquitin protein ligase activity	c271611/f1p16/1524,c3946/f1p16/2378	MF	0.03519	0.049266	2	20
GO:0061659	ubiquitin-like protein ligase activity	c271611/f1p16/1524,c3946/f1p16/2378	MF	0.03519	0.049266	2	20
GO:0005261	cation channel activity	c12914/f1p15/2556,c30566/f1p10/1972	MF	0.04552	0.04552	2	23
GO:0033177	proton-transporting two-sector ATPase complex, proton-transporting domain	c13922/f1p74/2789,c28541/f1p70/3784	CC	0.00878	0.0221811	2	10
GO:0045263	proton-transporting ATP synthase complex, coupling factor F(o)	c13922/f1p74/2789,c28541/f1p70/3784	CC	0.00878	0.0221811	2	10
GO:0005776	autophagosome	c31483/f1p23/2379,c35900/f1p19/2808	CC	0.04363	0.0475964	2	23
GO:0006862	nucleotide transport	c2292/f3p10/1405	BP	0.04967	0.0534187	1	3
GO:0015865	purine nucleotide transport	c2292/f3p10/1405	BP	0.04967	0.0534187	1	3
GO:0015868	purine ribonucleotide transport	c2292/f3p10/1405	BP	0.04967	0.0534187	1	3
GO:0019405	alditol catabolic process	c266585/f1p3/1669	BP	0.04967	0.0534187	1	3
GO:0019563	glycerol catabolic process	c266585/f1p3/1669	BP	0.04967	0.0534187	1	3
GO:0032025	response to cobalt ion	c65870/f1p4/1318	BP	0.04967	0.0534187	1	3
GO:0046174	polyol catabolic process	c266585/f1p3/1669	BP	0.04967	0.0534187	1	3
GO:0051503	adenine nucleotide transport	c2292/f3p10/1405	BP	0.04967	0.0534187	1	3
GO:0070588	calcium ion transmembrane transport	c30566/f1p10/1972	BP	0.04967	0.0534187	1	3
GO:0000295	adenine nucleotide transmembrane transporter activity	c2292/f3p10/1405	MF	0.04402	0.0486537	1	3
GO:0003882	CDP-diacylglycerol-serine O-phosphatidyltransferase activity	c158144/f1p14/1615	MF	0.04402	0.0486537	1	3
GO:0004560	alpha-L-fucosidase activity	c152378/f1p2/1706	MF	0.04402	0.0486537	1	3
GO:0005346	purine ribonucleotide transmembrane transporter activity	c2292/f3p10/1405	MF	0.04402	0.0486537	1	3
GO:0008898	S-adenosylmethionine-homocysteine S-methyltransferase activity	c222275/f1p20/1506	MF	0.04402	0.0486537	1	3
GO:0015215	nucleotide transmembrane transporter activity	c2292/f3p10/1405	MF	0.04402	0.0486537	1	3
GO:0015216	purine nucleotide transmembrane transporter activity	c2292/f3p10/1405	MF	0.04402	0.0486537	1	3
GO:0015928	fucosidase activity	c152378/f1p2/1706	MF	0.04402	0.0486537	1	3
GO:0030170	pyridoxal phosphate binding	c182865/f1p6/1710	MF	0.04402	0.0486537	1	3
GO:0070279	vitamin B6 binding	c182865/f1p6/1710	MF	0.04402	0.0486537	1	3
GO:1901474	azole transmembrane transporter activity	c219986/f1p12/1608	MF	0.04402	0.0486537	1	3
						1378

## Sheet: Down
GO_accession	Description	GeneNames	Ontology	pValue	qValue	Gene number	All gene number
GO:0044464	cell part	c10173/f7p8/1149,c104822/f19p70/1036,c107360/f1p39/1765,c113059/f1p18/1545,c114303/f1p82/1469,c119649/f1p13/1789,c120645/f1p6/960,c123418/f1p68/1767,c127115/f1p7/814,c129789/f1p18/1064,c13396/f1p455/2522,c13465/f1p487/2636,c13875/f4p0/1123,c141868/f1p0/1648,c143788/f1p6/1727,c144131/f1p18/1787,c144268/f1p0/1479,c145020/f1p2/1796,c146077/f1p9/1708,c146155/f1p18/942,c1464/f1p274/2777,c148136/f1p38/…	CC	0.0028	0.00435556	168	14981
GO:0044424	intracellular part	c10173/f7p8/1149,c104822/f19p70/1036,c107360/f1p39/1765,c113059/f1p18/1545,c114303/f1p82/1469,c119649/f1p13/1789,c120645/f1p6/960,c123418/f1p68/1767,c127115/f1p7/814,c13396/f1p455/2522,c13465/f1p487/2636,c13875/f4p0/1123,c141868/f1p0/1648,c143788/f1p6/1727,c144131/f1p18/1787,c144268/f1p0/1479,c145020/f1p2/1796,c146077/f1p9/1708,c146155/f1p18/942,c1464/f1p274/2777,c148136/f1p38/1580,c149367/f1p7/1…	CC	0.0059	0.00635385	158	13860
GO:0003824	catalytic activity	c10173/f7p8/1149,c107360/f1p39/1765,c114303/f1p82/1469,c116296/f1p16/1642,c119107/f1p82/1369,c119649/f1p13/1789,c122216/f1p7/1380,c123418/f1p68/1767,c129789/f1p18/1064,c13248/f1p13/1518,c13396/f1p455/2522,c13465/f1p487/2636,c141868/f1p0/1648,c143788/f1p6/1727,c144131/f1p18/1787,c144268/f1p0/1479,c146077/f1p9/1708,c146155/f1p18/942,c148576/f1p10/1791,c149367/f1p7/1545,c150586/f1p5/1698,c150995/f1p…	MF	0.00057	0.00153462	152	11068
GO:0044444	cytoplasmic part	c10173/f7p8/1149,c107360/f1p39/1765,c113059/f1p18/1545,c119649/f1p13/1789,c123418/f1p68/1767,c127115/f1p7/814,c13396/f1p455/2522,c13465/f1p487/2636,c141868/f1p0/1648,c143788/f1p6/1727,c144131/f1p18/1787,c144268/f1p0/1479,c146077/f1p9/1708,c149367/f1p7/1545,c150995/f1p15/1716,c151439/f1p0/1234,c151653/f1p15/1675,c152254/f1p3/1800,c152411/f1p39/1796,c153512/f1p17/1761,c158128/f1p22/1767,c175054/f1p…	CC	0.0017	0.00396667	104	8012
GO:0008152	metabolic process	c104822/f19p70/1036,c114303/f1p82/1469,c116296/f1p16/1642,c119107/f1p82/1369,c120645/f1p6/960,c122216/f1p7/1380,c123418/f1p68/1767,c129789/f1p18/1064,c13248/f1p13/1518,c13396/f1p455/2522,c13465/f1p487/2636,c13875/f4p0/1123,c146155/f1p18/942,c150586/f1p5/1698,c151731/f1p26/1988,c156448/f1p1/1668,c17467/f1p78/3304,c175054/f1p5/1606,c1806/f1p232/2169,c187181/f1p100/1625,c189001/f1p203/1761,c192845/f…	BP	0.00107	0.00565571	98	11099
GO:0016829	lyase activity	c107360/f1p39/1765,c119649/f1p13/1789,c141868/f1p0/1648,c143788/f1p6/1727,c144131/f1p18/1787,c144268/f1p0/1479,c146077/f1p9/1708,c149367/f1p7/1545,c150995/f1p15/1716,c151439/f1p0/1234,c151653/f1p15/1675,c152254/f1p3/1800,c152411/f1p39/1796,c153512/f1p17/1761,c158128/f1p22/1767,c176435/f1p16/1732,c17886/f1p149/1965,c183545/f1p20/1752,c184417/f1p5/1721,c18461/f1p215/1781,c188547/f1p0/1827,c191119/f…	MF	2.4e-25	2.8e-24	76	1760
GO:0005773	vacuole	c107360/f1p39/1765,c119649/f1p13/1789,c123418/f1p68/1767,c141868/f1p0/1648,c143788/f1p6/1727,c144131/f1p18/1787,c144268/f1p0/1479,c146077/f1p9/1708,c149367/f1p7/1545,c150995/f1p15/1716,c151439/f1p0/1234,c151653/f1p15/1675,c152254/f1p3/1800,c152411/f1p39/1796,c153512/f1p17/1761,c158128/f1p22/1767,c176435/f1p16/1732,c17886/f1p149/1965,c183545/f1p20/1752,c184417/f1p5/1721,c18461/f1p215/1781,c188547/…	CC	1.6e-24	1.12e-23	68	1651
GO:0047654	alliin lyase activity	c107360/f1p39/1765,c119649/f1p13/1789,c141868/f1p0/1648,c143788/f1p6/1727,c144131/f1p18/1787,c144268/f1p0/1479,c146077/f1p9/1708,c149367/f1p7/1545,c150995/f1p15/1716,c151439/f1p0/1234,c151653/f1p15/1675,c152254/f1p3/1800,c152411/f1p39/1796,c153512/f1p17/1761,c158128/f1p22/1767,c176435/f1p16/1732,c17886/f1p149/1965,c183545/f1p20/1752,c184417/f1p5/1721,c18461/f1p215/1781,c188547/f1p0/1827,c191119/f…	MF	1.4e-26	4.9e-25	65	1206
GO:0016846	carbon-sulfur lyase activity	c107360/f1p39/1765,c119649/f1p13/1789,c141868/f1p0/1648,c143788/f1p6/1727,c144131/f1p18/1787,c144268/f1p0/1479,c146077/f1p9/1708,c149367/f1p7/1545,c150995/f1p15/1716,c151439/f1p0/1234,c151653/f1p15/1675,c152254/f1p3/1800,c152411/f1p39/1796,c153512/f1p17/1761,c158128/f1p22/1767,c176435/f1p16/1732,c17886/f1p149/1965,c183545/f1p20/1752,c184417/f1p5/1721,c18461/f1p215/1781,c188547/f1p0/1827,c191119/f…	MF	4.7e-26	8.225e-25	65	1232
GO:0055114	oxidation-reduction process	c114303/f1p82/1469,c189001/f1p203/1761,c19389/f1p21/1114,c21255/f2p243/3098,c2174/f1p20/4317,c223877/f2p2/1218,c227347/f1p10/1225,c23984/f1p5/1298,c24808/f1p417/3677,c2629/f1p155/4846,c26459/f1p40/2227,c266235/f1p15/1315,c284/f1p111/5569,c29109/f1p128/2865,c30528/f1p41/2932,c31828/f1p270/3036,c3298/f1p99/2582,c33356/f1p111/2214,c337401/f1p2/598,c34006/f1p88/2899,c34831/f1p43/2174,c349609/f1p9/623…	BP	7.4e-05	0.000912667	29	1813
GO:0032259	methylation	c116296/f1p16/1642,c119107/f1p82/1369,c122216/f1p7/1380,c146155/f1p18/942,c156448/f1p1/1668,c192845/f1p36/1525,c38523/f1p76/1702,c515/f1p980/4389,c80666/f1p42/997,c83051/f1p58/1614,c87585/f1p51/1319,c89491/f1p1/1204	BP	0.00156	0.007215	12	577
GO:0008168	methyltransferase activity	c116296/f1p16/1642,c119107/f1p82/1369,c122216/f1p7/1380,c146155/f1p18/942,c156448/f1p1/1668,c192845/f1p36/1525,c38523/f1p76/1702,c515/f1p980/4389,c80666/f1p42/997,c83051/f1p58/1614,c87585/f1p51/1319,c89491/f1p1/1204	MF	0.01882	0.026348	12	511
GO:0016741	transferase activity, transferring one-carbon groups	c116296/f1p16/1642,c119107/f1p82/1369,c122216/f1p7/1380,c146155/f1p18/942,c156448/f1p1/1668,c192845/f1p36/1525,c38523/f1p76/1702,c515/f1p980/4389,c80666/f1p42/997,c83051/f1p58/1614,c87585/f1p51/1319,c89491/f1p1/1204	MF	0.02776	0.0373692	12	541
GO:0016616	oxidoreductase activity, acting on the CH-OH group of donors, NAD or NADP as acceptor	c114303/f1p82/1469,c223877/f2p2/1218,c24808/f1p417/3677,c266235/f1p15/1315,c284/f1p111/5569,c31828/f1p270/3036,c3298/f1p99/2582,c33356/f1p111/2214,c34831/f1p43/2174,c7904/f1p126/2286,c91566/f2p6/1060	MF	0.00352	0.00648421	11	356
GO:0016614	oxidoreductase activity, acting on CH-OH group of donors	c114303/f1p82/1469,c223877/f2p2/1218,c24808/f1p417/3677,c266235/f1p15/1315,c284/f1p111/5569,c31828/f1p270/3036,c3298/f1p99/2582,c33356/f1p111/2214,c34831/f1p43/2174,c7904/f1p126/2286,c91566/f2p6/1060	MF	0.00571	0.00908409	11	380
GO:0032787	monocarboxylic acid metabolic process	c189001/f1p203/1761,c19389/f1p21/1114,c2629/f1p155/4846,c26904/f1p3/2414,c27749/f1p60/2441,c29109/f1p128/2865,c30528/f1p41/2932,c34006/f1p88/2899,c41154/f1p206/2961,c51042/f1p49/954	BP	0.03732	0.0394526	10	684
GO:0006631	fatty acid metabolic process	c19389/f1p21/1114,c2629/f1p155/4846,c27749/f1p60/2441,c29109/f1p128/2865,c30528/f1p41/2932,c34006/f1p88/2899,c51042/f1p49/954	BP	0.00538	0.0117094	7	276
GO:0031407	oxylipin metabolic process	c19389/f1p21/1114,c2629/f1p155/4846,c29109/f1p128/2865,c30528/f1p41/2932,c34006/f1p88/2899,c51042/f1p49/954	BP	6.4e-07	1.57867e-05	6	41
GO:0006633	fatty acid biosynthetic process	c19389/f1p21/1114,c2629/f1p155/4846,c29109/f1p128/2865,c30528/f1p41/2932,c34006/f1p88/2899,c51042/f1p49/954	BP	0.00181	0.00744111	6	167
GO:0016615	malate dehydrogenase activity	c114303/f1p82/1469,c24808/f1p417/3677,c31828/f1p270/3036,c3298/f1p99/2582,c33356/f1p111/2214,c34831/f1p43/2174	MF	0.00019	0.00095	6	71
GO:0051213	dioxygenase activity	c2174/f1p20/4317,c2629/f1p155/4846,c29109/f1p128/2865,c30528/f1p41/2932,c34006/f1p88/2899,c51042/f1p49/954	MF	0.00171	0.003325	6	107
GO:0008757	S-adenosylmethionine-dependent methyltransferase activity	c146155/f1p18/942,c156448/f1p1/1668,c38523/f1p76/1702,c80666/f1p42/997,c83051/f1p58/1614,c89491/f1p1/1204	MF	0.01138	0.0165958	6	158
GO:0004473	malate dehydrogenase (decarboxylating) (NADP+) activity	c24808/f1p417/3677,c31828/f1p270/3036,c3298/f1p99/2582,c33356/f1p111/2214,c34831/f1p43/2174	MF	4e-05	0.00035	5	33
GO:0008948	oxaloacetate decarboxylase activity	c24808/f1p417/3677,c31828/f1p270/3036,c3298/f1p99/2582,c33356/f1p111/2214,c34831/f1p43/2174	MF	6.2e-05	0.000434	5	36
GO:0004470	malic enzyme activity	c24808/f1p417/3677,c31828/f1p270/3036,c3298/f1p99/2582,c33356/f1p111/2214,c34831/f1p43/2174	MF	9.2e-05	0.000536667	5	39
GO:0009408	response to heat	c273228/f1p10/1179,c349609/f1p9/623,c56634/f1p30/1179,c6299/f1p83/1553	BP	0.02839	0.0375154	4	150
GO:0009820	alkaloid metabolic process	c156448/f1p1/1668,c83051/f1p58/1614,c89491/f1p1/1204	BP	0.00101	0.00679455	3	26
GO:0055072	iron ion homeostasis	c226494/f2p1/1046,c26459/f1p40/2227,c94458/f2p9/962	BP	0.00101	0.00679455	3	26
GO:0018298	protein-chromophore linkage	c22806/f1p17/2935,c33070/f1p12/2489,c35298/f1p13/3972	BP	0.00329	0.012173	3	39
GO:0055076	transition metal ion homeostasis	c226494/f2p1/1046,c26459/f1p40/2227,c94458/f2p9/962	BP	0.00559	0.0114906	3	47
GO:0055065	metal ion homeostasis	c226494/f2p1/1046,c26459/f1p40/2227,c94458/f2p9/962	BP	0.00954	0.0168086	3	57
GO:0055080	cation homeostasis	c226494/f2p1/1046,c26459/f1p40/2227,c94458/f2p9/962	BP	0.00954	0.0168086	3	57
GO:0098771	inorganic ion homeostasis	c226494/f2p1/1046,c26459/f1p40/2227,c94458/f2p9/962	BP	0.00954	0.0168086	3	57
GO:0050801	ion homeostasis	c226494/f2p1/1046,c26459/f1p40/2227,c94458/f2p9/962	BP	0.01253	0.0193171	3	63
GO:0048878	chemical homeostasis	c226494/f2p1/1046,c26459/f1p40/2227,c94458/f2p9/962	BP	0.01994	0.0283762	3	75
GO:0042592	homeostatic process	c226494/f2p1/1046,c26459/f1p40/2227,c94458/f2p9/962	BP	0.02137	0.0292848	3	77
GO:0005544	calcium-dependent phospholipid binding	c219342/f1p25/1376,c65318/f1p24/1258,c86408/f1p26/1973	MF	0.00025	0.00109375	3	11
GO:0030784	3'-hydroxy-N-methyl-(S)-coclaurine 4'-O-methyltransferase activity	c156448/f1p1/1668,c83051/f1p58/1614,c89491/f1p1/1204	MF	0.00054	0.001575	3	14
GO:0009881	photoreceptor activity	c22806/f1p17/2935,c33070/f1p12/2489,c35298/f1p13/3972	MF	0.00476	0.00812683	3	29
GO:0005543	phospholipid binding	c219342/f1p25/1376,c65318/f1p24/1258,c86408/f1p26/1973	MF	0.00876	0.0133304	3	36
GO:0008171	O-methyltransferase activity	c146155/f1p18/942,c38523/f1p76/1702,c80666/f1p42/997	MF	0.03136	0.0406519	3	58
GO:0038023	signaling receptor activity	c22806/f1p17/2935,c33070/f1p12/2489,c35298/f1p13/3972	MF	0.03419	0.0412638	3	60
GO:0044273	sulfur compound catabolic process	c28901/f7p7/1063,c41115/f4p7/1064	BP	0.00017	0.0015725	2	3
GO:0009692	ethylene metabolic process	c227347/f1p10/1225,c85675/f1p7/1161	BP	0.00431	0.0118126	2	13
GO:0009693	ethylene biosynthetic process	c227347/f1p10/1225,c85675/f1p7/1161	BP	0.00431	0.0118126	2	13
GO:0043449	cellular alkene metabolic process	c227347/f1p10/1225,c85675/f1p7/1161	BP	0.00431	0.0118126	2	13
GO:0043450	alkene biosynthetic process	c227347/f1p10/1225,c85675/f1p7/1161	BP	0.00431	0.0118126	2	13
GO:1900673	olefin metabolic process	c227347/f1p10/1225,c85675/f1p7/1161	BP	0.00431	0.0118126	2	13
GO:1900674	olefin biosynthetic process	c227347/f1p10/1225,c85675/f1p7/1161	BP	0.00431	0.0118126	2	13
GO:0006879	cellular iron ion homeostasis	c26459/f1p40/2227,c94458/f2p9/962	BP	0.00737	0.0143521	2	17
GO:0006749	glutathione metabolic process	c28901/f7p7/1063,c41115/f4p7/1064	BP	0.01014	0.0163122	2	20
GO:0046916	cellular transition metal ion homeostasis	c26459/f1p40/2227,c94458/f2p9/962	BP	0.03268	0.0390052	2	37
GO:0006873	cellular ion homeostasis	c26459/f1p40/2227,c94458/f2p9/962	BP	0.03432	0.03848	2	38
GO:0006875	cellular metal ion homeostasis	c26459/f1p40/2227,c94458/f2p9/962	BP	0.03432	0.03848	2	38
GO:0030003	cellular cation homeostasis	c26459/f1p40/2227,c94458/f2p9/962	BP	0.03432	0.03848	2	38
GO:0019725	cellular homeostasis	c26459/f1p40/2227,c94458/f2p9/962	BP	0.04302	0.0436093	2	43
GO:0055082	cellular chemical homeostasis	c26459/f1p40/2227,c94458/f2p9/962	BP	0.04302	0.0436093	2	43
GO:0004322	ferroxidase activity	c26459/f1p40/2227,c94458/f2p9/962	MF	0.00042	0.00147	2	3
GO:0016724	oxidoreductase activity, oxidizing metal ions, oxygen as acceptor	c26459/f1p40/2227,c94458/f2p9/962	MF	0.00042	0.00147	2	3
GO:0016842	amidine-lyase activity	c28901/f7p7/1063,c41115/f4p7/1064	MF	0.00042	0.00147	2	3
GO:0004719	protein-L-isoaspartate (D-aspartate) O-methyltransferase activity	c146155/f1p18/942,c80666/f1p42/997	MF	0.00082	0.00191333	2	4
GO:0010340	carboxyl-O-methyltransferase activity	c146155/f1p18/942,c80666/f1p42/997	MF	0.00082	0.00191333	2	4
GO:0051998	protein carboxyl O-methyltransferase activity	c146155/f1p18/942,c80666/f1p42/997	MF	0.00082	0.00191333	2	4
GO:0009882	blue light photoreceptor activity	c33070/f1p12/2489,c35298/f1p13/3972	MF	0.00136	0.0028	2	5
GO:0016722	oxidoreductase activity, oxidizing metal ions	c26459/f1p40/2227,c94458/f2p9/962	MF	0.00476	0.00812683	2	9
GO:0016840	carbon-nitrogen lyase activity	c28901/f7p7/1063,c41115/f4p7/1064	MF	0.03246	0.040575	2	24
GO:0050378	UDP-glucuronate 4-epimerase activity	c1806/f1p232/2169,c33644/f1p260/2705	MF	0.03764	0.0439133	2	26
GO:0004564	beta-fructofuranosidase activity	c151731/f1p26/1988,c31145/f1p131/3275	MF	0.04886	0.0495681	2	30
GO:0004575	sucrose alpha-glucosidase activity	c151731/f1p26/1988,c31145/f1p131/3275	MF	0.04886	0.0495681	2	30
GO:0005991	trehalose metabolic process	c13248/f1p13/1518	BP	0.03037	0.0380912	1	4
GO:0005992	trehalose biosynthetic process	c13248/f1p13/1518	BP	0.03037	0.0380912	1	4
GO:0000210	NAD+ diphosphatase activity	c348947/f1p0/529	MF	0.04654	0.0509031	1	4
GO:0004805	trehalose-phosphatase activity	c13248/f1p13/1518	MF	0.04654	0.0509031	1	4
GO:0016629	12-oxophytodienoate reductase activity	c19389/f1p21/1114	MF	0.04654	0.0509031	1	4
						1214
