# Supplementary material for: Transcriptome in Combination Proteome Unveils the Phenylpropane Pathway Involved in Garlic (Allium sativum) Greening
Source: Front Nutr. 2021 Nov 1;8:764133. doi: 10.3389/fnut.2021.764133 (PMC8591526; doi:10.3389/fnut.2021.764133)
Supplement: Supplementary Table 7 — Differentially Expressed Proteins (DAPs) identified in samples. [file Table_7.XLSX]

## Sheet: Sheet1
Majority protein IDs	LW1	LW2	LW3	PZ1	PZ2	PZ3	pvalue	qvalue	log2FC	Significant
c303328/f6p31/1058.p1;c177702/f1p141/1724.p1;c23508/f1p7/1079.p1	26.4227	26.3007	26.4921	0	0	0	1.21e-10	0.0146087	-26.4051	down
c24596/f1p3/1262.p1;c14321/f2p6/1391.p1	27.6077	27.4298	27.6865	0	0	0	3.45e-10	0.0127273	-27.5747	down
c221394/f1p14/1807.p1	26.5083	26.7142	26.7464	0	0	0	3.68e-10	0.016	-26.6563	down
c18704/f2p4/1097.p1	25.3816	25.6461	25.2502	0	0	0	2.64e-09	0.0511489	-25.426	down
c185350/f1p2/912.p1	29.0008	29.2565	28.737	0	0	0	4.29e-09	0	-28.9981	down
c42664/f5p60/3327.p1	25.0159	24.6902	25.1456	0	0	0	5.21e-09	0.0615873	-24.9506	down
c40031/f1p22/2678.p1	24.7368	24.8974	24.1858	0	0	0	3.53e-08	0.0878636	-24.6067	down
c94697/f1p217/1574.p1;c93025/f1p34/976.p1;c254600/f1p92/895.p1;c1890/f1p79/3093.p1;c60493/f1p56/991.p1;c264196/f1p47/933.p1;c346105/f1p11/734.p1	27.4229	28.054	27.0294	0	0	0	8.31e-08	0.0482308	-27.5021	down
c238622/f1p77/1713.p1	25.7969	25.3114	24.833	0	0	0	8.75e-08	0.0888736	-25.3138	down
c267988/f1p31/1744.p1	25.8219	25.1978	24.7413	0	0	0	1.42e-07	0.0925714	-25.2537	down
c343532/f1p39/616.p1;c27626/f1p34/1254.p1	25.9523	26.2737	27.1817	0	0	0	2.24e-07	0.0864096	-26.4692	down
c70411/f1p5/1651.p1;c27580/f1p18/3689.p1	31.4967	29.7575	30.4395	0	0	0	4.5e-07	0.0410256	-30.5645	down
c48287/f1p44/1298.p1	30.1981	30.2287	30.1219	28.6812	28.6812	28.714	1.54e-06	0.762369	-1.49078	down
c5904/f1p35/2081.p1;c3330/f1p371/3998.p1;c11493/f1p235/2724.p1;c11065/f1p207/2857.p1;c10560/f1p316/2602.p1;c18201/f1p197/2042.p1;c25991/f1p34/1932.p1;c7843/f1p43/2975.p1;c58429/f1p11/1826.p1;c2236/f1p717/2767.p1;c67743/f1p20/1449.p1;c10429/f1p80/2871.p1;c92848/f1p49/1985.p1;c81317/f1p25/1447.p1;c71286/f1p47/1440.p1;c7034/f1p883/2339.p1;c6168/f1p482/2493.p2;c58596/f1p43/1879.p1;c4565/f1p449/4161.p…	33.0393	32.8809	33.0122	30.1016	30.3507	30.1645	6.44e-06	0.447531	-2.77189	down
c1419/f1p34/5069.p1;c20162/f6p38/2140.p1;c118937/f1p20/1470.p1	26.4642	26.1729	26.1547	25.0067	25.0431	25.3354	0.00141618	0.866174	-1.13556	down
c40155/f1p5/2334.p1	29.0208	28.9699	28.5824	27.8034	27.7741	27.5662	0.00190362	0.866898	-1.14313	down
c302349/f24p29/1033.p1;c273959/f1p15/1783.p1	29.0161	29.1597	28.4623	27.744	27.4679	27.5049	0.00469808	0.851255	-1.30712	down
c277445/f1p111/1794.p1;c35801/f1p132/2182.p1;c24855/f1p116/2146.p1;c277402/f1p12/1544.p1;c28537/f1p122/1335.p1;c28287/f1p137/2722.p1	29.0591	29.7023	29.1525	27.9711	28.3645	27.9632	0.00742694	0.868541	-1.20501	down
c34574/f1p21/2285.p1	26.8061	26.6583	26.8615	25.1286	25.802	25.9135	0.0100661	0.863689	-1.16057	down
c237/f1p65/4982.p1;c2815/f1p1323/4604.p1;c14206/f1p156/2638.p1	27.1785	27.7212	26.7932	25.6744	26.1583	25.4307	0.0126958	0.763633	-1.47643	down
c3022/f1p118/3415.p1;c2434/f1p218/2312.p1;c67359/f1p136/1205.p1;c32643/f1p242/877.p1	27.4044	27.625	27.8962	26.8515	26.7594	26.0904	0.0182314	0.851885	-1.07475	down
c12606/f1p5/1183.p4	31.2215	31.2833	31.1092	30.382	29.0076	30.082	0.0303487	0.866077	-1.38083	down
c41810/f1p19/1220.p1	32.871	33.789	33.086	32.0448	31.8235	32.5625	0.0352533	0.850376	-1.10503	down
c44085/f1p187/1876.p1;c278284/f1p50/1155.p1;c41358/f1p56/1384.p1;c22836/f1p34/1083.p1	27.0519	26.9938	27.1437	26.426	25.9954	25.0005	0.0415834	0.864888	-1.25579	down
c191908/f1p16/1640.p1	25.3802	25.0443	26.0936	24.4592	24.7882	24.1949	0.0442089	0.833591	-1.02525	down
c33145/f1p8/902.p1;c41783/f1p5/979.p1	26.9132	26.1779	26.546	23.8946	25.8157	24.8258	0.045792	0.756783	-1.70033	down
c212849/f6p34/1812.p1;c4169/f1p26/2539.p1	0	0	0	28.2599	28.2767	28.3479	4.95e-12	0	28.2948	up
c107599/f4p15/1388.p1	0	0	0	25.9843	25.8945	25.9818	1.01e-11	0.014	25.9535	up
c219895/f1p52/1631.p2	0	0	0	24.657	24.7438	24.6495	1.36e-11	0.04	24.6834	up
c40999/f1p14/1146.p1	0	0	0	27.7311	27.6129	27.6148	2.39e-11	0	27.6529	up
c26059/f1p16/2512.p1;c150546/f1p15/1747.p1	0	0	0	26.5551	26.5792	26.6794	2.51e-11	0.021	26.6045	up
c317700/f1p2/1273.p1	0	0	0	27.4136	27.3746	27.2635	4.39e-11	0.0155556	27.3506	up
c3369/f1p14/2256.p1	0	0	0	26.5725	26.7129	26.7212	6.42e-11	0.0197647	26.6689	up
c341062/f1p5/704.p1;c301655/f1p82/836.p1;c176436/f1p47/1270.p1	0	0	0	27.5001	27.4107	27.3185	8.04e-11	0.014	27.4098	up
c68310/f1p8/2095.p1	0	0	0	26.1462	26.165	26.3083	8.74e-11	0.01344	26.2065	up
c275176/f1p13/1925.p1	0	0	0	24.0917	24.1908	24.0128	1.25e-10	0.060339	24.0984	up
c29492/f1p56/2262.p1;c233362/f1p34/1680.p1;c277911/f1p50/1656.p1	0	0	0	26.6653	26.8416	26.6645	1.41e-10	0.0176842	26.7238	up
c32513/f1p279/2128.p2	0	0	0	26.9138	27.1122	27.074	1.53e-10	0.0170667	27.0333	up
c40631/f1p23/2735.p1;c27369/f1p20/3281.p1;c11327/f1p6/1250.p1	0	0	0	26.4494	26.5114	26.673	2.38e-10	0.0152727	26.5446	up
c1657/f1p62/4769.p1;c2095/f1p88/4036.p1;c2273/f1p76/5381.p1;c1965/f1p28/2495.p1;c33156/f1p70/3900.p1	0	0	0	26.4773	26.2515	26.4277	2.73e-10	0.0129231	26.3855	up
c21388/f2p39/2425.p1;c7021/f1p25/2372.p1;c59598/f1p36/2134.p1;c36274/f1p38/3949.p1;c27471/f1p34/2785.p1;c26933/f1p32/2178.p1	0	0	0	28.4315	28.3862	28.6538	4.26e-10	0	28.4905	up
c175664/f1p5/1702.p1	0	0	0	24.7542	24.9253	25.0009	4.43e-10	0.0500833	24.8935	up
c27380/f1p33/3510.p1	0	0	0	24.8154	25.0589	25.0259	5.22e-10	0.0492174	24.9667	up
c633/f1p83/5599.p1;c1740/f1p406/3935.p1;c2831/f1p122/4162.p1	0	0	0	24.5352	24.3259	24.2994	5.25e-10	0.0582069	24.3869	up
c70286/f1p12/1308.p1	0	0	0	25.2376	25.0945	25.3634	5.39e-10	0.0380952	25.2318	up
c40643/f2p14/1282.p1;c62169/f1p12/1196.p1;c6833/f1p12/1372.p1	0	0	0	24.8432	24.6465	24.5866	5.82e-10	0.0546667	24.6921	up
c70255/f1p30/2041.p1;c27987/f1p90/2504.p1	0	0	0	29.9178	29.9097	29.6319	5.92e-10	0	29.8198	up
c16983/f1p71/3728.p1;c9793/f1p66/2113.p1;c28778/f1p71/3328.p2	0	0	0	28.7484	28.574	28.433	6.22e-10	0	28.5851	up
c258695/f3p23/1804.p1;c4165/f1p18/2283.p1	0	0	0	25.202	24.9027	24.982	9.83e-10	0.05016	25.0289	up
c88562/f1p10/1325.p1;c216053/f1p11/1508.p1	0	0	0	25.271	24.9591	24.9918	1.46e-09	0.0487547	25.074	up
c28120/f1p89/1702.p1;c16882/f1p233/2880.p1;c13914/f1p141/3149.p1;c32144/f1p153/3098.p1;c41227/f1p147/3437.p1;c28748/f1p153/3393.p1;c28624/f1p151/3880.p1;c26356/f1p149/3277.p1;c24573/f1p152/3550.p2	0	0	0	24.36	24.4098	24.6851	1.74e-09	0.0609231	24.485	up
c35610/f1p107/2970.p2;c26073/f1p135/3214.p1;c109307/f1p118/1646.p1;c16185/f1p141/3774.p1;c1679/f1p126/2664.p1;c36348/f1p140/3727.p1	0	0	0	24.9311	24.5588	24.7281	2.15e-09	0.0593333	24.7394	up
c62410/f1p3/1039.p1;c39308/f1p24/1226.p1	0	0	0	24.9471	24.839	25.2075	2.2e-09	0.0575	24.9979	up
c3390/f1p60/3997.p1;c25232/f1p13/2062.p1;c94/f1p18/4914.p1;c21889/f1p23/3729.p1;c88664/f1p33/2061.p1	0	0	0	24.2616	24.1634	23.9018	2.36e-09	0.0825915	24.1089	up
c344620/f1p4/538.p1	0	0	0	26.1953	25.9464	26.3497	2.44e-09	0.0271765	26.1638	up
c28399/f1p87/3854.p1;c16898/f1p89/3964.p1;c2442/f1p83/4991.p1;c14345/f1p91/3202.p1;c32098/f1p86/3242.p1;c22730/f1p78/2230.p1	0	0	0	26.1768	25.7975	26.1349	2.71e-09	0.0323333	26.0364	up
c107059/f4p9/1303.p1	0	0	0	28.2102	28.1915	27.8027	3.01e-09	0.0107692	28.0682	up
c274469/f1p19/1733.p1;c111886/f1p14/1278.p2;c264836/f1p8/1200.p1	0	0	0	27.6681	27.9205	27.4658	3.06e-09	0.0186667	27.6848	up
c14606/f1p46/3127.p1;c26268/f1p14/1850;c34730/f1p28/2675.p1;c111440/f10p34/1739.p1;c25578/f1p35/2895.p1;c114743/f1p27/1179.p1;c37752/f1p20/1893.p1	0	0	0	28.3051	27.8343	28.0075	3.46e-09	0.0182857	28.049	up
c28668/f1p24/1588.p1	0	0	0	27.8893	27.4607	27.5032	3.56e-09	0.0168	27.6177	up
c20431/f1p18/1278.p1	0	0	0	25.4733	25.0766	25.117	3.74e-09	0.0585455	25.2223	up
c20661/f3p15/2267.p1	0	0	0	26.8409	27.2385	26.8271	3.75e-09	0.0205714	26.9688	up
c24661/f1p84/2679.p1;c25197/f1p105/3662.p1;c22923/f1p97/2754.p1;c31660/f1p101/3541.p1	0	0	0	28.954	29.3826	29.4221	4.13e-09	0	29.2529	up
c273387/f1p19/1364.p1	0	0	0	25.6151	26.0751	25.7636	4.56e-09	0.0422727	25.818	up
c155340/f3p10/1805.p1	0	0	0	25.9019	26.3758	26.0822	4.69e-09	0.0390526	26.12	up
c258566/f3p38/1555.p1	0	0	0	26.5511	26.6165	26.1447	5.83e-09	0.0297143	26.4375	up
c261046/f2p6/2013.p1	0	0	0	26.3632	26.0401	25.8572	6.2e-09	0.0390244	26.0868	up
c18184/f1p14/2116.p1	0	0	0	26.4596	26.9054	26.9381	6.63e-09	0.028875	26.7677	up
c273091/f1p8/1782.p1	0	0	0	26.7821	27.248	26.7623	7.23e-09	0.0308	26.9308	up
c36029/f1p165/3763.p1;c22259/f1p137/3593.p1;c877/f1p157/4198.p1;c32201/f1p158/4024.p1;c30096/f1p161/4046.p1;c278153/f1p96/2058.p1;c27546/f1p164/3394.p1;c32573/f1p100/1837.p1	0	0	0	27.0894	26.8945	27.4496	7.72e-09	0.0198621	27.1445	up
c41059/f1p17/2212.p1;c188404/f2p18/2103.p1;c32271/f1p17/3400.p1;c16997/f1p17/3699.p1	0	0	0	33.2383	32.6988	32.5977	8.06e-09	0	32.845	up
c82562/f1p70/1620.p1;c458/f1p81/2653.p1	0	0	0	26.7266	27.2573	27.2253	9.73e-09	0.0298065	27.0697	up
c227291/f1p96/1734.p1;c955/f1p83/3852.p1;c17164/f1p82/2361.p1	0	0	0	27.835	28.0365	27.4328	1e-08	0.0124444	27.7681	up
c113270/f1p18/1477.p1;c228342/f4p5/1759.p2	0	0	0	24.245	24.6884	24.1984	1.01e-08	0.0843636	24.3773	up
c25339/f1p73/3007.p1;c27727/f1p31/1620.p1;c1496/f1p70/2881.p1;c23409/f1p73/2693.p1;c890/f1p51/4051.p1;c41446/f1p69/2995.p1	0	0	0	24.9322	24.3506	24.5933	1.32e-08	0.0838421	24.6254	up
c121531/f3p3/1179.p1	0	0	0	22.5513	22.6227	23.0537	1.36e-08	0.0978586	22.7426	up
c3898/f1p25/3630.p1;c14693/f1p105/2189.p1;c83491/f1p43/1495.p1;c32705/f1p47/2105.p1;c113133/f1p42/1170.p1	0	0	0	26.5417	27.2018	26.9602	1.58e-08	0.0348108	26.9013	up
c2767/f1p19/2990.p1	0	0	0	25.4241	25.9878	25.4502	1.59e-08	0.0583607	25.6207	up
c2266/f1p368/5102.p1;c966/f1p274/4428.p1;c2634/f1p291/4525.p1;c2021/f1p359/4318.p1;c1017/f1p355/4201.p1;c29403/f1p327/3213.p1;c10809/f1p215/2293.p1;c30605/f1p99/2850.p1;c21841/f1p203/3108.p1	0	0	0	26.6799	26.0189	26.3946	1.67e-08	0.0503111	26.3645	up
c238563/f1p119/1947.p1;c138087/f10p119/1874.p1	0	0	0	26.5904	26.3539	25.9189	1.88e-08	0.0491765	26.2877	up
c19320/f1p28/1373.p1;c3423/f1p19/1044.p1	0	0	0	24.9525	25.1672	25.602	1.97e-08	0.0761765	25.2405	up
c24260/f1p10/1053.p1	0	0	0	25.131	24.5403	25.0809	1.99e-08	0.0825405	24.9174	up
c85072/f1p6/1433.p1	0	0	0	25.3487	25.5533	26.0184	2.14e-08	0.060625	25.6402	up
c91014/f1p17/1366.p2;c88490/f1p26/1460.p2;c80168/f1p16/1645.p2;c69819/f1p129/1616.p2;c28556/f1p13/1609.p2;c27443/f1p66/1717.p2;c26724/f1p2170/3398.p4;c228558/f1p866/1730.p3;c220006/f1p20/1360.p2;c184151/f1p418/1821.p2;c178953/f1p18/1963.p4;c121856/f1p15/1622.p2;c118978/f1p25/1596.p2;c118676/f1p160/1887.p4;c117586/f1p20/1913.p2;c115956/f1p16/1455.p2;c107677/f1p28/1508.p2;c121413/f1p3/1735.p1	0	0	0	26.8039	27.0188	26.3183	2.17e-08	0.0432558	26.7137	up
c36943/f2p6/1589.p1	0	0	0	25.1365	25.2193	25.7725	2.3e-08	0.0747273	25.3761	up
c22623/f1p16/1473.p1	0	0	0	25.2656	25.5129	24.8288	2.38e-08	0.0797714	25.2024	up
c216736/f1p18/1819.p1;c229246/f1p17/1634.p1;c28834/f1p84/2864.p1	0	0	0	26.16	26.6252	26.8918	2.52e-08	0.0511837	26.559	up
c138071/f1p18/1598.p1;c27458/f1p17/2203.p1;c16696/f1p19/2663.p1	0	0	0	29.6385	29.1828	30.0368	2.89e-08	0.0116667	29.6194	up
c55568/f3p25/1881.p1	0	0	0	24.7962	25.34	24.6052	3.65e-08	0.0867848	24.9138	up
c218975/f2p9/1228.p1	0	0	0	24.2879	25.0421	24.737	3.72e-08	0.0920476	24.689	up
c9408/f1p27/1258.p1;c13868/f1p7/1436.p1	0	0	0	25.4854	24.8134	24.7727	4.36e-08	0.0857	25.0239	up
c116549/f1p27/1854.p1;c210781/f1p56/1271.p1;c93176/f1p9/1220.p1	0	0	0	26.2163	25.8153	26.6551	4.38e-08	0.0613548	26.2289	up
c11315/f1p23/2741.p1	0	0	0	27.9476	28.6124	27.7132	5.06e-08	0.028	28.091	up
c221838/f2p38/1928.p1;c3172/f1p38/1570.p1;c281757/f1p51/1899.p1;c32549/f1p79/3771.p1;c40301/f1p83/3696.p1;c21222/f2p79/2638.p1;c144996/f1p62/1726.p1	0	0	0	25.365	26.1393	25.4198	5.37e-08	0.0817534	25.6414	up
c21292/f2p55/3707.p1	0	0	0	25.0296	24.5138	25.3521	5.48e-08	0.0909647	24.9652	up
c88386/f1p17/1975.p2;c27131/f2p14/1774.p2	0	0	0	25.6518	24.7747	25.3851	6.68e-08	0.0874634	25.2705	up
c5083/f3p2/1256.p1	0	0	0	25.8247	24.9234	25.4886	6.87e-08	0.0878974	25.4122	up
c13859/f1p95/3154.p1;c36417/f1p65/1921.p1;c1351/f1p93/2481.p1;c16656/f1p102/2608.p1;c17404/f1p105/2972.p1;c1458/f1p100/2761.p1;c32335/f1p100/3270.p1;c35934/f1p73/1807.p1;c27593/f1p563/3305.p1;c26223/f1p108/3350.p1;c33525/f1p96/2280.p2;c1357/f1p82/2266.p1	0	0	0	25.7618	25.6287	26.5075	7.37e-08	0.0828889	25.966	up
c28480/f1p24/2726.p2;c21924/f1p17/2694.p1;c109616/f1p21/1131.p1;c15550/f1p16/2176.p1	0	0	0	24.3899	25.3092	24.8866	7.81e-08	0.0936	24.8619	up
c74643/f1p24/846.p1;c337936/f1p12/735.p1;c177622/f1p26/1891.p1	0	0	0	25.8565	26.8488	26.1923	9.04e-08	0.0809275	26.2992	up
c219217/f1p15/1781.p1;c28594/f1p16/1104.p1	0	0	0	25.0548	24.2136	25.0235	9.16e-08	0.091828	24.764	up
c24758/f1p62/3336.p1;c2779/f1p63/4915.p1;c23964/f1p60/3427.p1;c23127/f1p66/2109.p1	0	0	0	26.1569	25.1715	25.5628	9.35e-08	0.0856296	25.6304	up
c2308/f1p19/4138.p1	0	0	0	23.9419	24.886	24.684	1.13e-07	0.097	24.504	up
c258310/f17p44/1702.p1;c37568/f1p40/2044.p2	0	0	0	24.4404	25.3048	24.4254	1.15e-07	0.0943579	24.7235	up
c17255/f1p163/3297.p1;c23680/f1p175/3036.p1;c27813/f1p178/3207.p1	0	0	0	26.3491	27.2143	26.115	1.5e-07	0.0830933	26.5594	up
c12637/f3p2/1110.p1	0	0	0	25.6181	24.9561	26.0819	1.6e-07	0.0932584	25.552	up
c7583/f1p2/1623.p1	0	0	0	28.2884	27.1007	28.003	1.65e-07	0.0592281	27.7974	up
c33242/f1p16/2531.p1	0	0	0	24.8469	24.1181	25.2067	1.69e-07	0.096898	24.7239	up
c13951/f2p6/1093.p1	0	0	0	26.0576	25.0112	26.1964	2.67e-07	0.0921702	25.7551	up
c66810/f1p2/2029.p1	0	0	0	28.5963	27.1504	27.9319	3.02e-07	0.0736119	27.8929	up
c232593/f1p44/1655.p1;c21895/f1p44/2081.p1;c179575/f1p54/1624.p1;c1784/f1p41/2363.p1;c16732/f1p41/2111.p1	0	0	0	27.5134	26.7246	26.1016	3.24e-07	0.089907	26.7798	up
c27223/f1p12/2764.p1	0	0	0	27.3876	25.885	27.0418	4.97e-07	0.0928261	26.7714	up
c39720/f1p9/1628.p2	0	0	0	25.2362	24.947	23.794	6.1e-07	0.104075	24.6591	up
c24516/f1p133/3142.p1	0	0	0	26.2239	25.1788	26.7936	6.48e-07	0.09688	26.0654	up
c70656/f1p121/1658.p1;c34228/f1p122/2200.p1;c11274/f1p55/1071.p1;c90297/f1p32/961.p1;c162/f1p63/6310.p1;c110249/f1p23/1188.p1;c10162/f1p117/2361.p1;c85069/f1p95/1423.p1	29.8563	29.8446	29.8115	30.715	30.7385	30.8054	7.07e-06	0.837281	0.915487	no change
c2427/f1p59/4726.p1;c36009/f1p59/3901.p1;c24817/f1p61/2807.p1	28.2323	28.303	28.2176	28.9392	28.9425	28.9486	1.28e-05	0.780287	0.692491	no change
c40205/f1p79/3168.p1;c33968/f1p82/3207.p2;c46/f1p75/7601.p3;c32377/f1p81/3324.p1;c44226/f1p70/1519.p1	0	0	0	24.7538	26.1197	24.6703	7.25e-07	0.104346	25.1813	up
c282144/f1p17/1914.p1;c15645/f1p12/2171.p1	0	0	0	26.4607	26.0646	27.7272	7.39e-07	0.096	26.7508	up
c42281/f1p247/2224.p1	0	0	0	24.4552	24.767	26.0066	7.63e-07	0.104076	25.0763	up
c175100/f1p6/1770.p1;c151117/f1p65/1577.p1;c191230/f1p0/1626.p1;c39469/f1p34/1446.p1;c15576/f1p292/2400.p1;c38362/f1p470/2093.p2;c28697/f1p472/2766.p1;c226113/f1p48/1490.p1;c21455/f1p287/2777.p1;c15175/f1p302/2243.p1;c116615/f1p97/1557.p1;c16480/f1p489/2323.p1;c28556/f1p425/2443.p1;c114452/f1p45/1671.p1;c265792/f1p39/1258.p1;c83308/f1p24/1643.p1	0	0	0	26.6897	24.9714	25.9237	8.16e-07	0.0993267	25.8616	up
c30522/f1p94/2817.p1;c17905/f1p182/3233.p1;c41195/f1p158/3192.p1	0	0	0	26.6451	24.9448	26.4857	1.13e-06	0.10299	26.0252	up
c138373/f4p14/1759.p1	0	0	0	27.1753	26.5727	25.2816	1.21e-06	0.099098	26.3432	up
c252339/f1p45/1623.p1;c21759/f1p60/2212.p1;c142850/f1p27/1730.p1;c65115/f1p27/1485.p1;c19044/f10p40/1742.p1;c17064/f1p69/2381.p2;c93197/f1p42/1574.p1	31.4388	31.3901	31.3608	30.9221	30.9297	30.9528	4.71e-05	0.738843	-0.461726	no change
c337991/f1p16/763.p1	28.737	28.6734	28.7144	29.6889	29.5273	29.6217	5.68e-05	0.835745	0.904365	no change
c150095/f1p4/1835.p1	0	0	0	24.0403	22.9477	24.7166	1.29e-06	0.107459	23.9016	up
c87/f1p38/6715.p1;c35387/f1p35/2505.p1	0	0	0	23.2713	25.1434	24.4532	1.53e-06	0.108436	24.2893	up
c85923/f1p42/1430.p1	28.7165	28.743	28.6094	27.7512	27.7823	27.643	8.06e-05	0.848755	-0.964127	no change
c30027/f1p102/3061.p1;c2834/f1p167/4808.p1;c1731/f1p171/5097.p1;c14898/f1p73/2964.p1;c21710/f1p56/2536.p1;c32512/f1p155/3725.p1;c23214/f1p153/3383.p1;c23099/f1p152/3367.p1;c1059/f1p126/4193.p1	27.7275	27.6433	27.7535	28.2827	28.3473	28.3251	9.04e-05	0.763233	0.610243	no change
c1321/f1p63/2508.p1;c68649/f1p71/1867.p1;c26841/f1p64/3364.p1	0	0	0	26.7019	26.4259	24.703	2.02e-06	0.108486	25.9436	up
c14/f1p83/9204.p1	30.9425	31.0342	31.0208	31.9351	32.034	31.854	9.24e-05	0.840642	0.941863	no change
c61935/f1p18/1007.p1	33.1014	33.1092	33.0637	32.4726	32.3306	32.4297	0.000105252	0.779877	-0.680478	no change
c27163/f1p86/3055.p1	0	0	0	26.3446	25.7448	24.2481	2.15e-06	0.109704	25.4459	up
c25705/f1p30/2700.p1	0	0	0	25.4585	25.7432	23.7813	2.15e-06	0.109431	24.9943	up
c238913/f1p10/1066.p1;c302628/f2p9/1013.p1	31.9562	31.9369	31.9514	31.2699	31.3464	31.1884	0.000121764	0.779303	-0.67994	no change
c22420/f1p22/2498.p1	31.6045	31.5892	31.7021	31.0572	30.9796	31.0014	0.000125878	0.765092	-0.619256	no change
c15801/f1p233/2515.p2;c266281/f1p124/1361.p1;c262377/f1p72/1386.p1;c91741/f1p47/1459.p1;c122809/f1p33/1339.p1;c5181/f3p2/1325.p1;c109867/f1p15/1273.p1;c107850/f1p20/1314.p1	28.237	28.1761	28.3018	30.8048	30.9686	30.725	5.49e-06	0.446222	2.59453	up
c27525/f1p59/4118.p1;c218/f1p53/6536.p1	30.317	30.3144	30.2903	29.744	29.8266	29.8555	0.00013281	0.743608	-0.498549	no change
c1120/f1p213/4310.p2;c28652/f1p245/3964.p2;c34603/f1p170/3133.p1;c31505/f1p86/2241.p1;c36055/f1p237/3477.p1;c32699/f1p207/2892.p2;c16380/f1p187/2337.p1;c16119/f1p209/2715.p1;c31586/f1p191/2254.p1	24.6718	23.9734	24.2127	29.9385	29.6684	29.7426	1.53e-05	0.109416	5.49717	up
c53326/f20p19/1116.p1;c62785/f3p19/1176.p1	29.9481	30.0423	29.9167	29.3064	29.3485	29.2257	0.000205466	0.775868	-0.675515	no change
c81938/f1p39/1943.p1	32.0318	32.016	32.0382	31.6276	31.6532	31.7198	0.000214912	0.711266	-0.361804	no change
c34878/f1p15/2396.p1;c15092/f1p16/2653.p1;c52488/f1p12/945.p1	0	0	0	25.3334	22.3049	25.1169	1.55e-05	0.109321	24.2517	up
c8612/f1p635/2264.p1;c15790/f1p28/902.p1;c1884/f1p151/2948.p2	29.5955	29.561	29.4921	28.7209	28.5116	28.5105	0.000221728	0.846335	-0.968507	no change
c14438/f1p42/2796.p1	31.1291	31.1103	31.1693	30.7424	30.7565	30.8174	0.000226877	0.711995	-0.364106	no change
c40018/f1p62/2623.p1	30.6126	30.6204	30.4881	32.3853	32.4368	32.2329	1.85e-05	0.424882	1.77796	up
c139839/f2p12/1539.p1	26.8016	26.9345	27.0166	26.1279	26.0554	26.0867	0.000233755	0.813739	-0.827559	no change
c154621/f1p40/2062.p1;c19764/f1p34/1938.p1;c33403/f1p51/3138.p1;c26887/f1p52/3768.p1	29.2811	29.2516	29.2527	29.7208	29.7052	29.8262	0.000238046	0.7393	0.488958	no change
c32455/f1p4/944.p1;c11366/f1p2/2396.p1	26.301	26.2041	26.19	26.7075	26.6705	26.6679	0.000266342	0.734548	0.450263	no change
c2971/f1p239/4906.p1;c231205/f1p28/1538.p1;c264951/f1p11/1575.p1	26.553	26.577	26.9679	30.6856	30.409	30.3014	2.86e-05	0.10237	3.76607	up
c1307/f1p208/4631.p1;c30878/f1p143/3245.p1;c30649/f1p212/3388.p1;c25140/f1p64/2464.p1;c31503/f1p206/3340.p1;c24226/f1p205/3422.p1;c51/f1p184/9542.p1;c28276/f1p209/3825.p1;c90/f1p200/5083.p1;c884/f1p228/4555.p2;c26089/f1p207/3416.p1;c24818/f1p193/3194.p1;c16389/f1p189/3004.p1;c1223/f1p207/3532.p1;c90524/f1p131/1411.p1;c24397/f1p160/2492.p1;c142078/f1p152/1812.p1;c40015/f1p151/2308.p1	28.067	27.8462	27.6324	30.4891	30.4145	30.4863	3.37e-05	0.444921	2.61476	up
c93000/f1p51/1417.p1;c77869/f28p71/1412.p1;c32895/f1p66/2276.p1	29.6873	29.5647	29.6155	29.0402	29.1264	29.1087	0.000275975	0.75137	-0.530733	no change
c420/f1p90/4286.p1;c2553/f1p110/4558.p1;c2128/f1p157/3927.p1;c28667/f1p103/3313.p1;c147/f1p63/5649.p1;c13815/f1p102/2560.p1;c70342/f1p72/2179.p1	29.9197	30.0585	30.147	29.2082	29.2564	29.1762	0.000294503	0.813001	-0.828133	no change
c59350/f1p107/1654.p1;c29108/f1p141/2944.p1;c42917/f5p158/2073.p1;c2933/f1p102/2467.p1;c94725/f1p26/989.p1	28.5603	28.5575	28.4683	28.0708	27.985	28.0763	0.000330545	0.737364	-0.484681	no change
c16590/f1p113/2813.p2;c40161/f1p161/2317.p1;c16360/f1p141/2305.p1;c303350/f92p153/1552.p1;c180578/f1p89/1816.p1	32.4761	32.4056	32.5163	33.222	33.4702	33.3474	0.00036191	0.825817	0.880568	no change
c139358/f9p20/1963.p1;c84379/f1p17/2041.p1;c15778/f1p18/3335.p1	28.1011	27.9802	28.0552	28.6347	28.5227	28.6019	0.000365713	0.753192	0.540938	no change
c260877/f2p13/1812.p1;c64333/f1p13/1917.p1	27.7659	27.6646	27.851	31.4104	30.853	31.1086	3.84e-05	0.431231	3.36354	up
c29434/f1p296/3017.p1;c255/f1p368/4997.p1;c21141/f2p393/3490.p1;c40956/f1p434/3782.p1;c812/f1p412/4340.p2;c35905/f1p396/3419.p2;c33259/f1p402/3918.p2;c26530/f1p343/3263.p1;c26422/f1p396/3220.p1;c2069/f1p455/4654.p1;c15659/f1p243/3272.p2;c33549/f1p319/2494.p1;c25439/f1p314/2658.p1	28.1802	27.7196	28.1593	31.2965	31.2133	30.9559	6.64e-05	0.449633	3.13555	up
c1562/f1p48/2610.p1;c108584/f1p35/1068.p1;c9255/f1p25/1066.p1	30.0638	30.2347	30.0142	29.2568	29.2474	29.3518	0.000391949	0.810927	-0.818906	no change
c160494/f2p64/1798.p1;c24325/f1p63/2963.p1	29.7327	29.7477	29.741	29.4505	29.3698	29.3422	0.000421599	0.709887	-0.352974	no change
c9043/f2p36/2271.p1;c29657/f1p40/3517.p2;c149625/f1p37/1739.p1	28.2524	28.2225	28.1888	29.3418	29.074	29.0821	0.000462701	0.839574	0.944756	no change
c24631/f1p29/1079.p1	30.2848	30.5303	30.3928	31.4222	31.2972	31.2315	0.000537873	0.835076	0.914309	no change
c36128/f1p199/3342.p1;c222316/f1p178/1877.p1;c36439/f1p199/2905.p1;c26908/f1p172/3062.p1;c26178/f1p197/3029.p1;c25799/f1p198/2976.p1;c21425/f1p187/2929.p1	29.9084	29.7077	29.8624	30.5022	30.6348	30.6498	0.00055529	0.802361	0.769391	no change
c1972/f1p33/5621.p1;c17333/f1p42/2555.p1;c278010/f1p43/1816.p1;c29653/f1p49/1455.p1;c26311/f1p49/2860.p1;c16242/f1p50/3003.p1;c36633/f1p49/2580.p1	31.5014	31.3064	31.4698	32.1146	32.2284	32.1051	0.000558727	0.784667	0.723501	no change
c2908/f1p39/4763.p1;c2014/f1p39/4768.p1;c41340/f1p36/3947.p1;c27671/f1p35/3514.p2;c33673/f1p25/2779.p1	31.7172	31.6237	31.6494	31.2236	31.2459	31.3188	0.00056048	0.722637	-0.400695	no change
c69495/f1p71/1700.p1;c36586/f1p73/2944.p1;c276703/f1p63/1792.p1;c24833/f1p72/2973.p2;c182425/f1p63/1512.p1;c38431/f1p61/2125.p1	29.1855	29.3813	29.147	30.1418	30.1666	30.0112	0.000567715	0.821156	0.868584	no change
c23266/f1p260/2764.p1;c219498/f1p214/1906.p1;c33908/f1p233/2796.p1;c1535/f3p230/2553.p1;c12406/f1p195/2049.p1	28.3849	28.5691	28.6081	30.0638	29.9753	30.1761	6.67e-05	0.761716	1.55102	up
c23811/f1p29/1093.p1	29.9218	30.0058	29.8454	29.3803	29.2256	29.2591	0.000647948	0.768573	-0.636051	no change
c261864/f1p86/1282.p1;c115054/f1p115/1883.p1;c35185/f1p64/2484.p2	29.8237	29.7213	29.7389	28.8016	29.0867	28.8764	0.00076662	0.814158	-0.839767	no change
c30118/f1p160/3083.p1;c2745/f1p206/5174.p1	31.4072	31.2567	31.3102	31.982	31.8341	31.9802	0.000769237	0.761896	0.607388	no change
c93/f1p899/7699.p1;c27537/f1p125/1708.p1	34.2245	34.3461	34.26	33.7443	33.7739	33.6107	0.000784946	0.758849	-0.56719	no change
c276782/f1p0/1627.p1	26.8917	26.6339	26.8165	28.1078	28.1409	28.0343	9.21e-05	0.763264	1.31361	up
c143/f1p172/7022.p1;c1544/f1p155/3861.p1;c42783/f22p177/2253.p1;c21473/f1p194/3766.p1;c29541/f1p198/3685.p1;c2314/f1p174/4486.p1;c31633/f1p190/3163.p1	29.749	29.7078	29.6617	30.0022	29.9468	29.9962	0.000853847	0.728639	0.275597	no change
c20653/f9p128/3304.p1;c1538/f1p122/4708.p1;c2855/f1p125/4965.p1;c23/f2p122/4219.p1;c1029/f1p122/4049.p1	35.0558	35.0767	35.0804	34.6691	34.5425	34.6987	0.000860201	0.725515	-0.43424	no change
c42362/f1p33/1652.p1;c105/f1p41/4659.p1;c32603/f1p48/2388.p2;c17465/f1p8/1948.p1;c24415/f1p49/2696.p1	28.5472	28.6421	28.718	28.1221	28.0606	27.9742	0.000875407	0.760116	-0.58348	no change
c23121/f1p243/3685.p1;c31217/f1p244/3247.p1;c114302/f1p165/1588.p1;c22223/f1p230/2805.p1	29.8482	29.6138	29.4997	31.9026	31.6007	31.6641	0.000114485	0.42991	2.06854	up
c3106/f1p30/2574.p1;c28/f1p1503/7872.p1;c5561/f1p560/4034.p1;c13395/f1p196/2717.p1;c13868/f1p112/2805.p1;c7808/f1p163/2709.p1;c13995/f1p257/2681.p1;c12710/f1p454/3538.p1;c170/f1p1098/6523.p1;c551/f1p1615/4818.p1;c87115/f1p220/1826.p1;c85076/f1p146/1995.p1;c72/f1p604/4229.p1;c4186/f1p52/2525.p1;c33254/f1p162/2709.p1;c3101/f1p1653/3919.p1;c3005/f1p420/2951.p1;c16300/f1p820/3164.p1;c13632/f1p141/254…	27.8819	27.9835	27.6938	26.9627	26.7651	26.9729	0.000927684	0.838785	-0.952822	no change
c15472/f1p151/2771.p1	29.8687	29.6719	29.6203	29.0647	28.9998	28.9489	0.00098272	0.781899	-0.715868	no change
c40447/f1p111/3419.p1;c1347/f1p195/4135.p1;c27334/f1p162/3747.p1;c25288/f1p169/3742.p1;c2297/f1p281/4856.p2;c2871/f1p270/4220.p1;c2606/f1p282/4808.p1;c1645/f1p283/4752.p2;c32604/f1p115/2295.p1	30.9824	31.1311	31.1697	31.8677	31.7136	31.7082	0.000987666	0.768832	0.668819	no change
c266562/f1p22/1887.p1;c2575/f1p26/2242.p1;c3601/f1p139/2627.p1	28.241	28.4696	28.5798	29.3021	29.2882	29.3875	0.00101632	0.827123	0.895774	no change
c29537/f1p4/3566.p1	25.6418	26.0104	25.8477	26.8662	26.8274	26.7323	0.00101876	0.842918	0.975335	no change
c116256/f2p5/1450.p1	27.1593	27.2223	27.2232	28.1709	28.1914	28.3827	0.00012109	0.860418	1.04671	up
c34818/f1p804/3113.p1;c37779/f1p288/1897.p1;c837/f1p343/3819.p1;c31496/f1p322/2130.p1;c23957/f1p279/2407.p1;c15708/f1p333/2929.p2;c41096/f1p362/2911.p1;c26367/f1p372/3108.p1;c31607/f1p345/2827.p1;c23951/f1p313/2153.p1;c15685/f1p93/1903.p1;c16376/f1p195/2526.p1;c227955/f1p27/1067.p1	25.8341	25.3486	25.4538	29.0981	29.2425	28.627	0.000130963	0.438299	3.44368	up
c36035/f1p86/3553.p1;c22349/f1p93/3958.p1;c21910/f1p84/3976.p2;c40012/f1p67/2622.p2;c31668/f1p80/2442.p2;c231052/f1p38/1583.p1;c2082/f1p94/4124.p2	26.2679	25.4733	25.395	29.3574	29.4582	29.499	0.00018954	0.199855	3.72611	up
c267735/f1p43/1861.p1;c25695/f1p41/3404.p2;c177247/f1p43/1841.p1;c24939/f1p42/2571.p1	31.6582	31.5818	31.7569	32.0931	32.17	32.1913	0.00117125	0.735899	0.485856	no change
c42762/f10p107/2176.p1;c22493/f1p61/2380.p1;c16913/f1p37/2528.p1	30.9839	31.0251	30.9319	31.2735	31.2167	31.234	0.00119391	0.733946	0.261115	no change
c36/f2p193/4479.p1;c2219/f1p193/4412.p1;c23917/f1p180/3589.p1;c1843/f1p192/4159.p2;c22799/f1p192/3657.p1;c30052/f1p189/3358.p1;c17897/f1p170/2879.p1;c32186/f1p191/3259.p1;c16760/f1p441/2827.p1;c16489/f1p177/2934.p1	27.598	27.2438	27.4682	28.7521	28.834	28.8441	0.000216217	0.75653	1.37335	up
c36024/f1p81/2561.p1	29.2617	29.4353	29.279	28.8875	28.8024	28.8098	0.00132825	0.738906	-0.49209	no change
c28195/f1p192/1386.p1;c230733/f1p42/1094.p1;c120970/f1p8/1035.p1;c227219/f1p25/1923.p1;c338435/f1p0/725.p1;c56940/f1p66/1394.p1;c26832/f1p214/3415.p2;c207952/f1p27/958.p1	28.4257	28.4338	28.2756	27.3601	27.6883	27.4649	0.00134042	0.819652	-0.873922	no change
c80125/f1p141/2042.p1;c26021/f1p278/3712.p1;c221070/f1p83/1632.p1;c191523/f1p30/1703.p1;c118404/f1p41/1757.p1;c115025/f1p27/1863.p1;c16007/f1p267/2267.p2;c144463/f1p28/1986.p1;c2341/f1p226/2747.p1;c178145/f1p8/1810.p1;c220432/f1p248/1588.p1	32.8091	32.8914	32.9504	32.3482	32.3118	32.4725	0.00135011	0.743775	-0.506147	no change
c28228/f3p29/1218.p1;c286913/f1p19/1312.p1;c27192/f1p26/2288.p1	27.2744	27.0877	27.5888	29.2106	29.1793	29.1405	0.00022836	0.416354	1.85984	up
c29362/f1p20/2939.p1;c33552/f1p20/3110.p1;c264682/f1p11/1863.p1;c185340/f1p18/1977.p1	30.9561	30.856	30.8391	30.1079	30.3215	30.0334	0.00147055	0.78286	-0.729477	no change
c348265/f1p5/736.p1;c154074/f1p57/1760.p1	28.9062	28.8453	28.9791	29.2095	29.211	29.2385	0.00147686	0.711121	0.30948	no change
c33157/f1p147/3734.p1;c28065/f1p86/1961.p1;c29755/f1p150/3313.p1;c25938/f1p149/3319.p1;c6/f1p62/9704.p2;c41198/f1p171/3287.p1;c24044/f1p130/3125.p2;c3699/f1p106/2359.p1;c270/f1p35/5945.p1;c16535/f1p144/2630.p2	31.4239	31.4718	31.4718	31.7409	31.6484	31.7005	0.00151482	0.741725	0.240771	no change
c35925/f1p124/3771.p2;c303243/f46p84/897.p1;c17285/f1p118/3413.p1;c100823/f1p74/906.p1	29.9349	29.8762	29.565	30.7545	30.6688	30.6816	0.00151688	0.830669	0.909602	no change
c39159/f1p30/2020.p1	32.804	32.7723	32.7819	32.4186	32.4528	32.5507	0.00155475	0.709801	-0.312016	no change
c4077/f1p165/3870.p1;c36536/f1p131/2355.p1;c37738/f1p168/2149.p1;c27198/f1p230/2969.p1;c24707/f1p149/2033.p1;c27168/f1p43/3158.p1;c34751/f1p700/3690.p1;c35399/f1p789/3916.p1;c32949/f1p632/3278.p1;c1861/f1p386/2177.p1;c33826/f1p796/2859.p1;c29295/f1p555/4282.p1;c28307/f1p69/2106.p1;c44307/f1p73/1942.p1	28.1691	28.0534	28.003	29.7994	29.5392	29.9971	0.000272333	0.723512	1.70343	up
c270547/f1p25/1421.p1;c40000/f1p26/1291.p1;c27292/f1p84/3562.p1;c121311/f1p69/1725.p1;c786/f1p37/5144.p1;c232313/f1p64/1684.p1	31.1094	30.9652	30.7731	31.7203	31.6903	31.8099	0.00159419	0.805119	0.790916	no change
c3387/f1p39/3972.p1;c1985/f1p53/4145.p1	28.075	28.1348	28.2833	28.7541	28.682	28.8511	0.00162866	0.760624	0.598077	no change
c1334/f1p535/4795.p1;c38296/f1p19/2048.p1;c25119/f1p406/3429.p1;c32930/f1p489/2911.p1	30.7737	30.6298	30.9048	31.5819	31.5871	31.8531	0.00164085	0.829425	0.904639	no change
c21075/f2p55/2237.p1	29.5213	29.4062	29.4447	28.8574	29.0202	28.7956	0.00165116	0.755742	-0.566324	no change
c28585/f1p144/3192.p1;c16377/f6p416/3175.p1;c85130/f1p1/1743.p1;c144583/f1p4/1647.p1;c1406/f1p251/4568.p1;c31287/f1p383/2461.p1;c31037/f1p386/2768.p1;c275109/f1p1/1453.p1	33.0546	33.0757	32.9851	33.361	33.4785	33.5225	0.00169481	0.724356	0.415534	no change
c112397/f2p10/1485.p1;c65111/f1p9/1415.p1;c278759/f1p5/1748.p1	27.9864	27.8607	27.8379	28.6484	28.9729	29.0601	0.0017071	0.847947	0.998772	no change
c3253/f1p271/3729.p1;c31853/f1p183/2058.p1;c34508/f1p247/2305.p1;c34823/f1p214/2928.p1	28.6677	28.7371	28.8474	29.7008	29.938	29.7741	0.00027264	0.859586	1.05357	up
c8325/f1p23/2170.p1	27.2866	27.2071	27.2903	28.1372	28.2362	27.8779	0.00172389	0.807256	0.822452	no change
c30054/f1p14/2547.p1;c29482/f1p13/1549.p1;c13863/f2p13/1578.p1	30.7768	30.8473	30.7985	30.3794	30.5246	30.3941	0.00177574	0.715492	-0.374876	no change
c61563/f1p53/2267.p1;c64294/f1p25/1043.p1;c25204/f1p13/1042.p1	33.5057	33.3973	33.4277	33.1991	33.1278	33.1436	0.00180074	0.720398	-0.28669	no change
c33203/f1p290/2309.p1;c2980/f1p406/3675.p1;c10482/f1p236/3230.p1;c262372/f1p14/1804.p1;c20227/f1p71/1950.p1;c1274/f1p496/4096.p1;c15112/f1p195/2032.p1;c269767/f1p82/1777.p1;c176829/f1p8/1628.p1;c62437/f1p161/2092.p1;c38100/f1p4/1488.p1;c29716/f1p810/2881.p1;c67520/f1p0/1319.p1;c5375/f1p865/2359.p1	29.3844	29.6097	29.7529	30.437	30.5285	30.3663	0.00181685	0.816441	0.861593	no change
c15014/f1p89/3370.p1;c1059/f2p73/2257.p1;c1320/f1p89/4390.p1	26.7183	27.0755	26.8272	28.1475	28.2975	28.1293	0.000370681	0.76867	1.31775	up
c179454/f1p30/1671.p1	32.9908	32.8038	32.9568	32.4272	32.4876	32.4957	0.00189806	0.731818	-0.447	no change
c104102/f1p32/896.p1	32.8889	32.6714	32.5891	33.7337	33.7365	33.6927	0.000375561	0.853273	1.00449	up
c158139/f1p36/1781.p1;c224678/f1p13/1543.p1;c153973/f1p4/1355.p1;c145070/f1p44/1523.p1;c27133/f1p209/2382.p1;c89047/f1p6/1991.p1;c187276/f1p188/1222.p1;c28182/f1p208/2535.p1;c2545/f1p173/2780.p2;c233888/f1p63/1660.p1;c3173/f1p901/2389.p1;c16434/f1p187/2198.p1;c15888/f1p127/2216.p2;c145642/f1p2/1205.p1;c1242/f1p205/2287.p1;c4443/f1p149/2394.p1;c19283/f1p118/1975.p1;c70595/f1p102/2035.p1	30.683	30.9575	30.9512	31.9592	32.208	31.9927	0.000570782	0.867621	1.18942	up
c27432/f1p131/3460.p1;c30129/f1p116/2994.p1;c29764/f1p105/3462.p1;c35519/f2p120/2819.p1	29.3909	29.4076	29.4744	30.0264	30.1575	30.3831	0.00204428	0.794592	0.764697	no change
c21967/f1p20/2959.p1;c2310/f1p13/4337.p1	26.343	26.3657	26.4731	26.9952	27.3486	27.1712	0.00208507	0.798483	0.777685	no change
c8060/f2p28/1307.p1	26.9336	27.0948	27.1318	27.481	27.4834	27.5268	0.00209773	0.728435	0.443666	no change
c345888/f1p17/672.p1;c344806/f1p24/615.p1;c288982/f1p28/832.p1	30.8974	30.655	30.7847	30.1733	30.0259	30.2195	0.00217711	0.766366	-0.639462	no change
c22055/f1p36/2738.p1;c14503/f1p14/2575.p1;c281578/f1p33/1490.p1	26.7256	26.8572	26.9002	25.8086	26.1822	25.9494	0.00218203	0.812264	-0.847639	no change
c31145/f1p131/3275.p1;c23222/f1p147/3222.p1;c22568/f1p548/3181.p2;c30414/f1p65/2117.p1;c150813/f1p99/1979.p1;c16172/f1p145/2688.p1;c17068/f1p74/2313.p1;c30457/f1p63/2192.p1	25.5135	24.6898	23.5717	29.8451	29.5912	29.8767	0.0008127	0.106586	5.17937	up
c5886/f1p1/1528.p1	27.1151	26.7787	27.0228	28.0669	27.8815	28.0289	0.000897098	0.854913	1.02025	up
c11716/f2p34/2287.p1;c31726/f1p24/2772.p1;c33829/f1p34/3461.p1	28.1244	28.0348	28.2694	27.3811	27.5539	27.5789	0.00230595	0.76611	-0.638198	no change
c32970/f1p82/3044.p1;c5936/f1p75/2092.p1	26.6518	26.4987	26.3132	27.1421	27.1726	27.2018	0.0023348	0.772851	0.684279	no change
c343167/f1p9/751.p1;c13260/f1p23/2106.p1	38.0642	37.9989	37.9367	37.6698	37.5576	37.5005	0.002374	0.723302	-0.423911	no change
c79483/f10p19/1289.p1	26.0599	26.0105	25.8899	26.835	27.2418	26.8382	0.00240348	0.841435	0.984915	no change
c24377/f1p177/3975.p1;c31564/f1p103/2776.p1;c2576/f1p226/4386.p1;c16129/f1p199/3528.p1;c7884/f1p105/2834.p1;c21090/f2p197/3588.p1;c22269/f1p148/3173.p1;c17597/f1p216/3621.p1;c18767/f1p15/1666.p1;c2839/f1p226/4476.p1;c36385/f1p123/2987.p1;c29672/f1p213/3612.p1;c866/f1p153/4258.p1	28.9921	28.9913	28.9197	27.8663	28.2596	28.2064	0.00240669	0.815247	-0.85697	no change
c216880/f1p17/1469.p1	29.8398	29.6932	29.8648	29.368	29.3505	29.447	0.00256484	0.723367	-0.410749	no change
c33954/f1p230/2588.p1;c32596/f1p139/2406.p1;c149752/f1p22/1634.p1;c24491/f1p125/2685.p2;c271724/f1p20/1845.p1;c265234/f1p106/1909.p2	30.3152	30.4114	30.0584	31.3457	31.3377	31.1638	0.00107905	0.854092	1.02073	up
c7071/f1p46/2166.p1;c16962/f1p70/3701.p1;c29113/f1p66/3622.p1	28.8079	28.8484	28.7527	28.5017	28.4236	28.5527	0.00265803	0.710694	-0.310332	no change
c19281/f1p24/2123.p1;c24893/f1p24/2499.p1;c148147/f1p21/1622.p1	24.4988	24.2421	24.0226	25.8034	25.8422	26.2866	0.00114446	0.745938	1.72293	up
c37027/f2p31/1814.p1;c217799/f1p17/1580.p1	27.5441	27.3465	27.53	28.5808	28.9829	28.573	0.00115982	0.864855	1.23872	up
c12633/f3p2/1695.p1	31.1287	31.3327	30.8543	30.209	29.9986	30.1279	0.00279943	0.843716	-0.993396	no change
c37478/f1p65/2029.p1	28.8614	28.8382	28.9337	28.6044	28.4608	28.567	0.00296941	0.711743	-0.333687	no change
c2004/f1p83/4835.p1;c23428/f1p70/3760.p1;c367/f1p74/4241.p1;c2524/f1p75/4570.p1;c3305/f1p75/4202.p1;c13506/f1p159/2865.p1;c40331/f1p74/3769.p2;c14665/f1p73/2780.p1;c2147/f1p69/2773.p1	25.9262	26.3732	26.3083	27.8937	27.4849	27.681	0.00124954	0.759507	1.48395	up
c28701/f1p17/2554.p1;c1402/f11p18/1571.p1	28.8519	28.9	28.8549	29.0694	29.1599	29.2071	0.00308695	0.728673	0.276525	no change
c234229/f1p13/1449.p1;c107590/f1p24/1350.p1;c34969/f1p28/2262.p1;c68847/f1p21/2218.p1	27.1653	27.044	26.9683	27.7386	27.737	27.5124	0.00309015	0.760693	0.603484	no change
c73426/f1p5/941.p1	28.3827	28.3663	28.6934	29.6867	29.3031	29.4249	0.00309828	0.842231	0.990809	no change
c2002/f1p127/5645.p1;c2126/f1p127/5400.p1;c2624/f1p123/5122.p2;c2206/f1p125/4679.p1;c2221/f1p125/4922.p2;c1994/f1p120/4626.p1	28.5328	28.6472	28.5154	28.1801	28.276	28.2655	0.00319382	0.711118	-0.324618	no change
c303707/f16p56/1342.p1;c31785/f1p55/2299.p1;c57603/f1p46/1449.p1;c110209/f1p26/1618.p1;c26396/f1p53/2662.p1	29.0641	29.1492	28.7733	29.9644	29.7113	29.9297	0.00325432	0.817058	0.872945	no change
c20956/f3p90/3076.p1;c1891/f1p89/4756.p1;c184077/f1p65/1935.p1;c5848/f1p65/4215.p1	29.5153	29.6176	29.8281	30.466	30.2455	30.4647	0.00329246	0.783534	0.738366	no change
c29427/f1p10/2942.p1;c57103/f1p13/1620.p1;c33005/f1p43/2846.p1	25.5548	25.6523	25.8357	26.5646	26.2709	26.5304	0.00335467	0.796028	0.774361	no change
c228405/f1p28/1524.p1;c141970/f2p27/1705.p1;c184460/f2p25/1558.p1	33.8817	33.8983	33.8115	33.7053	33.6726	33.6909	0.00350098	0.776443	-0.174224	no change
c1436/f1p187/4346.p1	31.2152	31.3036	31.2008	31.7091	31.9951	32.0488	0.00354895	0.76775	0.677825	no change
c19321/f1p74/2035.p1	34.2044	34.1088	34.2133	33.7234	33.6561	33.8655	0.00368893	0.724137	-0.427157	no change
c261920/f1p10/1484.p1	28.3828	28.7204	28.5221	27.8146	27.8077	27.9703	0.00369564	0.76711	-0.677554	no change
c43591/f1p35/2479.p1	29.6295	29.5798	29.6145	29.4994	29.4371	29.4618	0.00369998	0.803998	-0.141873	no change
c278439/f1p12/1533.p1	25.3667	25.475	25.7465	26.459	26.4684	26.6641	0.00158668	0.851071	1.0011	up
c33356/f1p111/2214.p1;c27101/f1p353/3436.p1;c15602/f1p277/2731.p1;c112327/f1p38/1261.p1	34.7691	34.5037	34.5825	34.1495	34.1428	34.1594	0.00404567	0.735417	-0.467875	no change
c48059/f5p65/1824.p1;c1799/f1p368/4693.p3	29.0794	29.285	29.413	30.1481	30.0299	29.8631	0.00408893	0.787663	0.754572	no change
c2149/f1p170/5178.p1;c32463/f1p149/2917.p1;c2522/f1p168/5250.p1;c1860/f1p163/4542.p1;c2409/f1p138/4946.p1;c1844/f1p168/5047.p1;c1374/f1p128/4218.p1;c1348/f1p129/4646.p1;c28016/f1p103/3539.p1	26.1332	26.9358	25.9171	29.105	29.0107	28.61	0.00171135	0.439793	2.57985	up
c15161/f1p15/3046.p1	32.7039	32.844	32.7721	32.4951	32.3431	32.4247	0.0041261	0.710504	-0.352411	no change
c303251/f10p21/993.p1;c134941/f6p21/1018.p1	30.99	30.9444	30.8399	31.2617	31.1766	31.241	0.00417628	0.710972	0.30169	no change
c1762/f1p763/4716.p1;c3002/f1p735/4724.p1;c16896/f1p79/2044.p1;c1464/f1p274/2777.p1;c340348/f1p0/1840.p1;c32609/f1p245/2262.p1	32.8103	32.7852	32.7096	33.9459	33.9482	33.5292	0.00188096	0.855488	1.03941	up
c12867/f1p7/1057.p1	30.9753	30.8966	30.8627	30.4194	30.2342	30.0304	0.00430418	0.769751	-0.683551	no change
c38447/f1p9/2022.p1;c35102/f1p10/2414.p1;c272363/f1p3/1467.p1;c174772/f2p9/1502.p1	27.1014	26.9859	27.2304	27.6324	27.8998	27.6753	0.00444099	0.76242	0.629946	no change
c37847/f1p48/2110.p1;c2972/f1p57/4289.p1;c2145/f1p60/4285.p1	28.0645	27.9028	27.7864	28.6555	28.7366	28.4392	0.00446036	0.773796	0.692545	no change
c14599/f1p60/2810.p1	29.3459	29.049	28.9414	28.1165	28.3966	28.0363	0.00468112	0.829898	-0.928953	no change
c30124/f1p206/3872.p1;c1869/f1p194/4951.p1	27.6384	26.6695	27.7115	29.7894	29.7301	30.0761	0.00200724	0.437272	2.52537	up
c6650/f1p53/3302.p1;c40794/f1p66/2525.p1;c1368/f1p66/4313.p1;c22767/f1p62/2911.p1	28.2205	27.9867	28.2923	28.9999	29.0078	28.7244	0.00475598	0.785155	0.744192	no change
c301819/f2p53/1454.p1;c34819/f1p44/2466.p1	27.7712	27.6466	27.8064	28.18	28.5206	28.4173	0.00485792	0.763044	0.631226	no change
c213079/f6p16/1567.p1;c26859/f1p16/2347.p1	28.506	28.5116	28.5355	27.9975	27.8616	28.1716	0.00490512	0.742701	-0.507481	no change
c21057/f2p127/2110.p1;c9989/f1p72/1440.p1	33.7539	33.8273	33.8366	34.0582	33.9661	34.0223	0.00499747	0.758919	0.209571	no change
c179861/f1p20/1989.p1	29.5827	29.5008	29.3341	29.0756	28.9086	28.9129	0.00519242	0.741435	-0.506795	no change
c35094/f1p162/2508.p1;c3043/f1p148/3929.p1;c35734/f1p121/2333.p1;c1378/f1p130/3969.p1;c24183/f1p152/3129.p1;c22288/f1p157/3438.p1;c21387/f2p161/3638.p1;c3998/f1p59/2639.p1;c15820/f1p121/2689.p1	31.6301	31.7606	31.6864	31.9484	32.1137	32.1049	0.00521099	0.712189	0.363303	no change
c17284/f1p82/2962.p1;c31147/f1p130/3253.p1;c7427/f1p124/2125.p1;c63920/f1p46/1975.p1;c150189/f1p65/1949.p1;c23954/f1p72/2290.p1;c32501/f1p126/3124.p1	30.1109	30.0642	30.2363	30.4216	30.4251	30.4152	0.00529298	0.724638	0.283536	no change
c38099/f1p30/1822.p1	34.1827	34.4509	34.1954	33.8197	33.7085	33.7683	0.00537131	0.742944	-0.510812	no change
c86330/f1p66/1786.p1;c33944/f1p139/3368.p1;c21581/f1p71/2179.p1;c37972/f1p74/2007.p1;c7963/f1p49/1487.p1	29.3992	29.4352	29.6629	30.0882	30.5217	30.3645	0.00547318	0.807472	0.825696	no change
c35339/f1p36/2608.p1;c9941/f1p35/1578.p1;c24608/f1p37/1474.p1;c146411/f1p28/1520.p1;c16243/f1p37/2733.p1	31.3764	31.1305	31.2448	30.7346	30.7915	30.5404	0.00569548	0.753233	-0.56178	no change
c237687/f3p67/1108.p1;c257379/f12p64/1070.p1;c262588/f1p33/1394.p1	29.8898	29.7227	30.0521	29.3293	29.3468	29.1444	0.00591072	0.761366	-0.614725	no change
c42077/f1p12/1555.p1;c304397/f20p1/1266.p1;c28894/f1p163/2953.p1;c277890/f1p48/1712.p1;c110048/f1p8/1094.p1;c1334/f1p67/2020.p1;c165163/f1p6/834.p1;c25501/f1p33/3257.p1	31.5204	31.5321	31.5767	31.7639	31.904	31.9692	0.00593239	0.711768	0.335957	no change
c14787/f7p48/2744.p1;c27650/f1p44/3573.p1;c40851/f1p44/3309.p1	28.5896	28.5529	28.703	29.0234	29.1775	28.9456	0.00606415	0.724738	0.433695	no change
c41942/f1p28/1018.p1	29.8681	29.6603	29.7306	29.2519	29.2731	28.986	0.00624425	0.760266	-0.582653	no change
c30206/f1p14/2482.p2	28.0773	28.1705	28.19	27.8321	27.6707	27.8598	0.00635536	0.709714	-0.358397	no change
c26640/f1p35/2887.p1	27.6666	27.7473	28.1175	28.6433	28.6784	28.5095	0.00661866	0.789191	0.766572	no change
c3711/f2p9/1043.p1;c10139/f1p8/1060.p1	26.5007	26.7008	26.759	26.1303	25.8188	26.0814	0.00664538	0.764463	-0.643299	no change
c118073/f6p4/1359.p1;c63013/f1p21/1942.p1;c107972/f1p15/1274.p1;c265088/f1p314/1890.p2;c110513/f1p34/1375.p1;c108560/f1p83/1280.p1;c107449/f1p75/1400.p1;c38850/f1p34/1272.p1;c225957/f1p10/1326.p1;c29382/f1p6/1612.p1;c1887/f1p228/2601.p1;c341995/f1p0/961.p1	28.3554	28.8555	28.792	29.9775	30.5365	30.1959	0.00226819	0.762592	1.56897	up
c232392/f1p57/1877.p1	34.3298	34.3335	34.4343	34.1397	34.1125	34.1952	0.00670456	0.757046	-0.216736	no change
c7603/f1p116/2180.p1;c64698/f1p83/2218.p1;c25321/f1p108/2636.p1;c17848/f1p87/3295.p1;c31585/f1p100/2860.p1;c16002/f1p98/2075.p2	31.8964	31.7498	31.8367	31.279	31.5284	31.3698	0.0067112	0.725342	-0.43523	no change
c28890/f1p34/2098.p1	27.8186	27.3821	27.6487	28.7043	29.159	28.8368	0.00228428	0.851678	1.28356	up
c125522/f2p0/904.p1	28.8372	28.9328	28.4284	27.962	27.9238	27.9272	0.0068623	0.799681	-0.795149	no change
c29678/f1p119/2991.p1	29.4041	29.6689	29.4644	29.086	29.0474	29.1307	0.00711295	0.723491	-0.424442	no change
c283/f1p50/5008.p1;c1865/f1p58/4513.p1;c21629/f1p57/3602.p1;c34407/f1p54/3354.p1	26.5124	26.5681	26.1286	28.0013	27.5865	28.2014	0.00257834	0.760643	1.52672	up
c231264/f1p15/1562.p1	29.7125	29.7283	29.7079	29.3829	29.0319	29.0992	0.00718985	0.75014	-0.54492	no change
c39219/f1p4/2095.p1	26.0595	25.6637	25.8649	26.6084	26.417	26.4897	0.00721872	0.763596	0.642324	no change
c41993/f1p14/1665.p1;c31468/f1p18/3565.p2;c113223/f1p15/995.p1	24.6069	24.2739	24.1186	25.1505	25.0189	25.0791	0.00732335	0.784211	0.749685	no change
c138654/f5p6/1731.p1;c70903/f1p4/1069.p1	27.3196	27.3652	26.6287	28.6472	28.7621	28.687	0.00269228	0.763552	1.59427	up
c9572/f1p344/2998.p1;c264278/f1p30/1614.p1;c219757/f1p7/1678.p1;c236277/f1p66/2138.p1;c13678/f1p390/2996.p1;c61682/f1p370/2186.p1;c273072/f1p20/1656.p1;c13687/f1p334/3031.p1;c59830/f1p108/2190.p1;c27547/f1p541/2670.p1;c10335/f1p26/1848.p1;c36278/f1p452/2462.p1	32.8192	32.7632	32.7025	33.1371	32.9684	33.103	0.00747378	0.712468	0.307901	no change
c196003/f1p3/1201.p1;c63124/f1p5/1027.p2	29.9198	29.9168	30.004	29.6169	29.7639	29.6209	0.00758857	0.728447	-0.279655	no change
c240653/f4p11/949.p1	28.8609	28.6999	28.662	29.0404	29.2224	29.1767	0.00774052	0.720027	0.405603	no change
c72694/f2p0/880.p1	25.6834	25.7226	25.7409	25.2476	25.4327	25.1286	0.00775515	0.724591	-0.44601	no change
c41098/f1p606/2764.p1;c222768/f1p90/1849.p1;c144368/f1p68/1838.p1;c37849/f1p84/1912.p1;c1412/f1p1080/5197.p2;c15984/f1p1388/3088.p1;c278461/f1p39/1736.p1;c26052/f1p1331/2707.p1;c24399/f1p591/2125.p1;c15982/f1p1028/2699.p1;c140536/f1p105/1800.p1;c274170/f1p1/1948.p1;c144772/f1p0/1640.p1;c39010/f1p534/2140.p2;c37669/f1p451/1980.p1;c1246/f1p1885/5158.p2;c6468/f1p500/2355.p1;c185836/f1p122/1787.p1;c1…	34.8951	34.7701	34.8989	34.6088	34.6227	34.6619	0.00778037	0.749518	-0.223592	no change
c4893/f1p315/2489.p1;c6471/f1p239/4272.p1;c70268/f1p300/1748.p1	28.2325	28.3699	27.9388	27.5199	27.1201	27.3516	0.0078161	0.808529	-0.84987	no change
c9594/f9p122/2692.p1	28.8526	28.6881	28.4996	29.5003	29.1881	29.4868	0.00783736	0.778879	0.711617	no change
c14117/f1p31/1132.p1;c267126/f1p25/1659.p1;c62543/f1p25/2043.p1;c27700/f1p41/2357.p1;c23597/f1p44/2599.p1	29.083	29.1294	29.0738	28.5071	28.7948	28.706	0.0079748	0.723351	-0.426125	no change
c264670/f1p64/1871.p1;c135393/f22p66/1112.p1;c180217/f1p40/1153.p1;c140941/f1p25/1340.p1	28.6361	28.6252	28.7463	27.8876	28.286	27.9595	0.00827961	0.761115	-0.624818	no change
c175318/f1p35/1824.p1;c40529/f5p41/1550.p1;c18207/f1p20/2029.p1	28.7608	29.2372	29.0064	27.9304	28.2797	28.2324	0.00828648	0.809987	-0.853917	no change
c17576/f1p197/3473.p1;c41163/f1p194/3159.p1;c21714/f1p62/2046.p1	32.4359	32.2581	32.3653	32.6178	32.5937	32.6056	0.0083805	0.735561	0.252646	no change
c32429/f1p70/2475.p1	26.2009	26.229	25.8976	27.6148	27.286	27.0914	0.00277978	0.867429	1.22159	up
c23138/f1p45/3321.p1;c33142/f1p45/2987.p1;c29709/f1p45/3306.p2;c6409/f1p96/2394.p1;c15663/f1p28/2474.p1	29.6279	29.6502	29.4257	29.972	29.8851	29.942	0.00855047	0.71265	0.365098	no change
c185080/f1p67/1889.p1;c89950/f1p52/2080.p1;c1681/f1p70/2194.p1;c10505/f1p72/2560.p1	29.3506	29.3885	29.1577	29.8955	29.7106	29.689	0.00859132	0.735594	0.466124	no change
c89469/f1p2/1393.p1	30.467	30.5247	30.3743	30.209	30.1339	30.0231	0.00867881	0.712673	-0.333326	no change
c35288/f1p134/2482.p1;c54/f1p8001/7000.p1;c35187/f1p98/3138.p1	26.3349	25.9684	25.4127	27.8116	27.6973	27.5619	0.00300899	0.741586	1.78497	up
c17881/f1p12/3508.p1;c22641/f1p12/3201.p1;c3181/f1p11/3854.p1	26.9291	26.795	27.0184	27.4303	27.2413	27.3011	0.00870362	0.722897	0.410067	no change
c7540/f1p90/2451.p1;c3182/f1p384/4066.p1;c18906/f1p268/2175.p1;c660/f1p861/4341.p1;c35549/f1p323/3725.p1;c33462/f1p339/2851.p1;c29363/f1p158/2840.p1;c1606/f1p333/3471.p1;c15862/f1p314/2157.p1	33.2194	33.1996	33.2235	33.1198	33.1007	33.1583	0.00888076	0.863323	-0.0878855	no change
c275651/f1p95/1627.p1;c16402/f1p175/2629.p1;c2459/f1p143/2780.p1;c14480/f1p110/2580.p1;c60367/f1p57/2003.p1;c30309/f1p184/2683.p1;c41017/f1p180/2553.p1	33.1701	33.0849	33.1864	33.2941	33.3092	33.3535	0.00896685	0.778382	0.171767	no change
c57741/f1p6/1504.p1	29.6913	29.8559	29.9208	29.2242	29.3412	28.9347	0.00912368	0.766781	-0.656	no change
c40296/f1p26/2470.p1;c227692/f1p27/1993.p1	25.7254	26.3259	25.5909	27.1595	27.4682	27.5378	0.00404371	0.757953	1.50778	up
c38916/f1p3/2054.p1	27.2228	26.8567	27.1772	27.6001	27.8454	27.7214	0.00924379	0.761899	0.636735	no change
c22247/f1p55/2481.p1;c1936/f1p54/2455.p1	27.8042	27.3607	27.6888	28.2078	28.5057	28.5505	0.00930636	0.801648	0.803438	no change
c156256/f1p15/1342.p1;c300572/f1p10/1362.p1;c2233/f1p8/2200.p1	30.6303	30.5333	30.5174	30.8479	31.1126	31.1507	0.00934351	0.738617	0.476727	no change
c19277/f8p6/1515.p1	28.3533	28.3487	28.2327	28.5553	28.7932	28.7262	0.00939247	0.714757	0.380058	no change
c342566/f1p5/662.p1	30.1244	29.9328	30.2572	30.6242	30.71	30.5166	0.00947218	0.742197	0.512126	no change
c77081/f11p5/1169.p1;c264423/f1p6/1126.p1	29.951	30.002	30.0997	29.5984	29.6652	29.3593	0.00969594	0.737283	-0.476591	no change
c9288/f1p37/2235.p1;c9830/f1p37/2431.p1;c36340/f1p30/3750.p2;c29001/f1p20/3131.p1	28.327	27.7096	27.3499	29.5055	29.5188	29.8883	0.00410242	0.719913	1.842	up
c32626/f1p32/2910.p1;c1919/f1p32/4979.p1;c1546/f1p30/4051.p1;c17293/f1p20/3901.p1;c271601/f1p17/1299.p1	29.9889	30.0537	29.9309	29.3488	29.3118	29.6675	0.0097771	0.751339	-0.548466	no change
c134165/f1p19/912.p1;c131858/f1p21/797.p1;c46630/f1p7/1484.p1;c11884/f1p10/3285.p2;c7343/f1p157/2552.p1;c339828/f1p7/536.p1;c59815/f1p7/2091.p1;c57304/f1p35/1334.p1;c29456/f1p90/3075.p1;c234634/f1p7/1425.p1;c65525/f1p11/1497.p1;c33363/f1p789/2254.p3;c30028/f1p240/1907.p1;c11069/f1p1020/2182.p1;c10048/f1p181/2303.p1;c278618/f1p112/1358.p1;c25700/f1p72/2855.p2;c25533/f1p765/2438.p1;c232924/f1p8/119…	31.6942	31.5874	31.243	32.4826	32.3948	32.1071	0.00982698	0.805839	0.819977	no change
c120698/f1p5/1341.p1	27.2985	26.9497	27.1572	26.4813	25.9781	26.3869	0.00989031	0.80791	-0.853052	no change
c42017/f2p17/1637.p1	28.1793	27.6888	27.8013	29.1671	28.6815	28.7517	0.00997493	0.836529	0.977008	no change
c9328/f1p15/1333.p1;c53344/f21p23/1235.p1	26.4425	26.3169	26.037	27.1123	27.6125	27.3805	0.00419701	0.858856	1.10295	up
c56239/f1p4/2067.p1	28.9774	29.0985	29.2022	28.7575	28.6658	28.8045	0.0102911	0.708938	-0.350119	no change
c275501/f1p2/1426.p1	25.3731	25.6103	25.5291	24.2467	24.7017	24.863	0.0102925	0.818552	-0.900412	no change
c89891/f1p41/1842.p1;c18900/f1p610/2249.p1	32.0174	32.3259	32.286	32.6237	32.6769	32.7608	0.010366	0.738131	0.477408	no change
c8052/f5p12/1353.p1;c19935/f1p11/2000.p1	27.104	27.2377	27.2013	26.7912	26.8884	26.6058	0.0103676	0.723341	-0.419179	no change
c284265/f3p5/890.p1;c2590/f1p2/4872.p1	25.5658	25.4253	25.4433	25.8372	26.0145	26.2239	0.0103994	0.749143	0.547054	no change
c111095/f3p15/1536.p1	32.3989	32.7411	32.8261	32.0697	32.0815	31.9758	0.0104261	0.759396	-0.613068	no change
c31790/f1p136/3794.p1;c2408/f1p136/4444.p1;c3040/f1p122/3816.p1;c25006/f1p129/3232.p1;c5634/f1p86/2477.p1	28.832	28.9459	28.7709	28.5029	28.1386	28.1705	0.0104287	0.755086	-0.578904	no change
c302295/f6p19/946.p1	29.7629	29.8445	29.2968	28.8608	28.5669	28.8291	0.0104986	0.814578	-0.882437	no change
c26097/f1p51/3717.p1;c30725/f1p48/2728.p1;c2981/f1p52/5362.p1;c2515/f1p52/4991.p1	32.0222	32.1251	32.1479	31.6506	31.8426	31.8238	0.0107515	0.711207	-0.326075	no change
c62019/f1p1286/2090.p2	32.6753	32.7701	32.6598	32.107	32.305	32.4087	0.010752	0.723646	-0.428165	no change
c138413/f3p9/1679.p1	27.8732	28.1456	27.9562	27.5592	27.1392	27.2984	0.0108338	0.768517	-0.659398	no change
c302365/f11p38/969.p1;c104869/f4p38/970.p1;c264714/f1p30/1664.p2	30.0602	30.2456	30.1953	29.3842	29.1505	29.7012	0.0110731	0.782255	-0.755087	no change
c29802/f3p21/1655.p1	33.4146	33.4062	33.4494	33.2318	33.051	33.2091	0.0112922	0.734761	-0.259403	no change
c282373/f1p42/1557.p1;c2156/f1p58/4361.p1;c60392/f1p14/1685.p1;c22471/f1p47/2554.p1;c25454/f1p48/2769.p1;c87048/f1p18/1494.p1	29.093	29.548	29.2784	29.9326	30.3371	30.033	0.0114728	0.795328	0.794451	no change
c40110/f1p110/3061.p1;c33446/f1p392/3159.p1;c29164/f1p440/3314.p1;c28510/f1p444/3344.p1;c2514/f1p706/4449.p1;c1420/f1p342/4861.p1;c35449/f1p506/4008.p1;c17875/f1p176/2281.p1;c17730/f1p192/2342.p1;c17385/f1p97/2343.p1;c22447/f1p103/2696.p1;c29845/f1p441/3100.p1;c23361/f1p611/3562.p1;c33159/f1p610/3686.p1;c32937/f1p149/2703.p1;c17926/f1p32/2240.p1;c17529/f1p84/2195.p1;c16993/f1p422/3265.p1;c27196/f…	35.0264	35.1406	34.68	35.5969	35.6144	35.5152	0.0115343	0.761488	0.626523	no change
c1243/f7p10/1286.p1	25.9899	26.2243	26.1006	26.5908	26.9226	27.1576	0.0115383	0.793697	0.785393	no change
c25678/f1p7/2146.p1	27.9851	28.1005	27.6271	29.1425	28.7083	29.2542	0.00669838	0.861252	1.13074	up
c171621/f22p74/1087.p1	30.7954	30.9445	31.2186	30.3912	29.96	29.8292	0.0116458	0.822452	-0.926027	no change
c284397/f2p2/831.p1;c15332/f1p859/2503.p2	26.5405	26.4868	26.7819	27.0384	27.4342	27.4222	0.0118266	0.769475	0.695225	no change
c193476/f1p14/1610.p1;c152950/f2p14/1592.p1	29.011	28.8379	28.8511	28.5786	28.4769	28.6545	0.0120982	0.711187	-0.330044	no change
c1886/f1p38/3353.p1;c1175/f1p43/4140.p1	26.1637	26.1137	25.8736	26.5377	26.9381	26.6352	0.0121526	0.765809	0.653318	no change
c99879/f1p1/899.p1;c922/f17p19/1474.p1	27.1465	26.9662	26.9325	26.6905	26.7278	26.572	0.0124242	0.709486	-0.351617	no change
c25873/f1p67/2801.p1;c67956/f3p58/1665.p1;c16671/f1p69/2523.p1;c90495/f1p11/1294.p1	29.815	29.919	30.0069	30.1551	30.1901	30.1397	0.0124667	0.739238	0.247998	no change
c257723/f85p174/1548.p1;c212411/f3p83/1535.p1;c15386/f1p233/2228.p1;c1703/f1p131/2638.p1;c60557/f1p288/2108.p1;c3072/f1p367/2739.p2;c187967/f1p70/1559.p1	34.225	34.2136	34.0851	33.6754	33.8278	33.9225	0.0124882	0.711307	-0.366011	no change
c94460/f1p56/1642.p1;c229323/f1p135/1945.p1;c40054/f1p142/3013.p1	29.2929	29.3671	29.1416	29.0119	28.895	28.8777	0.0125262	0.711748	-0.339015	no change
c266411/f1p21/1157.p1;c22663/f3p27/1173.p1	27.455	27.2113	27.0432	28.1527	28.0548	28.5726	0.0067473	0.845721	1.02354	up
c91649/f1p140/1341.p1;c346896/f1p31/694.p1	27.8707	28.4489	28.1273	27.4869	27.3306	27.4006	0.01277	0.780853	-0.742912	no change
c283615/f4p13/807.p1;c110549/f1p8/1000.p1;c295018/f1p14/801.p1	28.0311	27.921	27.7936	27.582	27.4425	27.6154	0.013122	0.71239	-0.368619	no change
c15809/f1p29/2590.p1;c227511/f1p39/1915.p1	30.8508	30.756	31.1333	30.4492	30.1131	30.2792	0.0132465	0.762331	-0.63286	no change
c19479/f1p39/2128.p1;c82340/f1p19/2170.p1	29.3257	29.0335	29.0521	29.6739	29.6771	29.4911	0.0133426	0.737208	0.476976	no change
c26882/f1p35/2419.p1;c5909/f1p19/1382.p1;c32719/f1p36/2271.p1	29.9096	29.823	29.8177	30.1751	30.0537	30.0223	0.0134076	0.745225	0.233624	no change
c15555/f1p20/2133.p2;c117750/f1p20/1209.p1;c125657/f1p10/959.p1	28.9645	28.7523	29.0625	29.4253	29.4843	29.2716	0.0137344	0.734999	0.467288	no change
c157455/f2p14/1661.p1	29.5335	29.4028	29.1551	28.9278	28.7168	28.8502	0.0137708	0.744995	-0.532167	no change
c2781/f1p70/4680.p1;c1877/f1p43/2134.p1	27.3288	26.939	27.357	28.6067	28.3753	29.2913	0.00718803	0.757748	1.5495	up
c5039/f1p7/1120.p1;c44178/f1p2/1073.p1	30.0798	29.8631	29.7114	29.3161	29.4869	29.2615	0.0138634	0.745016	-0.529952	no change
c37961/f1p12/1599.p1	29.5289	29.5545	29.4654	29.2849	29.4001	29.2947	0.0139393	0.76402	-0.189707	no change
c183796/f1p202/1736.p1	28.0409	27.9956	27.6241	28.5522	28.8049	28.44	0.0139589	0.774559	0.712194	no change
c1652/f1p41/4405.p1;c13249/f1p25/3110.p1	25.823	26.3403	26.5525	27.0699	27.184	27.2746	0.0139788	0.823893	0.937548	no change
c16955/f1p41/3392.p1;c24508/f1p57/2587.p1	31.5468	31.6771	31.3922	31.1654	31.1496	30.9478	0.0140088	0.726714	-0.451104	no change
c1856/f7p2/1124.p1;c48078/f1p2/1199.p1	26.7599	26.4171	26.1631	25.483	25.2833	25.7728	0.0140117	0.823135	-0.933662	no change
c194309/f1p70/1670.p1;c21415/f1p75/3003.p1;c315157/f1p71/1710.p2;c29622/f1p74/2135.p2;c16842/f1p71/2677.p3	30.2479	30.2415	30.5056	31.2505	30.792	31.3414	0.014032	0.795079	0.796308	no change
c89/f1p1038/9410.p1;c638/f1p814/5782.p1;c23661/f1p540/3012.p2;c12714/f1p159/2390.p1;c252/f1p918/4932.p1;c17210/f1p325/3425.p2;c8763/f1p251/3341.p1;c8330/f1p1120/3958.p1;c7130/f1p153/2490.p2;c3376/f1p1380/3992.p1;c2795/f1p307/2081.p1;c26185/f1p88/1437.p1;c18746/f1p69/2425.p1;c16946/f1p1236/3225.p1;c13016/f1p714/3249.p1;c620/f1p779/5255.p2;c23500/f1p1293/3786.p1;c22526/f1p1258/3701.p1;c20908/f1p147…	30.085	30.2443	30.1675	29.8339	29.947	29.7208	0.0142295	0.711099	-0.331702	no change
c11418/f1p23/1284.p1;c21222/f1p7/1253.p1	26.0891	26.2054	25.8041	26.5865	26.7003	26.4823	0.0144897	0.752544	0.556837	no change
c23572/f1p9/2246.p1;c182865/f1p6/1710.p1	28.3911	28.3578	28.5747	28.8473	28.7133	28.7392	0.0145824	0.710377	0.32542	no change
c40908/f1p72/3164.p1;c3275/f1p36/3771.p1;c107423/f1p32/1316.p1	27.1417	26.8796	27.4507	27.9551	27.7625	27.9129	0.0147374	0.777937	0.719519	no change
c1141/f31p67/1626.p1;c274811/f1p42/1617.p1;c23099/f1p22/1743.p1;c273199/f1p62/1221.p1	28.5564	28.0816	28.5732	29.0463	29.048	29.1074	0.0150262	0.767983	0.663488	no change
c24154/f1p41/3551.p1;c29207/f1p33/2004.p1;c28782/f1p39/2980.p1	24.5821	24.3028	24.3972	25.4857	25.6748	26.4178	0.00841918	0.766846	1.43208	up
c973/f1p34/4304.p1;c893/f1p25/4224.p1;c34909/f1p38/3058.p1;c13287/f1p29/1797.p1;c17525/f1p25/2293.p1	27.3156	27.4825	27.3829	27.1293	26.8971	26.7819	0.0155121	0.731094	-0.457564	no change
c21709/f1p83/3273.p1;c19976/f1p67/2315.p1;c25893/f1p73/2192.p1	29.6291	29.5833	29.9765	29.1126	29.1384	29.2918	0.0157326	0.74938	-0.548711	no change
c2528/f1p52/4405.p1;c214/f1p47/7536.p1;c2848/f1p39/5242.p1	26.6707	27.0587	26.4848	27.341	27.7441	27.7614	0.015758	0.811591	0.877398	no change
c26629/f1p20/1217.p2	30.3969	29.9567	30.0338	29.5643	29.1999	28.9681	0.0158957	0.811765	-0.88505	no change
c143285/f1p46/1723.p1;c21970/f1p30/2793.p2	31.4774	31.6309	31.3304	31.1411	31.1429	31.0806	0.0159177	0.710839	-0.358049	no change
c212782/f16p60/1856.p1	33.0128	32.9391	32.888	32.716	32.8053	32.7809	0.0163144	0.775982	-0.179267	no change
c2158/f1p174/4344.p1;c2816/f1p168/4486.p1;c17078/f1p163/3830.p2;c17270/f1p154/3037.p1;c5628/f1p36/2382.p1;c9456/f1p83/2164.p1;c27289/f1p148/3088.p2	31.4642	31.422	31.6165	31.136	31.1324	31.291	0.0163283	0.711235	-0.314404	no change
c237290/f1p20/1493.p1;c303020/f8p21/1000.p1	27.9396	27.6422	27.698	26.8338	27.1232	27.3184	0.0163667	0.769032	-0.668163	no change
c55833/f6p4/1006.p1	26.9278	26.941	26.4314	27.5231	27.5213	27.357	0.0165764	0.76819	0.700393	no change
c45021/f4p8/1118.p1;c2301/f3p8/1122.p1	29.2564	29.1362	29.365	29.0265	28.9383	28.9297	0.016918	0.723099	-0.287696	no change
c176835/f1p14/1073.p1;c85805/f1p28/1098.p2;c39169/f1p29/1600.p2;c279632/f1p12/1621.p1;c2357/f1p183/2828.p1;c1955/f1p194/2496.p2;c193226/f1p0/1324.p1;c10152/f1p171/3311.p1;c55965/f1p27/1882.p1;c16323/f1p390/2151.p1;c8575/f1p66/2175.p1	29.3658	29.2672	29.7186	29.9261	30.1365	30.0675	0.016927	0.759312	0.592832	no change
c28068/f1p12/3242.p1;c35114/f1p12/3343.p1	28.5618	28.5407	28.3894	28.2477	28.0044	27.9231	0.0170632	0.723941	-0.438906	no change
c38411/f1p22/2037.p1;c14611/f1p23/2351.p2	30.1342	30.203	30.5469	29.3603	29.6974	28.9927	0.017071	0.824653	-0.944581	no change
c1944/f1p125/2077.p1;c92637/f1p93/1636.p1;c69497/f1p61/999.p1	35.6184	35.7201	35.7035	35.3148	35.4841	35.4829	0.0171017	0.736139	-0.253377	no change
c217532/f1p50/1646.p1;c44217/f1p74/2012.p1;c262316/f1p68/1631.p1;c192426/f1p50/1657.p1	28.206	28.5264	28.1777	29.3077	29.2761	28.7684	0.0171933	0.799189	0.814003	no change
c268723/f1p11/1341.p1;c40314/f1p10/2194.p1	29.0367	28.9335	28.9535	29.206	29.539	29.3696	0.0171953	0.718016	0.396959	no change
c107622/f1p111/1487.p1;c2666/f1p55/2901.p1;c12345/f1p103/1938.p1;c44778/f1p64/1678.p1	26.5521	27.3662	26.7939	27.7806	27.9823	27.8697	0.0172473	0.831523	0.973481	no change
c35118/f1p13/2481.p1;c1872/f1p14/4435.p1	30.0145	30.1703	30.0068	29.3267	29.6128	29.7251	0.0173201	0.739292	-0.509038	no change
c7413/f6p4/1016.p1	26.3941	25.9038	25.8502	26.7634	26.6621	26.8668	0.0174189	0.774024	0.714734	no change
c87325/f1p14/1794.p1;c30213/f1p15/2469.p1	26.8392	26.6648	26.7543	26.9814	27.2098	27.2831	0.0175025	0.720845	0.405369	no change
c45314/f1p15/1189.p1;c1503/f1p15/2135.p1	27.4878	27.5106	27.7696	27.0711	26.7853	26.3988	0.0175327	0.806005	-0.837573	no change
c68974/f2p11/1308.p1	32.9061	32.7947	32.7502	32.3221	32.2066	32.5669	0.0175711	0.724842	-0.451764	no change
c107008/f3p6/1111.p2	29.2008	28.9549	28.8666	29.4912	29.3962	29.6967	0.0176161	0.742475	0.520594	no change
c277593/f1p15/1182.p1	28.3781	28.9494	28.8676	28.1302	27.8202	27.8967	0.0177056	0.788125	-0.78269	no change
c1148/f1p387/3793.p1;c841/f1p459/5190.p1;c17797/f1p499/2119.p1;c61514/f1p95/2276.p1;c60/f1p394/3763.p1;c38925/f1p436/2027.p1;c36919/f1p488/3058.p2;c7043/f1p400/2402.p1;c30469/f1p415/3263.p1;c35763/f1p234/3285.p1;c15925/f1p467/2415.p1;c23596/f1p343/2344.p1;c144641/f1p94/1725.p1;c225679/f1p53/1571.p1;c69563/f1p57/2141.p1	30.1593	30.2753	30.1625	29.922	29.8776	30.05	0.0178406	0.739077	-0.249197	no change
c93750/f1p8/1826.p1	27.8257	28.1445	27.9682	28.3609	28.6678	28.4311	0.0179069	0.739506	0.507144	no change
c68460/f1p48/2098.p1	28.6971	28.7462	28.518	28.3567	27.9739	28.0475	0.0179374	0.744171	-0.527729	no change
c46833/f1p2/1319.p1;c59140/f1p2/1303.p1	30.2514	30.7644	30.7579	29.905	29.568	29.9225	0.0181572	0.792749	-0.792718	no change
c234037/f1p8/1433.p1	29.7892	29.7802	29.7674	29.6079	29.3401	29.3264	0.0182029	0.709899	-0.354157	no change
c52437/f1p0/955.p1	26.7878	27.2982	27.4226	28.2777	28.7613	28.2123	0.00868041	0.870492	1.24757	up
c174919/f2p51/1056.p1;c237112/f1p49/1831.p2;c6145/f1p201/1775.p1;c277646/f1p43/1642.p1;c277011/f1p47/1761.p1	29.8844	29.8021	30.023	29.371	29.6424	29.3186	0.0183046	0.731461	-0.459183	no change
c31863/f1p42/3421.p1;c23526/f1p42/3840.p2;c27130/f1p43/3001.p1;c843/f1p36/4123.p1;c41389/f1p43/2878.p2;c16893/f1p37/3551.p1	31.7857	31.8559	31.7832	31.6409	31.723	31.6702	0.0183054	0.815996	-0.130248	no change
c80251/f1p15/1134.p1;c6453/f1p107/2536.p2;c15577/f1p683/2026.p1;c122730/f1p16/1060.p1;c121967/f1p23/1066.p1;c120646/f1p7/1025.p1;c89578/f1p13/1027.p1;c114900/f1p30/1043.p1;c94394/f2p2/1059.p1;c89336/f1p23/1064.p1;c121216/f1p0/1021.p1;c30160/f1p423/3973.p1;c187544/f1p14/1262.p1;c152790/f1p16/1404.p1;c42679/f1p3/1065.p1;c110599/f1p34/1066.p1	34.2433	34.4025	34.4925	34.629	34.8517	34.8374	0.0184591	0.716642	0.393247	no change
c36733/f1p20/3523.p1;c21063/f1p13/1720.p1	29.4068	29.4137	28.9428	29.968	29.8785	30.3404	0.0184706	0.796409	0.807901	no change
c1367/f1p48/4296.p1	31.0916	31.2148	31.1578	30.8165	30.9982	30.9193	0.0185964	0.740545	-0.24339	no change
c34990/f1p143/2880.p1;c1826/f1p161/2232.p1;c16860/f1p77/2144.p1	29.1395	28.9538	29.4804	28.6614	28.2575	28.1597	0.0187439	0.803861	-0.831738	no change
c346195/f1p10/794.p1	26.3566	26.1498	26.0796	26.6649	26.6558	26.4677	0.0188786	0.719506	0.400818	no change
c23594/f2p1/1011.p1	27.8803	27.8458	27.9152	27.5741	27.705	27.4314	0.0190055	0.71211	-0.310244	no change
c10642/f1p7/2251.p1	27.2775	26.9824	27.2745	26.7525	26.8554	26.7243	0.0192345	0.718535	-0.400717	no change
c301995/f5p4/1425.p1;c130570/f1p4/1370.p1	29.4793	29.3807	29.3946	29.0574	29.0937	29.2727	0.0194863	0.730637	-0.276923	no change
c193/f1p424/6110.p1;c2343/f1p189/4557.p1;c19698/f1p136/1948.p1;c21109/f2p178/3251.p1;c1163/f1p213/4418.p1;c23321/f1p173/2639.p1	31.7591	31.8846	31.7969	31.991	32.1262	31.9865	0.0200396	0.75465	0.221045	no change
c7906/f1p16/2210.p1	26.2618	26.5263	26.5301	26.8098	26.7832	27.0127	0.0200466	0.723825	0.429173	no change
c299962/f1p3/859.p1	30.2911	30.3906	30.5961	30.8288	30.7778	30.7257	0.0205599	0.70858	0.351506	no change
c297451/f1p17/837.p1;c245779/f1p16/957.p1	28.6317	28.9598	28.8411	29.9473	29.5516	30.3067	0.00917234	0.8581	1.12436	up
c42167/f1p62/2666.p1;c2819/f1p72/4346.p1;c2892/f1p70/4846.p1	25.2056	24.5663	24.583	25.8222	25.436	25.8687	0.0212168	0.819301	0.923947	no change
c152574/f1p16/1750.p1	28.3333	28.6061	28.3161	27.9308	27.5572	27.9771	0.021458	0.759657	-0.596786	no change
c1355/f1p91/4506.p2	29.4014	29.379	29.6123	29.0806	29.2086	28.9502	0.0217581	0.714354	-0.384431	no change
c801/f1p51/5378.p1;c18555/f1p67/2100.p1;c34149/f1p92/3550.p1;c13090/f1p82/1343.p1;c2298/f1p112/2923.p1	29.8654	29.8175	29.6887	29.5814	29.399	29.2849	0.02186	0.71099	-0.36882	no change
c6775/f1p258/4755.p1;c56580/f1p321/2290.p1;c291/f1p604/5935.p1;c10051/f1p129/3348.p1;c14804/f1p162/3561.p1;c58536/f1p649/1831.p1;c310/f1p1143/4165.p1;c2698/f1p983/4444.p1;c9510/f1p56/2675.p1;c64278/f1p94/2290.p1;c28998/f1p84/3528.p1;c241/f1p811/5147.p1;c11221/f1p194/2746.p1;c8938/f1p121/2355.p1;c36544/f1p323/2808.p1;c34903/f1p617/3319.p1;c29934/f1p574/3532.p1;c25055/f1p692/3136.p1;c36688/f1p749/3…	28.3706	28.0246	28.2763	28.7611	28.9117	28.5674	0.0218892	0.741912	0.522938	no change
c19641/f1p52/2015.p1;c66879/f1p17/1912.p1;c31362/f1p68/2954.p1;c11024/f1p42/2499.p1	28.2501	28.3184	28.1807	27.1469	27.8651	27.3952	0.0219134	0.787292	-0.780685	no change
c20933/f4p50/2147.p1	31.2325	31.1649	31.4063	31.6029	31.5761	31.491	0.0220419	0.723292	0.288767	no change
c302112/f4p3/1226.p1	30.6786	30.9455	30.6501	30.1694	30.2665	30.4581	0.0221167	0.730697	-0.460084	no change
c1196/f2p87/2452.p1;c5546/f1p69/4169.p1;c28686/f1p91/2942.p1;c1309/f1p154/3890.p2	32.6021	32.7564	32.6041	32.4038	32.4911	32.344	0.0223254	0.744065	-0.241227	no change
c278/f1p73/4276.p1;c25509/f1p89/3663.p1;c35653/f1p91/3501.p1;c24839/f1p86/3752.p1;c34154/f1p92/3143.p1;c25740/f1p92/3831.p1	25.7686	27.4075	26.3363	28.7336	28.6803	28.8126	0.00971136	0.414406	2.23803	up
c6496/f3p9/1293.p1;c271542/f1p10/1329.p1	26.814	26.7029	26.9932	27.5975	27.2894	27.2042	0.0227604	0.744046	0.526983	no change
c2890/f1p78/4991.p1;c33138/f2p94/3150.p1;c3398/f1p96/3993.p1;c35414/f1p87/3502.p1;c2371/f1p87/2949.p1	31.1924	31.2237	31.4282	30.8749	30.8427	31.0565	0.0230335	0.710644	-0.356724	no change
c22931/f1p40/4070.p1;c69815/f1p20/1162.p1;c3266/f1p43/4007.p1	31.2504	30.9598	30.9894	31.6326	31.4763	31.373	0.0230675	0.722553	0.427442	no change
c831/f1p5/4481.p1	28.653	28.6784	28.5265	28.331	28.0633	27.8291	0.0232632	0.747458	-0.544874	no change
c35699/f1p302/3017.p1;c23656/f1p128/2091.p1;c22352/f1p303/2980.p1;c19530/f1p105/1926.p1;c5199/f1p223/4244.p1;c3358/f1p125/4642.p1;c2032/f1p298/4412.p1;c34012/f1p145/2913.p1;c63700/f1p51/1965.p1;c60127/f1p151/1952.p1;c41315/f1p283/2345.p1	23.7274	24.276	24.2994	25.3194	24.8726	25.4037	0.0116391	0.856212	1.09766	up
c9932/f1p107/2088.p1;c1852/f1p124/4867.p1;c2547/f1p143/5231.p1;c1921/f1p125/6009.p1;c36049/f1p112/3804.p1;c41140/f1p117/3832.p1;c29503/f1p114/3816.p1;c2411/f1p124/5466.p2;c2377/f1p124/5705.p1;c2114/f2p117/3596.p1;c924/f1p60/4325.p1;c24326/f1p100/2879.p1;c47468/f1p72/1509.p1;c226904/f1p85/1572.p1	30.3048	30.4546	30.4637	30.633	30.598	30.7641	0.0234904	0.735457	0.257317	no change
c40443/f1p39/2333.p1;c9256/f1p41/1065.p1;c1836/f44p48/1434.p2;c116576/f1p22/1326.p1;c110940/f1p28/1367.p1	30.2922	30.7273	31.0454	29.9256	29.9094	29.8935	0.0235012	0.785595	-0.778779	no change
c83124/f1p10/1003.p1	32.8367	32.5918	32.7172	32.2834	32.4945	32.3683	0.0235814	0.711707	-0.333141	no change
c107991/f1p12/1122.p1	31.0967	31.2507	30.9215	30.2019	30.541	30.6872	0.0236668	0.759598	-0.612943	no change
c134874/f5p171/1582.p1;c16/f1p712/6714.p1;c30374/f1p192/3177.p1;c15601/f1p131/2720.p1;c16328/f1p175/2656.p1;c4815/f1p124/2398.p1	28.5881	28.5011	27.813	29.2824	29.4975	29.3176	0.013781	0.852701	1.06507	up
c77264/f27p33/1338.p1;c19242/f1p33/2066.p1	29.4102	29.5375	29.8243	28.809	28.8895	29.2173	0.0240553	0.760084	-0.618763	no change
c37617/f1p3/929.p1	27.278	27.3967	27.0939	27.557	27.6551	27.555	0.0240741	0.710821	0.332826	no change
c88505/f1p8/1543.p1	27.4289	27.2311	27.4191	27.6596	27.7589	28.0378	0.0243366	0.729534	0.459045	no change
c26459/f1p40/2227.p1	33.1556	33.6341	33.2051	32.7535	32.8191	32.8026	0.0243568	0.745318	-0.539852	no change
c13761/f1p6/941.p1	27.9483	27.9851	27.9365	27.8366	27.6005	27.6239	0.0243792	0.73278	-0.269623	no change
c263113/f1p27/1840.p1;c33080/f1p27/2436.p2;c27772/f1p25/2416.p2;c17889/f1p28/2571.p1	29.6081	29.5729	29.3991	29.1706	29.2545	28.9348	0.0243938	0.720624	-0.406748	no change
c21080/f2p48/2233.p1	25.1361	24.4247	25.2524	25.7401	25.962	25.9479	0.0243983	0.82191	0.945605	no change
c2191/f1p131/4645.p1;c2028/f1p132/4498.p1;c3298/f1p132/4062.p1	24.9179	24.4155	25.6349	26.3529	26.6606	27.2014	0.0155078	0.762868	1.74888	up
c43934/f3p21/1297.p1;c265732/f1p21/1290.p1	25.7845	25.2954	25.754	26.5049	26.2331	26.1343	0.0244968	0.76875	0.679416	no change
c9048/f1p83/2044.p1;c31248/f1p172/2946.p1;c27553/f1p81/3071.p1;c14439/f1p105/3032.p1;c32532/f1p80/2872.p2;c15630/f1p76/2467.p1	25.5197	25.4461	25.1219	26.1252	26.0729	25.7285	0.024568	0.758987	0.612974	no change
c45407/f5p38/1737.p1	27.6659	27.0949	27.7603	28.8661	28.6369	28.1909	0.0211661	0.844516	1.0576	up
c241130/f2p5/872.p1	30.6967	30.8822	30.5793	29.9758	30.4199	30.1096	0.0253676	0.748287	-0.550945	no change
c36425/f1p1142/3304.p1;c31800/f1p126/2987.p1;c21942/f1p127/3370.p1;c32897/f1p156/3228.p1	31.9346	31.9694	31.9392	32.0592	32.2259	32.2937	0.0254425	0.74158	0.24519	no change
c32939/f1p27/2642.p1;c308/f1p26/4417.p1	25.4244	25.5984	25.6677	25.9268	25.8839	26.2233	0.0255	0.725644	0.447842	no change
c26079/f1p60/3471.p1;c2479/f1p52/5491.p1;c27149/f1p48/3625.p1	26.7944	26.251	27.6792	28.8334	28.2526	28.5074	0.0224378	0.75714	1.62296	up
c232481/f1p140/1499.p1;c237383/f1p125/1604.p1;c5223/f1p84/2448.p1	26.3337	26.3969	26.0127	25.0875	25.7242	25.578	0.0256779	0.786801	-0.784475	no change
c38348/f1p5/1084.p1	30.3694	30.3719	30.5627	30.0802	30.2365	30.1745	0.026028	0.73197	-0.270974	no change
c117149/f1p30/1078.p1;c127441/f1p69/805.p1;c302083/f22p78/967.p1	29.7609	29.9359	29.6005	29.0399	29.1731	29.4593	0.0261162	0.746382	-0.541686	no change
c301810/f45p59/1223.p1;c2111/f2p59/1110.p1;c71343/f1p30/1336.p1	33.0197	32.9837	32.9306	32.7423	32.7525	32.8873	0.0261903	0.770816	-0.183937	no change
c39561/f3p27/2137.p1;c21818/f1p17/2315.p1;c143699/f1p26/1627.p1	31.3857	31.4505	31.4945	31.3525	31.2859	31.3097	0.0263803	0.815468	-0.127537	no change
c41500/f1p8/2216.p1;c227768/f1p8/1241.p1;c23358/f1p8/1260.p1;c178646/f1p10/1693.p1;c25017/f1p9/1671.p1	27.8806	27.5021	27.2124	28.3656	28.3405	28.0852	0.0264399	0.777278	0.732052	no change
c7193/f1p313/3879.p1;c6319/f1p340/4085.p1;c26/f1p288/7703.p1;c1206/f1p183/4527.p1;c1405/f1p219/4454.p1;c28443/f1p276/2502.p1	29.6092	29.321	29.8246	30.3451	30.0206	30.1739	0.0265027	0.756985	0.594964	no change
c22138/f2p1/1540.p1	27.6207	28.0522	26.9864	28.7157	29.0112	28.5514	0.0232836	0.864529	1.20631	up
c2322/f9p13/1207.p1;c272161/f1p11/1534.p1	30.7977	31.073	31.1918	30.4182	30.5725	30.6666	0.027034	0.734187	-0.468382	no change
c32728/f1p43/2721.p1;c23012/f1p45/3677.p1;c80/f1p39/9219.p1;c25918/f1p32/3316.p1	29.3556	29.5166	29.5849	29.1539	29.2965	29.1814	0.0271494	0.731477	-0.275105	no change
c3779/f2p2/1257.p1	29.9293	30.1403	30.0136	29.5	29.6113	29.8225	0.0272992	0.713051	-0.383113	no change
c29786/f2p1/976.p1	28.4712	28.3	28.391	27.5961	28.1285	27.6832	0.0273439	0.754601	-0.584798	no change
c25292/f1p13/3180.p1	29.3538	29.1112	29.1207	29.6616	30.0581	29.5762	0.0276166	0.752791	0.570102	no change
c46646/f3p18/1638.p1;c268913/f1p17/1612.p1	30.0707	30.0729	29.9091	29.6089	29.694	29.8489	0.0276713	0.716899	-0.300309	no change
c266180/f1p4/1543.p1	26.1777	26.4375	26.3395	27.4487	27.134	26.6988	0.0280692	0.781702	0.775594	no change
c303015/f5p12/1034.p1	28.0565	27.6442	27.3147	26.8555	26.9693	26.9835	0.0280763	0.778323	-0.735679	no change
c43881/f2p8/1242.p2	25.3518	25.7839	25.7189	26.4066	26.0467	26.1406	0.028215	0.752047	0.579704	no change
c19606/f1p282/1967.p1;c11698/f1p19/1443.p1;c80356/f1p56/1772.p2	28.7249	28.6941	28.3471	28.0562	27.5001	28.0236	0.0283929	0.775213	-0.728724	no change
c35963/f1p73/3110.p1;c25945/f1p82/3141.p1;c29327/f1p75/2675.p1;c25676/f1p81/2971.p1;c1643/f1p103/4327.p1;c195395/f1p70/1103.p1;c82143/f1p69/1678.p1	35.4156	35.642	35.4987	35.1631	35.1903	35.3395	0.0285549	0.724307	-0.287832	no change
c138090/f9p61/1585.p1	27.4604	26.969	27.447	27.8258	27.9696	27.7917	0.0287535	0.752379	0.570252	no change
c42796/f5p234/2079.p1;c12930/f1p102/2013.p1	28.6042	28.3827	28.4718	28.1454	28.3087	28.2021	0.0289768	0.734625	-0.267507	no change
c36920/f1p4/2082.p2	26.8719	27.0156	26.8501	27.3943	27.1656	27.6393	0.0291058	0.738925	0.487186	no change
c14559/f6p4/1243.p1	28.2303	28.1563	28.3179	28.062	27.9613	28.084	0.0295318	0.763588	-0.199062	no change
c2539/f8p16/1043.p1	28.6582	28.8277	28.5599	28.2834	28.4611	28.3718	0.0295822	0.711381	-0.309865	no change
c2150/f1p53/4095.p1	31.5068	31.5728	31.3367	31.0732	30.9282	31.2517	0.0295876	0.715515	-0.387733	no change
c1797/f1p49/4954.p1;c391/f1p37/5351.p1;c33848/f1p37/3239.p1	27.5997	27.7158	28.0556	28.5021	28.156	28.4279	0.0295897	0.753061	0.571644	no change
c191920/f2p8/1078.p1;c119500/f1p8/1067.p1	31.431	31.3082	31.5193	31.2349	30.9519	31.0458	0.0296674	0.710944	-0.341968	no change
c302400/f3p12/944.p1;c276452/f1p12/1637.p1;c122983/f1p4/970.p1;c122212/f1p6/988.p1	29.1659	28.99	28.9251	29.3012	29.3367	29.5876	0.0296941	0.7135	0.381524	no change
c83157/f1p19/1142.p1;c195211/f1p24/1124.p1	27.8136	27.8755	27.9902	28.4425	28.131	28.1862	0.0298263	0.709781	0.360152	no change
c91918/f3p7/1429.p1	27.7033	27.04	27.6851	26.8646	26.6125	26.6701	0.0301946	0.779891	-0.760452	no change
c32080/f1p4/915.p1	28.1208	27.9544	28.5088	27.6155	27.6716	27.6675	0.0303061	0.74589	-0.543168	no change
c90268/f2p9/1291.p1;c25625/f3p10/1290.p1;c92685/f1p3/1556.p1	26.0475	25.977	24.995	27.523	26.9838	26.7988	0.0239403	0.83996	1.42872	up
c106943/f2p4/1170.p1	27.4851	27.1467	27.4054	27.0343	26.9862	26.8107	0.0306077	0.719033	-0.401997	no change
c350421/f1p18/751.p1;c293386/f1p3/837.p1	30.6175	30.6695	30.5789	30.4265	30.1835	29.9887	0.0309044	0.723233	-0.422363	no change
c175177/f1p5/1567.p1	27.6938	27.5134	27.5026	27.9134	27.8261	28.1842	0.0312608	0.719992	0.404633	no change
c266458/f1p7/1794.p1	27.4056	27.3139	27.125	26.6614	26.098	26.8137	0.0313119	0.77986	-0.757132	no change
c223568/f1p34/1865.p1;c154433/f2p44/1962.p1;c140411/f1p42/1794.p1;c236556/f1p43/1640.p1;c25591/f1p46/2474.p1;c25281/f1p48/2141.p1	24.2896	24.7038	23.27	25.7448	26.2926	27.6167	0.0244833	0.41986	2.46358	up
c35468/f1p42/2770.p1;c22606/f1p42/2624.p1;c33273/f1p44/2889.p1;c17192/f1p46/3810.p1;c24744/f1p43/2977.p1;c22788/f1p43/1515.p1;c68636/f1p242/1761.p2	28.6039	28.8093	28.5999	28.2514	27.8653	28.3376	0.031961	0.739774	-0.519607	no change
c83101/f1p5/1656.p1	24.1822	25.2561	24.9256	26.2768	25.711	26.1956	0.0248125	0.869318	1.27319	up
c3421/f1p46/2494.p1;c30729/f1p111/1951.p1;c36947/f1p103/1276.p1;c15/f1p49/5983.p1;c1343/f34p181/1602.p1;c8259/f1p123/1618.p1;c40979/f1p118/2783.p1;c1937/f1p61/2678.p1;c6919/f1p28/1363.p1	31.9682	31.4811	31.4051	31.0291	31.113	30.9519	0.0323892	0.75352	-0.586782	no change
c46403/f1p6/1250.p1	26.8616	27.8574	27.3713	28.3721	28.5693	28.147	0.0329102	0.83075	0.999327	no change
c32632/f1p5/2940.p1	27.0627	26.747	27.0342	26.6684	26.1844	26.2439	0.0333043	0.751515	-0.582403	no change
c14157/f1p319/2428.p1;c942/f3p192/3530.p1;c24868/f1p195/3703.p1;c59259/f1p136/1846.p1;c40763/f1p164/3582.p2;c28941/f1p119/2904.p1;c7904/f1p126/2286.p1	33.194	33.1945	33.2319	33.0069	33.1455	33.0666	0.0334865	0.812378	-0.133821	no change
c44165/f1p63/1980.p1;c3515/f1p68/1099.p1;c236946/f1p237/1723.p1;c74/f1p73/4435.p1;c140384/f1p45/1413.p1;c122333/f1p23/1111.p1;c276053/f1p44/1373.p1	28.8767	28.8863	28.7716	28.9518	28.9753	29.0425	0.0338049	0.802657	0.144943	no change
c31539/f1p97/3335.p1;c26700/f1p108/3725.p1;c725/f1p77/4573.p1;c26813/f1p92/3661.p1	27.9929	28.5304	27.8987	28.8392	29.3185	28.7624	0.0338431	0.798042	0.832718	no change
c272747/f1p21/1758.p1	28.2811	28.2866	28.1645	29.1457	28.5993	28.6638	0.0342176	0.748799	0.558899	no change
c57200/f1p27/1755.p1;c36360/f1p76/3310.p2;c30827/f1p80/3446.p1;c1997/f1p82/3361.p1;c19908/f1p77/1980.p1;c5539/f1p67/1757.p1;c155608/f1p45/1722.p1;c2146/f1p50/2143.p1;c91723/f1p59/1161.p1	25.1121	25.5567	25.3518	25.6893	25.8162	25.7813	0.0344635	0.722804	0.422087	no change
c26024/f1p22/3418.p1;c21162/f2p31/2637.p1;c17883/f1p28/3310.p1	31.0644	31.0469	30.8839	30.728	30.8469	30.7888	0.03472	0.758934	-0.210496	no change
c17774/f1p26/3296.p1;c27764/f1p27/2961.p1;c235743/f1p24/1894.p1	26.0761	24.7749	25.9193	26.8303	27.1414	27.434	0.0256472	0.762026	1.54509	up
c8185/f1p160/2395.p1;c22812/f1p89/3787.p1;c24789/f1p147/3937.p1;c36501/f1p182/3934.p1;c4287/f1p153/4312.p1	27.8235	28.6663	26.9068	29.3821	29.619	29.7199	0.0266017	0.763462	1.77482	up
c274096/f1p0/1560.p1	26.8375	27.0835	27.2042	26.542	26.7674	26.629	0.0350841	0.716654	-0.39562	no change
c11322/f1p17/2111.p1	26.2536	25.1281	25.7778	27.1996	26.6559	26.8355	0.0316658	0.857392	1.17714	up
c21332/f1p9/1014.p1	24.6253	25.6288	26.2035	26.8019	27.1418	27.0942	0.0320937	0.776615	1.52677	up
c21788/f2p19/1231.p1	28.5728	28.707	28.5977	28.7808	28.9477	28.7875	0.0357495	0.759089	0.212824	no change
c26785/f1p90/3375.p1	27.4471	27.3006	27.3815	27.9558	27.9472	27.5456	0.0361585	0.723054	0.439807	no change
c38080/f1p27/2066.p1;c17350/f1p513/3416.p2;c63591/f1p12/1098.p1;c2696/f1p14/1189.p1	31.0144	31.1077	31.0978	31.1899	31.2611	31.3969	0.0362393	0.759231	0.209372	no change
c906/f7p58/2286.p1	29.6662	29.6408	29.3484	29.9314	30.0738	29.8187	0.0364192	0.715989	0.389524	no change
c30135/f1p80/3146.p1;c25276/f1p107/3179.p1;c25821/f1p74/3229.p1;c34936/f1p87/3384.p2;c40087/f1p87/3267.p1;c1565/f1p73/3596.p1	28.4113	28.3363	28.6902	28.873	28.8304	28.7707	0.0364343	0.713532	0.345453	no change
c109273/f3p7/1175.p1;c25290/f2p7/1098.p1	30.4887	30.5498	30.5036	29.9279	30.3607	30.0521	0.0368689	0.716951	-0.400498	no change
c77216/f12p12/1043.p1;c12983/f1p12/2332.p1	30.7547	30.7555	30.4816	30.8908	30.9968	31.0389	0.0370357	0.711295	0.311546	no change
c209325/f1p3/796.p1;c134167/f1p4/804.p1	28.2732	28.0018	27.9559	28.7695	28.6749	28.3268	0.0371732	0.736569	0.513494	no change
c21308/f2p291/3154.p1;c2877/f1p287/4789.p1;c27587/f1p259/3249.p1;c26506/f1p248/2298.p1	28.5426	28.7339	29.4061	29.7574	29.7	29.6459	0.0377077	0.788703	0.806892	no change
c7506/f1p5/1579.p1	26.4117	26.0651	26.0802	26.5175	26.9566	26.6576	0.0379298	0.741044	0.52489	no change
c21168/f2p101/3197.p1;c2060/f1p89/4924.p1;c2542/f1p101/5714.p1;c2022/f1p106/5534.p2;c36171/f1p99/2931.p1;c1619/f1p82/5588.p1;c1556/f1p93/4176.p1;c31124/f1p69/3949.p1;c31117/f1p72/3937.p1	32.7866	32.7173	32.6351	32.5239	32.5901	32.5828	0.0384751	0.799586	-0.147427	no change
c184413/f4p22/1713.p1;c2219/f1p10/3141.p1	29.4695	29.5491	29.7615	29.1048	29.2884	29.3489	0.0385265	0.713842	-0.346017	no change
c92517/f1p14/1954.p1	30.1336	29.6733	29.9272	28.8711	29.5696	29.0212	0.0390616	0.779744	-0.757397	no change
c3012/f1p53/4664.p2;c28129/f1p53/2565.p1	27.3608	26.8127	27.7488	28.0186	28.1908	28.2504	0.0392545	0.803075	0.845794	no change
c135728/f37p24/1135.p1	31.1199	31.1354	31.3251	30.9828	30.6838	30.4926	0.039374	0.734363	-0.47375	no change
c337401/f1p2/598.p1	30.7437	30.9141	30.6956	30.9527	31.0127	31.0098	0.0399466	0.758434	0.207259	no change
c148387/f3p5/1619.p1	28.9746	28.8688	28.4948	29.1312	29.2915	29.4009	0.0401051	0.738813	0.495139	no change
c15149/f1p17/1699.p1	27.1801	27.2065	26.6683	27.438	27.6618	27.6661	0.040281	0.752281	0.570368	no change
c235001/f1p5/1663.p1	29.8387	29.8131	29.6088	29.4487	29.5137	29.5724	0.0405611	0.743904	-0.241894	no change
c21125/f2p69/2243.p1;c25978/f1p63/3780.p1;c3240/f1p310/4086.p1;c30125/f1p68/2744.p1	26.9522	26.364	26.9345	27.4824	27.2027	27.4919	0.0406013	0.761125	0.642111	no change
c8104/f1p510/2539.p1;c36165/f1p750/2244.p1;c33837/f1p289/2656.p1;c19136/f1p338/2324.p1;c29962/f1p322/3256.p1;c17564/f1p315/3294.p1;c40983/f1p308/2997.p2;c24438/f1p310/2643.p1;c36257/f1p278/2320.p1;c30075/f1p322/3694.p2;c16888/f1p306/2450.p2	30.0903	30.1498	30.1167	30.2597	30.2106	30.3903	0.0406518	0.783481	0.167933	no change
c3567/f1p10/1241.p1;c117717/f1p11/1291.p1	28.4449	28.2742	28.1674	28.8025	28.6664	28.4934	0.0409638	0.709745	0.358569	no change
c976/f1p32/4343.p1;c30731/f1p40/2972.p1;c65625/f1p33/2197.p1;c39673/f4p41/2194.p1;c34020/f1p39/2760.p1;c26889/f1p40/3773.p2;c35499/f1p38/3109.p1	29.3059	29.1486	29.1302	28.8181	28.855	29.0656	0.04138	0.729613	-0.281961	no change
c2248/f12p10/1081.p1	30.7404	30.7824	30.505	30.121	30.401	30.3894	0.0415786	0.710861	-0.372129	no change
c40866/f1p96/3586.p1;c26927/f1p97/2725.p1;c24334/f1p90/2227.p1;c20344/f2p87/2000.p1;c43041/f6p91/2167.p1;c33596/f1p83/2483.p1;c23031/f1p90/2389.p1;c7478/f1p81/2150.p1;c28012/f1p388/2401.p2;c89161/f1p52/1159.p1;c25357/f1p97/3385.p1;c25670/f1p81/3117.p1	26.6939	26.8905	26.4899	26.9545	27.2192	27.3372	0.0415796	0.735117	0.478858	no change
c45730/f1p2/956.p1	26.2681	25.8168	24.8004	26.882	26.9741	27.2601	0.0347432	0.863333	1.41031	up
c41455/f1p103/3641.p1;c46065/f1p49/1915.p1	29.6942	29.9031	29.7676	30.0271	29.9401	30.1354	0.041835	0.740967	0.24592	no change
c65450/f1p70/1965.p1;c35657/f1p91/3281.p1;c40730/f1p92/3196.p1;c24748/f1p93/3359.p1	31.775	31.6521	31.7172	31.6323	31.5078	31.4726	0.0419595	0.776348	-0.177223	no change
c119013/f1p25/1444.p1;c28465/f1p378/2143.p1;c14208/f1p46/3160.p1	29.6557	29.5645	29.1479	30.1765	30.0205	29.8229	0.0420833	0.747434	0.550622	no change
c2422/f1p39/4662.p1;c38735/f1p27/2034.p1	26.8565	26.6878	26.6979	26.4175	26.626	26.4082	0.04246	0.735316	-0.263486	no change
c26295/f1p5/3265.p1	28.2077	28.2289	28.1874	28.6913	28.3463	28.4783	0.0425187	0.719796	0.29728	no change
c91333/f1p81/1943.p1;c5174/f1p333/2754.p1;c3256/f1p315/3941.p1;c221145/f1p14/1729.p1;c116558/f1p98/1402.p1;c1780/f1p327/2160.p1;c16012/f1p351/2262.p1	28.699	28.7511	29.0237	28.3064	28.5544	28.505	0.0427868	0.710124	-0.369311	no change
c26816/f1p98/2298.p1;c222076/f1p95/1915.p1;c22176/f1p96/3128.p1	27.6438	27.6829	27.4477	27.823	27.9824	27.7918	0.0429546	0.732322	0.27426	no change
c33847/f1p22/2144.p1;c7763/f1p55/2125.p1;c2719/f1p32/2098.p1	26.4624	26.1144	25.9686	26.8476	26.941	26.4948	0.0441144	0.753081	0.579336	no change
c139418/f5p7/1354.p1	29.2318	29.3414	29.321	29.6165	29.4769	29.4085	0.0441642	0.760348	0.202523	no change
c34641/f1p37/3630.p1;c17714/f1p35/3634.p1;c18338/f1p37/2115.p1	27.4898	27.2972	28.3235	28.525	29.0303	28.8256	0.0349414	0.845017	1.0901	up
c299559/f1p13/913.p1	27.7386	27.5595	26.628	28.4006	28.2871	28.5324	0.035394	0.84714	1.098	up
c45385/f2p26/1157.p1;c29758/f1p16/1224.p1;c219489/f1p18/1349.p1	33.0853	33.0455	32.9988	32.8509	32.8828	32.9845	0.0443844	0.810858	-0.13716	no change
c2056/f1p29/4051.p1;c34340/f1p65/3568.p2;c220195/f1p37/1648.p1;c33917/f1p101/2991.p2	28.3542	28.3548	28.7771	29.0548	28.8629	28.8946	0.0444939	0.72255	0.442046	no change
c38729/f1p7/1291.p1	27.6382	27.6198	27.8206	27.3538	27.458	27.541	0.0448497	0.743625	-0.241959	no change
c119861/f1p16/1024.p1;c24211/f1p12/1110.p2	31.3579	31.2892	31.2013	31.0585	30.9224	31.1585	0.0450391	0.744794	-0.236341	no change
c204797/f1p21/1051.p1;c53377/f30p77/1098.p1;c94663/f1p34/1487.p1;c89589/f1p22/1072.p1	30.2163	30.5996	30.5007	30.1477	30.0178	29.7672	0.0450609	0.725357	-0.461256	no change
c25233/f1p6/982.p1	30.8345	30.6697	30.8084	30.9156	31.1405	30.982	0.0451991	0.74361	0.241791	no change
c228714/f1p5/1412.p2	29.1488	28.8927	28.7349	28.2522	28.6066	28.5292	0.0457667	0.727133	-0.462777	no change
c21236/f2p90/3585.p1	24.9012	25.7912	24.3645	26.4515	26.2199	26.1072	0.0442486	0.862087	1.24053	up
c5245/f1p40/1267.p1;c18821/f4p46/1259.p1	29.7072	29.9041	29.7521	30.1081	29.9248	30.0139	0.0460108	0.749495	0.227781	no change
c260814/f2p10/1693.p1	31.4373	31.4543	31.2344	31.5255	31.6922	31.6507	0.0460596	0.741954	0.247438	no change
c17173/f1p233/3501.p1;c16202/f1p191/2466.p1;c2802/f1p167/2834.p1;c1714/f1p209/2244.p1;c86830/f1p66/1947.p1;c35370/f1p231/3538.p1;c147571/f1p7/1585.p1;c48481/f1p10/1120.p1	32.3789	32.4666	32.5692	32.2716	32.3341	32.1513	0.0462157	0.756974	-0.219234	no change
c4709/f2p16/2426.p1	30.055	30.1538	29.849	29.7016	29.578	29.1469	0.0462594	0.7453	-0.543773	no change
c39677/f5p56/2211.p1;c30518/f1p56/3251.p1;c15641/f1p53/3075.p1;c3176/f1p55/3825.p1;c21731/f1p50/2730.p1	30.0634	30.3314	30.032	30.363	30.4437	30.5081	0.0463981	0.720705	0.295986	no change
c91136/f1p10/1251.p1;c68527/f1p3/1172.p1	26.2876	26.3418	26.6849	26.843	27.1633	26.7761	0.0469905	0.735956	0.489382	no change
c9652/f1p16/2022.p1	30.9783	30.9595	31.0418	31.1247	31.0444	31.1412	0.0471748	0.836976	0.110237	no change
c24910/f1p26/2223.p1;c65452/f1p13/2025.p1;c273327/f1p24/1680.p1	26.4035	26.4246	26.3066	26.2487	26.0362	26.2129	0.0474515	0.759233	-0.212279	no change
c12126/f1p1/1315.p1	28.9691	29.2153	29.3339	28.6209	28.5875	28.9572	0.0475981	0.724913	-0.450879	no change
c68940/f1p68/2004.p1;c26717/f1p74/2468.p1	30.0132	30.0522	30.1355	29.9932	29.9185	29.9173	0.04782	0.821478	-0.12396	no change
c47994/f1p3/1228.p1;c2042/f1p3/4046.p1	27.8122	27.7684	27.8391	27.3862	27.7014	27.5439	0.0480419	0.734921	-0.262716	no change
c340436/f1p26/705.p1;c27880/f1p14/2516.p1;c25671/f1p33/2502.p2;c238954/f1p34/2088.p1;c337769/f1p2/743.p1	26.79	27.4221	27.0613	26.3974	26.6791	26.5043	0.048207	0.748099	-0.564201	no change
c1572/f1p50/4170.p2	24.4807	24.6185	24.7309	24.8477	24.9094	25.22	0.048287	0.711319	0.382331	no change
c2198/f1p28/4988.p1;c331/f1p29/4335.p1;c8887/f1p19/2273.p1	27.6607	27.7674	27.6879	27.3847	27.2977	26.7572	0.0483226	0.747513	-0.558774	no change
c22603/f1p44/1025.p1	32.2385	32.3261	32.0725	31.9809	32.0364	31.8692	0.0484898	0.738373	-0.250219	no change
c103893/f15p49/1543.p1;c6493/f1p32/1497.p1;c273677/f1p46/1833.p1;c92348/f1p49/2001.p1	31.5682	31.8922	31.7983	31.2384	31.5613	31.2006	0.0485579	0.721055	-0.419476	no change
c278109/f1p16/1675.p1;c145235/f1p17/1873.p1;c23059/f1p317/2267.p1;c8885/f1p316/2109.p1;c1801/f1p318/2884.p1;c36587/f1p156/2402.p1;c35440/f1p177/2971.p1;c1396/f2p302/2483.p2;c28614/f1p296/2869.p1;c30874/f1p217/2454.p1	32.8696	32.823	32.7633	32.9981	32.888	33.053	0.0486418	0.790614	0.161054	no change
c103953/f11p35/1378.p1;c60174/f1p4/1588.p1	28.8739	29.0184	29.0145	28.8664	28.8059	28.7886	0.048736	0.798835	-0.148667	no change
c16463/f1p451/2796.p1;c152411/f1p39/1796.p1;c18461/f1p215/1781.p1;c227583/f1p11/1659.p1;c229585/f1p36/1726.p1;c119649/f1p13/1789.p1;c119606/f1p11/1823.p1;c181067/f1p12/1943.p1;c16151/f1p1568/2807.p1;c338050/f1p0/1448.p1	40.6083	40.7414	40.7645	40.5868	40.3887	40.5063	0.0489396	0.758427	-0.210786	no change
c8986/f1p68/2155.p1	25.3858	25.7218	26.1846	26.3862	26.7807	26.3682	0.049238	0.776321	0.747643	no change
c35697/f1p40/2240.p1;c5417/f1p40/2350.p1;c26779/f1p41/3315.p1;c16527/f1p41/3325.p1	32.1965	32.2229	32.0682	31.98	32.0463	31.8661	0.0492629	0.764261	-0.198409	no change
c66593/f1p9/1332.p1;c108368/f1p8/1817.p1	25.5267	25.3389	25.5053	24.714	25.0632	25.2291	0.0492969	0.725303	-0.454816	no change
c66748/f1p7/2151.p1	28.0186	27.7898	28.2502	27.6979	27.54	27.6428	0.0493049	0.716395	-0.392622	no change
c40390/f1p98/3044.p2;c25753/f1p105/2944.p1;c32084/f1p91/3099.p1;c36059/f1p99/2539.p1	30.8337	30.9045	30.9718	30.9929	31.1062	31.0404	0.0502077	0.803886	0.143207	no change
c91660/f1p11/1926.p1;c2633/f1p42/3885.p1	26.7303	26.7804	26.6414	26.2972	26.0626	25.3198	0.0502586	0.791469	-0.824154	no change
c38060/f1p32/1780.p1;c1533/f1p102/4091.p1;c1492/f1p64/2834.p1;c40833/f1p65/2752.p1	27.8479	27.9646	27.3894	26.837	27.3974	26.8327	0.0503176	0.767485	-0.711607	no change
c1854/f1p52/4831.p1;c44397/f1p42/1493.p1	31.7889	31.7671	31.4574	31.3707	31.2932	30.943	0.0506407	0.73058	-0.468807	no change
c24921/f1p30/3253.p1;c990/f1p33/4636.p1	28.3219	28.4557	28.279	28.4571	28.5704	28.6078	0.0508042	0.765571	0.192924	no change
c908/f1p136/4335.p1;c24567/f1p95/3580.p1;c1920/f1p133/4224.p1;c323/f1p180/4804.p1;c23157/f1p129/3170.p1	26.3655	24.2148	25.8003	27.2826	27.2469	27.1857	0.0508639	0.758205	1.77822	no change
c227635/f1p1/1131.p1	26.5218	26.7863	26.4705	26.8246	27.38	27.1297	0.0509871	0.737119	0.51853	no change
c221121/f1p10/1903.p1	26.3677	26.9409	26.9133	27.2168	27.3225	27.2422	0.0516036	0.737915	0.519861	no change
c94207/f1p3/1076.p1	24.8899	24.3728	25.5904	25.6767	26.2295	26.2174	0.0516321	0.839959	1.0902	no change
c45736/f1p36/1080.p1;c1810/f3p41/1211.p1;c148136/f1p38/1580.p1;c281383/f1p29/1276.p1;c221341/f1p37/1994.p2	35.0374	34.8677	34.7961	34.7588	34.5102	34.5901	0.0518275	0.730354	-0.280727	no change
c33842/f1p62/3167.p1;c26675/f1p61/2802.p1;c41407/f1p63/3648.p1	28.0602	28.1994	28.1238	28.8678	28.3664	28.4584	0.0518955	0.723853	0.436394	no change
c63891/f1p30/1177.p1;c273644/f1p49/1966.p1;c268096/f1p148/1932.p1;c3878/f1p22/1285.p1	30.5433	30.5771	30.7314	30.2887	30.5069	30.2656	0.0519792	0.7342	-0.263556	no change
c84462/f1p21/1121.p1;c18409/f11p22/1317.p1	29.3989	29.7277	29.416	29.1434	28.9054	29.2635	0.0521999	0.720563	-0.410141	no change
c827/f4p12/2324.p1	26.0945	27.1138	26.4117	25.5669	23.4356	24.8971	0.0522661	0.763753	-1.90679	no change
c18629/f1p29/2315.p1	28.4441	28.6359	28.3853	28.2943	28.0282	28.2358	0.0523106	0.717357	-0.302332	no change
c2215/f12p8/1130.p1	27.3237	27.8949	27.6286	27.966	28.2014	28.1551	0.0523757	0.736411	0.491756	no change
c21363/f2p25/2780.p1;c22306/f1p22/3197.p1	27.4909	27.8181	28.3541	26.5284	27.3956	26.8017	0.0525497	0.820403	-0.97916	no change
c257549/f4p20/1968.p1	26.7977	27.2662	27.0454	26.7418	25.8312	25.8746	0.0528774	0.807164	-0.887287	no change
c21409/f1p69/2844.p1;c212181/f26p71/1676.p1;c33053/f1p306/2989.p1	29.0355	29.39	29.2766	30.1441	30.4373	29.5107	0.052903	0.781137	0.796672	no change
c4674/f1p202/2465.p1;c24342/f1p91/2626.p1;c218210/f1p60/1514.p1;c31401/f1p87/3297.p1;c23158/f1p94/3278.p1	30.4237	30.5043	30.4949	30.2572	30.3872	30.1228	0.0531973	0.756674	-0.218561	no change
c281918/f1p6/1178.p1	26.985	26.9271	26.9626	27.0427	27.3735	27.261	0.0533065	0.734659	0.267518	no change
c2700/f1p77/4853.p1;c2475/f1p76/4780.p1;c132/f1p353/6003.p1;c24630/f1p71/3218.p2	31.1007	31.0933	31.0283	31.3469	31.3647	31.1358	0.0538072	0.758997	0.208367	no change
c22673/f1p387/2002.p1	33.0487	33.1738	34.2331	32.3017	32.4887	32.5607	0.0542013	0.832298	-1.0348	no change
c28809/f1p135/2705.p1;c269871/f1p3/1431.p1;c11122/f1p3/2242.p3;c8115/f1p4/1492.p1	25.9559	26.4525	26.2909	25.793	25.796	25.8974	0.0545632	0.717432	-0.40432	no change
c33148/f1p106/2888.p1	26.9179	27.0666	24.9632	28.2822	28.2834	27.9299	0.0547407	0.761297	1.8493	no change
c337238/f1p8/763.p1	26.7935	26.9185	27.0069	26.4931	26.7552	26.672	0.0547709	0.73515	-0.26625	no change
c3014/f1p21/2514.p1;c31329/f1p17/3253.p2;c13551/f1p26/2492.p2	33.7426	33.6348	33.5184	33.0553	33.1943	33.4895	0.0547861	0.712796	-0.385563	no change
c30607/f1p79/2692.p1;c15698/f1p60/3180.p1;c36139/f1p73/3355.p1	26.3932	26.2237	26.1452	26.5096	27.581	27.4201	0.0550567	0.809258	0.916169	no change
c22261/f1p95/3623.p1;c90935/f1p43/1008.p1	27.2086	27.7452	26.8324	27.8184	28.1614	28.0906	0.0555674	0.780477	0.761392	no change
c155078/f2p25/1553.p1	27.1659	27.5557	26.7818	26.3716	26.5093	26.6885	0.0558432	0.76001	-0.644686	no change
c39479/f3p28/2080.p1	28.0133	27.6393	28.0235	28.6567	28.1571	28.3893	0.0568041	0.735129	0.508977	no change
c31472/f1p138/3453.p1;c2331/f1p144/5614.p1;c2663/f1p138/5061.p1;c1924/f1p144/5348.p2;c2851/f1p134/4441.p1	27.7444	26.9428	27.4018	27.983	28.1701	28.9752	0.0572018	0.826473	1.01313	no change
c22975/f1p4/1369.p1	25.9034	25.1463	25.8842	26.8837	26.1496	26.4972	0.0572519	0.803954	0.865561	no change
c79653/f5p14/1939.p1	27.8315	27.4185	27.3942	28.1094	27.9144	27.8799	0.0574116	0.720098	0.419841	no change
c195858/f1p16/1869.p1	27.361	27.3054	27.6292	27.626	27.767	27.8006	0.0575665	0.719674	0.29936	no change
c62279/f1p49/1938.p1;c58269/f1p0/1655.p1;c5421/f1p265/3004.p1;c24255/f1p446/1886.p1;c112985/f1p45/1521.p1;c192971/f1p33/1528.p1;c13107/f1p1165/2438.p1;c9385/f1p580/3706.p1;c28295/f1p32/1502.p1;c274905/f1p45/1639.p1;c187607/f1p45/1541.p1;c85217/f1p61/1718.p1;c183893/f1p29/1748.p1;c89250/f1p45/1520.p1;c29536/f1p744/1931.p1;c25049/f1p0/1257.p1;c15613/f1p1118/2217.p1;c20992/f1p66/1082.p1;c16751/f1p10…	25.4284	0	0	30.6598	30.8212	31.0803	0.057593	0.108456	22.3776	no change
c45757/f1p12/1529.p1;c236735/f1p12/1772.p1;c40181/f1p9/2230.p1	27.1615	26.7176	27.5035	28.0547	28.0608	27.5349	0.0577338	0.776708	0.755874	no change
c860/f1p23/4280.p1;c6010/f1p15/1812.p1	27.1172	26.7698	27.1651	27.5508	27.4903	27.2441	0.0578229	0.72016	0.411018	no change
c392/f1p120/4817.p1;c1699/f1p120/4180.p1;c29227/f1p113/3266.p1;c28725/f1p111/3121.p1;c23645/f1p109/3068.p1;c12441/f1p101/2879.p1;c34988/f1p96/3373.p1;c26428/f1p92/3239.p1	29.4682	29.4805	29.2802	29.8634	29.6061	29.6074	0.0579682	0.729904	0.282701	no change
c34394/f1p41/3300.p1	29.0053	29.3965	28.8746	29.8967	29.6588	29.398	0.0584252	0.747852	0.559089	no change
c2041/f2p24/1340.p1	30.349	30.495	30.551	30.2154	30.3522	30.1276	0.0584575	0.747504	-0.233283	no change
c20810/f1p2/1125.p1;c267180/f1p2/1936.p1	26.5766	25.2612	25.8263	26.9	26.8039	26.9903	0.058483	0.825055	1.01006	no change
c61762/f1p3/1223.p1;c264674/f1p3/1254.p1;c101357/f1p2/909.p1;c33192/f1p3/905.p1	25.5345	25.1073	25.0799	26.9231	27.0351	25.5911	0.0586705	0.86285	1.27585	no change
c1600/f1p262/4658.p1;c32913/f1p246/3940.p1;c2381/f1p273/4054.p1;c36754/f1p220/2474.p2;c38118/f1p104/2044.p1;c14289/f1p69/1338.p1;c1070/f1p317/5573.p1;c2188/f1p432/4296.p1;c17920/f1p151/3978.p1	27.4633	27.8348	27.7466	28.0494	28.0197	28.5153	0.0586732	0.734568	0.513206	no change
c24654/f1p40/3724.p1	25.4679	26.0817	25.1354	26.5491	26.9165	26.0921	0.0588627	0.815698	0.957532	no change
c7745/f1p49/2332.p1	31.7227	31.6495	31.4908	31.3052	31.4392	31.4603	0.0590963	0.756954	-0.219484	no change
c19893/f1p13/1965.p1;c101180/f1p13/870.p1	27.7564	28.0154	27.9959	26.8799	26.2577	27.5757	0.0592475	0.827889	-1.0181	no change
c33986/f1p11/2982.p2;c44263/f1p7/1763.p1;c220391/f1p11/1878.p1	25.7685	25.0601	24.8322	24.1179	24.4278	24.6233	0.0593062	0.790981	-0.830571	no change
c33327/f1p28/2018.p1	27.7064	28.0991	27.9848	28.2029	28.2203	28.3447	0.059458	0.709896	0.325881	no change
c108028/f1p4/1236.p1	27.9056	28.0267	28.0986	27.5625	27.8367	27.8149	0.0596582	0.733373	-0.272247	no change
c257317/f5p45/1554.p1;c219200/f1p42/1566.p1;c972/f2p45/2456.p1;c2000/f1p39/2311.p1;c1411/f1p39/2455.p1;c94667/f1p40/1653.p1	29.6124	29.0599	29.3077	28.7132	28.8134	29.0207	0.0599943	0.733936	-0.477619	no change
c39317/f22p211/2661.p1;c956/f1p180/4699.p1;c23054/f1p219/3425.p1;c17054/f1p215/3217.p1;c17615/f1p219/3511.p1;c1490/f1p231/4504.p1	0	22.4011	0	26.9716	26.8925	26.7161	0.0602365	0.107513	19.393	no change
c236664/f1p28/1071.p1;c186860/f1p178/1667.p1;c13649/f1p525/2571.p1;c108622/f1p11/952.p1;c114364/f1p34/1050.p1	26.9505	26.5625	26.7925	27.0519	27.4458	27.8953	0.060548	0.767415	0.695839	no change
c112111/f1p24/1097.p1;c73858/f1p21/975.p1	31.3215	30.8261	30.9434	31.3557	31.4338	31.5191	0.0607337	0.71743	0.405841	no change
c2685/f1p14/3017.p1;c263531/f1p21/1315.p1;c23146/f1p20/2155.p1;c204034/f1p12/764.p1	29.8395	29.8335	29.9925	29.6057	29.7924	29.514	0.0607897	0.738778	-0.25117	no change
c257966/f3p85/955.p1	35.5646	35.4062	35.4065	35.5824	35.9047	35.7221	0.0608611	0.731392	0.277321	no change
c66004/f1p2/1910.p1	25.9997	25.9971	25.8842	26.2569	26.6381	26.1584	0.0609621	0.71344	0.390815	no change
c37532/f1p113/2063.p1;c22715/f1p110/3284.p1;c1272/f1p94/3942.p1;c16837/f1p112/3301.p1;c36780/f1p103/3016.p1;c84890/f1p90/1848.p1;c1197/f1p200/4089.p3	28.3313	28.8869	28.8841	28.3129	28.1939	28.0255	0.0611942	0.738227	-0.523331	no change
c143290/f1p37/1808.p1;c231/f1p36/6871.p1	30.1583	29.8516	29.8235	29.6685	29.6752	29.662	0.061937	0.732199	-0.275867	no change
c22433/f1p125/3293.p1	29.8168	29.6352	29.8186	30.3133	30.0553	29.9151	0.0621255	0.710811	0.337733	no change
c21237/f1p97/3662.p1;c21107/f1p46/1114.p1	29.1742	29.1929	28.7183	28.716	28.5809	28.3935	0.0621971	0.724253	-0.46497	no change
c71109/f3p9/1719.p1;c48521/f1p6/1283.p1	27.2841	26.9918	27.2639	27.3753	27.5654	27.4409	0.0624568	0.729651	0.280575	no change
c59338/f1p12/1051.p1	27.0357	26.9637	26.8252	26.3712	26.765	26.0695	0.0624942	0.74342	-0.539621	no change
c229308/f1p41/1719.p1;c258416/f22p55/1588.p1;c153706/f1p13/952.p1	26.5642	26.2967	25.8695	26.6655	27.0183	26.7918	0.0625475	0.752692	0.581699	no change
c22399/f1p40/2252.p1;c24272/f1p41/3169.p1;c10331/f1p20/2712.p1;c40507/f1p37/3551.p1	29.5785	29.6212	29.4851	28.9892	29.4626	29.0598	0.0627004	0.71305	-0.391064	no change
c68434/f1p80/2201.p1;c5129/f1p146/2699.p1;c36271/f1p137/2608.p1	25.0039	26.3549	26.7165	27.6736	27.3083	27.2243	0.0630173	0.869756	1.37699	no change
c14616/f1p36/3717.p1;c25637/f1p30/3030.p1;c29798/f1p30/2286.p1;c1719/f1p27/4297.p1	28.0769	27.8037	27.7735	27.3423	27.4222	27.729	0.064028	0.712717	-0.386819	no change
c265945/f1p12/1135.p1	26.6064	26.4148	27.1264	26.3848	25.5633	25.6037	0.064457	0.801008	-0.865257	no change
c1819/f18p23/1245.p1;c69844/f1p23/1282.p1;c24485/f1p23/2156.p1	30.4193	30.428	30.1583	30.5312	30.5533	30.6803	0.064503	0.739005	0.253075	no change
c29/f1p131/9991.p1;c123012/f1p20/1689.p1	28.3815	27.8218	28.2444	28.7346	29.1966	28.5111	0.0647366	0.761575	0.664841	no change
c8314/f2p22/2278.p1;c35009/f1p22/3283.p1;c115188/f1p15/1752.p1	27.8135	27.9189	28.1103	28.1366	28.3542	28.18	0.0651463	0.731989	0.276026	no change
c225120/f1p11/1219.p1	31.0641	31.3596	31.1802	31.4397	31.3749	31.4782	0.065274	0.748851	0.229619	no change
c38878/f1p56/2091.p1;c31893/f1p61/2380.p1;c144889/f1p20/1435.p1	29.6325	29.8867	30.0479	30.2437	30.1276	30.147	0.0658249	0.712348	0.31701	no change
c2008/f1p27/4179.p1;c33730/f1p27/2614.p1;c26162/f1p24/3447.p1;c5565/f1p24/3698.p1;c238/f1p21/4341.p1;c27496/f1p13/1056.p1	25.5321	25.9035	25.6739	25.0816	24.9984	25.5342	0.0660572	0.737676	-0.498422	no change
c61475/f1p31/2245.p3	25.4715	25.7143	25.5974	25.8539	25.7194	25.8136	0.0671707	0.76361	0.20119	no change
c28232/f1p25/3085.p1;c155044/f3p29/1574.p1;c152066/f1p24/1618.p1;c61006/f1p15/1666.p1	30.5048	30.2561	30.2159	30.1521	29.9851	30.0739	0.0673318	0.73798	-0.255257	no change
c260973/f7p39/1777.p1;c27644/f1p37/3262.p1;c176926/f1p20/1606.p1	26.5015	27.0647	26.6782	27.4213	27.4644	27.0086	0.0674311	0.74422	0.550034	no change
c32557/f1p16/3189.p1	27.6718	27.9403	27.9233	27.3118	27.6442	27.5817	0.0679845	0.710186	-0.332561	no change
c31995/f1p193/2560.p1;c32448/f1p126/2214.p1;c17035/f1p115/2526.p1	31.784	31.8945	31.8861	32.0266	31.9822	31.9144	0.0683282	0.82831	0.119514	no change
c124742/f4p12/1126.p1;c219008/f1p11/1016.p1;c105369/f1p11/986.p1	29.2052	29.5021	29.1793	29.6037	29.4866	29.7454	0.0684778	0.710885	0.316369	no change
c11440/f2p5/1517.p1	28.0736	27.9023	28.3033	27.861	27.7279	27.4528	0.0691353	0.71902	-0.412488	no change
c182192/f3p53/1674.p1;c45586/f1p48/1800.p1;c30199/f1p29/1366.p1	30.4503	30.2671	30.4185	30.2844	30.0911	29.9787	0.0692325	0.735607	-0.260586	no change
c35671/f1p68/2599.p1	25.8268	26.7381	27.014	27.529	27.4683	27.2878	0.0693266	0.806441	0.902062	no change
c26910/f1p67/3158.p1;c118424/f1p66/1716.p1;c17879/f1p59/3009.p1;c1837/f1p63/2540.p2	30.5572	30.6093	30.5645	30.2824	30.5125	30.4259	0.0694816	0.78276	-0.170045	no change
c14491/f1p88/2736.p1;c25668/f1p91/3668.p1;c153735/f1p96/1992.p1;c5343/f1p92/4190.p1;c27664/f1p78/3137.p1	27.4606	27.7759	26.8557	26.3459	26.8102	26.6942	0.0697654	0.771268	-0.747306	no change
c5905/f1p117/2616.p1	36.3707	36.5625	36.4708	36.2704	36.1191	36.3586	0.0703931	0.757248	-0.218653	no change
c58873/f1p15/1503.p1;c16289/f1p360/3888.p1;c1460/f11p15/1485.p1;c216628/f1p14/1483.p1	28.0424	28.2175	28.2809	27.8572	28.0767	27.8159	0.0708876	0.734087	-0.263641	no change
c349536/f1p11/698.p1	27.6388	27.2728	27.5522	27.6893	28.0466	27.8364	0.0712525	0.710585	0.369499	no change
c142962/f1p31/1740.p1;c40980/f1p85/2561.p1	26.3388	25.9577	26.4881	26.8954	26.4969	26.9961	0.0715237	0.741185	0.534609	no change
c27578/f1p94/3471.p1;c24379/f1p92/3496.p1;c16147/f1p93/3374.p1;c21403/f1p93/2130.p1;c21132/f2p91/3024.p1;c12674/f1p397/2553.p1	31.7076	31.6047	31.8245	31.989	31.8061	31.9681	0.0718638	0.758611	0.208809	no change
c99104/f1p14/774.p1;c48043/f1p380/1703.p2;c343506/f1p1/734.p1	30.7407	30.8777	30.8667	30.7266	30.6667	30.497	0.072056	0.76298	-0.198268	no change
c257950/f21p46/1406.p1;c29972/f1p45/2350.p1	29.096	29.6481	29.4679	28.8831	28.7617	29.1369	0.0723219	0.732785	-0.476769	no change
c43905/f1p8/930.p1;c16878/f1p5/2793.p1;c16515/f3p15/987.p1	26.6	26.0252	26.1294	25.8947	24.4981	25.1606	0.072517	0.834295	-1.06709	no change
c32074/f1p50/3587.p1;c28433/f1p50/3339.p1;c26350/f1p49/3411.p1	30.7557	30.5165	30.4875	31.2214	30.7093	31.1284	0.0727311	0.723152	0.433135	no change
c15547/f1p40/2730.p1;c143850/f3p38/1738.p1	29.7351	29.6418	29.7426	29.5355	29.3483	29.616	0.0734565	0.758483	-0.206549	no change
c203413/f1p120/1779.p1;c61302/f1p258/1969.p1;c6115/f1p69/2056.p1;c16807/f1p146/2510.p1	28.3056	28.57	28.3395	28.8067	28.7326	28.5274	0.0735512	0.729825	0.28389	no change
c260148/f6p50/1285.p1;c41142/f1p16/1077.p1;c40873/f1p47/2245.p1;c1358/f1p21/2541.p1	26.6923	25.9048	25.5858	27.1974	26.599	27.7206	0.0737598	0.838068	1.11137	no change
c41156/f1p10/2391.p1;c42311/f1p404/1617.p1;c64406/f1p9/1008.p1	27.7756	27.3091	27.4201	26.9307	26.8536	27.3003	0.0741003	0.729066	-0.47336	no change
c229846/f1p17/1163.p1;c7457/f1p18/2193.p1	30.7211	30.5806	30.5211	30.3115	30.3464	30.5251	0.0742626	0.759308	-0.213294	no change
c107031/f4p52/1517.p1;c27879/f1p44/3285.p1;c38494/f1p49/2005.p1;c40738/f1p47/2077.p1;c67649/f1p43/1955.p1	31.3591	31.2169	31.3203	30.983	30.9892	31.2406	0.074266	0.750072	-0.227832	no change
c31257/f1p300/2526.p1	31.9016	31.9133	31.7636	32.0252	31.9446	32.1373	0.0751208	0.777869	0.176184	no change
c34913/f1p8/2363.p1;c48473/f1p10/1515.p1	27.2364	27.3775	27.6808	27.2293	26.9904	26.888	0.0751848	0.715098	-0.395687	no change
c280731/f1p100/1421.p1;c81643/f1p85/1249.p1;c87609/f1p88/1224.p1;c267144/f1p50/1621.p1;c237499/f1p64/1613.p1;c262595/f1p88/1420.p1	29.3718	29.1963	29.3033	29.7503	29.3757	29.6088	0.0754154	0.729061	0.287794	no change
c26699/f1p49/3698.p1	25.4543	25.3694	24.9886	25.9323	25.5764	25.6102	0.0756067	0.723729	0.435584	no change
c85716/f1p5/1256.p1;c28666/f3p14/1358.p1	25.4978	25.2836	26.0624	25.9894	26.6013	26.3399	0.0759521	0.765396	0.69558	no change
c185231/f1p11/1594.p1	27.2804	27.5776	27.5083	27.7426	27.8307	27.5968	0.0762641	0.734324	0.267939	no change
c345925/f1p39/624.p1	27.077	27.153	26.8214	27.4766	27.3732	27.1669	0.0763467	0.711478	0.321765	no change
c25811/f1p62/2749.p1;c12789/f1p43/2362.p1;c21981/f1p24/2771.p1	28.473	28.0531	28.356	28.0019	27.874	28.0436	0.076424	0.711096	-0.320875	no change
c14012/f1p60/3154.p1	26.9229	26.9738	27.4739	27.9509	27.3893	27.7425	0.0764592	0.748077	0.570733	no change
c65584/f1p202/2122.p1;c187181/f1p100/1625.p1;c18243/f1p314/2272.p1;c23154/f1p193/2476.p1;c28104/f1p215/2733.p1;c6365/f1p104/1446.p1;c82478/f1p131/1694.p1	0	0	24.1749	26.9546	26.8959	27.6524	0.0767945	0.105675	19.1093	no change
c348890/f1p4/646.p1	29.3907	29.3878	30.0181	29.3185	28.359	28.5687	0.076906	0.793226	-0.850105	no change
c31600/f1p6/3022.p1	26.9587	26.4874	26.4725	26.3913	25.6752	25.9952	0.0770815	0.756382	-0.618941	no change
c284159/f3p1/1022.p1	26.9923	26.9824	25.9966	27.2168	27.8064	27.591	0.0772236	0.803594	0.880974	no change
c22074/f1p114/2987.p1	29.0125	29.2421	29.2541	29.3393	29.358	29.5574	0.0772254	0.741199	0.248643	no change
c41440/f1p94/2955.p1;c16457/f1p94/3005.p1;c7303/f4p94/1816.p1;c17256/f1p94/3130.p1;c16772/f1p87/2839.p1;c80991/f1p62/1189.p1;c40718/f1p40/1909.p1;c139516/f1p63/1766.p1	31.3784	31.3641	31.5631	31.1147	31.3275	31.2332	0.0773268	0.759678	-0.21005	no change
c215995/f3p31/1520.p1;c115856/f1p21/1491.p1	31.3571	31.293	31.1424	31.0244	31.1737	30.9687	0.0774266	0.759003	-0.208573	no change
c21295/f2p30/2781.p1	26.5528	27.0554	26.8072	26.4719	26.2716	26.5151	0.077564	0.711074	-0.385613	no change
c40165/f1p7/1432.p1;c2358/f7p11/1728.p1;c23448/f1p14/1194.p1	26.8377	27.1659	27.1939	26.3954	26.855	26.6975	0.077983	0.721437	-0.416566	no change
c158418/f1p32/1847.p1;c25562/f1p32/2889.p1	27.2372	27.2736	27.7802	27.086	27.0192	26.8816	0.0788642	0.723428	-0.434708	no change
c15652/f1p19/2340.p2;c6635/f3p19/1433.p1;c1255/f1p19/2398.p1;c13295/f1p15/1303.p1	26.7605	27.1529	27.0039	27.2791	27.1696	27.3762	0.078906	0.719901	0.302511	no change
c2713/f1p109/4388.p1	28.3741	28.3385	28.0703	29.0938	28.8382	28.4088	0.0791444	0.735113	0.519299	no change
c21776/f2p3/1078.p1	30.0806	29.7972	29.9952	29.7782	29.7405	29.7619	0.0800203	0.762283	-0.197429	no change
c62168/f1p41/1846.p2;c303212/f9p53/807.p1	26.6589	26.7281	26.4879	27.0765	27.2797	26.7354	0.0802731	0.716182	0.405584	no change
c15588/f1p28/2574.p1	28.3063	27.3606	27.7133	27.4159	26.7817	26.6369	0.0808184	0.792161	-0.84859	no change
c23643/f1p56/993.p1;c51126/f1p58/948.p1;c2869/f1p66/2156.p1	29.241	28.987	28.7094	29.6329	29.2435	29.3893	0.0812606	0.72335	0.442776	no change
c6853/f1p142/2248.p1;c39067/f1p141/2125.p1;c15053/f1p130/3110.p1;c1022/f1p130/4937.p1;c29463/f1p148/2887.p1;c25294/f1p140/3667.p2;c66968/f2p84/1932.p1;c33565/f1p150/3178.p1;c27319/f1p137/2932.p1	30.6247	30.711	30.7946	30.8674	31.1435	30.8564	0.0812737	0.743689	0.245631	no change
c284104/f3p7/906.p1;c284352/f2p11/892.p1	30.1801	30.3962	30.2858	30.7517	30.3839	30.5827	0.0815324	0.729522	0.285415	no change
c23235/f1p12/3382.p1;c21667/f1p9/3097.p1	25.507	25.2386	25.6289	25.7146	25.6827	25.878	0.0823209	0.720293	0.30027	no change
c51582/f1p23/939.p1;c75906/f1p18/962.p1;c189577/f1p307/1525.p1	26.8312	27.4262	27.3247	27.8473	27.5778	27.5742	0.0823683	0.727569	0.472357	no change
c6000/f1p109/3920.p1;c34114/f1p130/3602.p1;c27456/f1p280/3588.p1;c31196/f1p119/3012.p1	27.4852	27.321	27.2862	28.0909	28.0001	27.4494	0.0826875	0.733744	0.482646	no change
c13907/f1p398/4102.p1;c4057/f1p505/4575.p1;c117967/f1p37/1476.p1;c8486/f1p1197/3785.p1;c7422/f1p185/2966.p1;c5960/f1p187/3407.p1;c59331/f1p109/1906.p1;c3996/f1p302/3332.p1;c31899/f1p852/3293.p1;c30047/f1p353/2806.p1;c18577/f1p164/1923.p1;c17133/f1p58/2269.p1;c153063/f1p122/1825.p1;c1073/f1p2198/4200.p1;c10430/f1p1134/3903.p1;c1258/f1p783/3375.p1;c156661/f1p193/1558.p1;c4321/f1p453/4368.p1;c1830/f…	30.365	29.869	29.8458	29.3361	29.7258	29.6044	0.0828648	0.72568	-0.471188	no change
c44655/f1p59/1218.p1;c28787/f1p63/2375.p1;c153370/f1p60/1422.p1;c47665/f1p61/1348.p1;c48388/f1p15/1078.p1	27.6835	27.4758	27.5373	27.8455	27.9831	27.6528	0.0832281	0.735199	0.26159	no change
c12944/f1p39/2558.p1	32.3432	32.5343	32.5132	32.3743	32.2493	32.1353	0.0833969	0.759206	-0.210627	no change
c26145/f1p42/2988.p1;c6557/f1p110/2367.p1;c22582/f1p37/2685.p1;c29595/f1p41/2161.p1;c9033/f1p17/1440.p1	29.048	28.7982	28.7443	29.0316	29.1458	29.4009	0.0838089	0.709769	0.329273	no change
c2650/f1p24/4435.p1	28.241	28.3756	28.347	28.3671	28.5893	28.575	0.0839054	0.768471	0.189273	no change
c223314/f1p8/1813.p1;c32781/f1p9/2603.p1	26.8997	27.2825	27.371	26.4589	26.7992	26.9228	0.0845357	0.72445	-0.457455	no change
c128352/f1p13/955.p1;c273228/f1p10/1179.p1	33.2137	33.1027	32.9848	32.8565	32.9954	32.6835	0.0845649	0.738926	-0.255268	no change
c337750/f1p4/717.p1	27.4314	27.2428	27.0537	27.5016	27.4633	27.5176	0.0846175	0.740068	0.251488	no change
c88992/f1p390/1805.p1;c343828/f1p39/613.p1;c351057/f1p0/810.p1	31.2537	31.0408	31.4703	30.7563	31.0996	30.7471	0.084672	0.711552	-0.387291	no change
c33552/f1p4/941.p1	31.0387	31.5771	31.8617	28.939	31.1121	29.8102	0.0851295	0.864139	-1.53874	no change
c209205/f4p80/1961.p1;c87072/f1p54/1725.p1;c21624/f1p89/2719.p1;c82702/f1p32/1249.p1	29.3366	29.5831	29.3072	29.8452	29.6915	29.5391	0.0851883	0.729897	0.282942	no change
c18833/f4p3/990.p1	25.9998	26.1571	26.217	26.5851	26.6269	27.7083	0.0853788	0.790466	0.848754	no change
c187224/f1p36/1940.p1;c175071/f1p35/1649.p1;c17546/f1p34/3230.p1	24.0082	0	0	26.4345	26.1114	25.9671	0.0857354	0.105797	18.1683	no change
c281718/f1p20/1929.p1	27.852	28.3052	27.8234	27.7813	27.1649	26.7727	0.0859607	0.770178	-0.75389	no change
c1145/f1p28/2103.p1	28.3332	27.9305	29.0328	28.9347	29.5473	29.3161	0.0862462	0.78621	0.83391	no change
c33250/f1p204/2748.p1;c182132/f1p119/1797.p1;c41154/f1p206/2961.p1;c22158/f1p211/2321.p1;c190480/f1p50/1479.p1;c194935/f1p88/1493.p1	35.7897	35.9025	35.961	35.7324	35.7927	35.7669	0.0863635	0.827858	-0.120427	no change
c53296/f1p0/880.p1	0	24.3238	0	26.556	26.4317	26.3737	0.0864271	0.104908	18.3459	no change
c93315/f1p49/1089.p1;c89528/f1p48/1090.p1;c258493/f55p56/1148.p1;c157649/f1p23/1186.p1;c205340/f1p36/892.p1	30.6596	30.4238	30.4785	30.125	30.3229	30.3898	0.0865605	0.74419	-0.241399	no change
c9412/f1p145/2715.p1;c93836/f1p39/1817.p1;c9280/f1p793/3431.p1;c92662/f1p14/1673.p1;c92381/f1p34/1592.p1;c9151/f1p99/2222.p1;c90218/f1p71/1690.p1;c8951/f1p194/2547.p1;c89385/f1p52/1998.p1;c88204/f1p100/1819.p1;c87887/f1p69/1690.p1;c87404/f1p94/1616.p1;c86656/f1p37/1789.p1;c8618/f1p108/2751.p1;c85/f1p1282/5182.p1;c84262/f1p70/2023.p1;c83834/f1p74/1530.p1;c81152/f1p56/1761.p1;c7856/f1p1/1788.p1;c75…	26.7323	27.2636	26.9483	27.1732	28.2255	28.5468	0.0866224	0.817805	1.00044	no change
c23362/f1p86/3962.p1;c1523/f1p85/2894.p1;c35222/f1p86/3026.p1;c15682/f1p79/2322.p1;c27769/f1p73/3249.p1;c22549/f1p74/2544.p1	28.7404	28.7527	28.8135	29.2353	28.8132	29.1333	0.0867941	0.726038	0.291739	no change
c9505/f2p11/1056.p1;c7807/f1p11/1083.p1	0	24.8978	0	26.7607	27.051	27.1167	0.0876234	0.104033	18.6769	no change
c34758/f1p3/2957.p1	26.0902	26.6246	26.0458	26.5526	26.7542	26.8199	0.0879043	0.723969	0.455374	no change
c147951/f3p4/1611.p1	24.9672	24.6351	24.7819	24.9223	25.8312	26.0587	0.0879691	0.780874	0.809269	no change
c21143/f2p10/2536.p1	27.3344	27.7543	27.8865	27.4051	27.1789	27.1394	0.0881516	0.720967	-0.417276	no change
c2492/f1p53/3049.p1;c5263/f1p23/1048.p1	28.4766	28.4694	28.6721	27.4451	28.1772	28.2316	0.0882856	0.751866	-0.588105	no change
c14855/f1p31/2777.p1;c36469/f1p29/2876.p1	29.3792	29.3486	29.4761	29.2751	29.1655	29.3376	0.0883588	0.806116	-0.141914	no change
c16846/f1p41/3033.p1;c87174/f3p47/1798.p1;c29140/f1p46/2537.p1;c22377/f1p38/2325.p1;c1543/f1p76/4126.p1	27.6005	27.1786	27.8291	26.9408	27.268	26.8939	0.0885136	0.736952	-0.501817	no change
c103916/f11p18/1273.p1;c62382/f4p19/1207.p1	31.6773	31.6804	31.4982	31.3897	31.3994	31.5443	0.089987	0.779438	-0.17422	no change
c24048/f1p20/2397.p1	26.2187	25.903	25.5062	26.2475	26.4636	26.351	0.0906296	0.729687	0.478049	no change
c25975/f1p24/3196.p1;c25078/f1p18/3617.p1	28.234	28.256	28.5063	27.5962	28.1297	28.0352	0.0914029	0.717675	-0.411729	no change
c294443/f1p0/912.p1	30.73	30.5456	30.5339	30.4874	29.9086	30.2271	0.0917107	0.712857	-0.395498	no change
c437/f1p184/5431.p1;c41326/f1p236/2950.p1;c31439/f1p202/3206.p2;c4437/f1p95/2454.p1;c629/f1p124/7187.p1;c22607/f1p136/2407.p1;c63740/f1p37/1265.p1;c9963/f1p205/2374.p2;c32303/f1p163/3737.p1	25.8658	0	0	26.8531	27.8848	28.3192	0.0918037	0.103174	19.0637	no change
c341484/f1p6/725.p1	26.3881	25.9877	25.872	24.4018	0	0	0.0920111	0.103805	-17.9487	no change
c225264/f1p5/1794.p1	27.7077	28.0746	27.4647	27.334	27.3957	27.3383	0.0923188	0.713827	-0.393024	no change
c343422/f1p32/711.p1;c284182/f3p32/820.p1	28.6689	28.5117	28.6149	27.7643	28.0806	28.5033	0.09234	0.732979	-0.482455	no change
c23325/f1p24/1700.p1	27.3699	27.1347	27.6449	27.7596	27.7236	27.6596	0.0923826	0.710947	0.331101	no change
c29835/f1p47/2922.p1;c13484/f1p39/1620.p1	32.7258	33.1156	32.8614	32.4623	32.7551	32.5343	0.0929394	0.710675	-0.317004	no change
c262752/f1p2/1682.p1;c153433/f1p2/1562.p1	30.0396	30.2699	30.2801	29.974	30.0776	29.9714	0.0930229	0.76869	-0.188794	no change
c32423/f1p58/3419.p1;c14983/f4p62/3202.p1;c60873/f1p17/1437.p1;c69389/f1p105/2020.p1;c82939/f1p49/1228.p1;c15557/f1p52/2528.p1;c24875/f1p53/2916.p1	0	0	23.4946	25.1685	25.2259	24.6943	0.0931194	0.103937	17.198	no change
c178982/f2p6/1715.p1;c62077/f1p3/1289.p1;c839/f1p5/4010.p1	25.574	26.1642	25.3647	26.4384	26.3462	26.0617	0.0932696	0.748588	0.581125	no change
c40921/f1p66/2799.p1	27.1248	27.3767	27.2616	27.3277	27.6626	27.7653	0.093377	0.709861	0.330818	no change
c70161/f1p19/1839.p1	24.9718	25.7658	24.7418	25.6807	26.1002	25.8858	0.0937368	0.767691	0.729104	no change
c42880/f3p104/2068.p1;c24747/f1p79/2155.p1	29.8695	29.81	29.9411	29.9851	30.6111	30.2425	0.0939139	0.716773	0.406036	no change
c93936/f1p9/1472.p1;c4950/f1p10/986.p1	0	0	22.2994	24.8337	24.7527	21.8791	0.0940892	0.100876	16.3887	no change
c8916/f1p32/2457.p1;c32813/f1p30/2218.p1;c25372/f1p33/3710.p1;c19537/f1p31/1977.p1;c21449/f1p32/3616.p1;c28867/f1p32/3501.p1	27.9452	27.8867	27.9767	28.3871	28.5562	27.9863	0.0942237	0.710081	0.3737	no change
c293256/f1p2/810.p1	0	25.1003	0	26.6495	26.3419	26.9583	0.0942475	0.105194	18.2831	no change
c6277/f1p13/3066.p1;c8410/f1p75/2247.p1	28.3111	27.7374	27.422	26.2142	0	0	0.0944061	0.103803	-19.0855	no change
c3341/f2p149/4100.p1	29.9758	30.0061	29.8618	29.6267	29.9077	29.5804	0.0944191	0.744697	-0.242972	no change
c175951/f2p44/1978.p1	26.8899	26.3826	26.8876	27.3204	26.9158	27.4147	0.0945867	0.73617	0.496888	no change
c29423/f1p17/2915.p1;c237370/f4p17/1656.p1	0	23.8358	0	24.0345	26.5587	25.454	0.0946106	0.102431	17.4038	no change
c30754/f1p70/2566.p1;c35309/f1p72/2587.p1	0	25.2118	0	26.7589	26.6576	26.6846	0.0950517	0.10496	18.2964	no change
c67440/f1p149/2352.p1	28.3577	28.6814	28.3053	28.2899	28.1084	28.0199	0.0952577	0.716429	-0.308742	no change
c85200/f1p18/1312.p1;c270229/f1p33/1327.p1;c21694/f1p33/2193.p1	28.376	28.2523	28.1899	27.9535	27.811	28.2112	0.0954861	0.730797	-0.280837	no change
c238191/f1p67/1430.p1;c16883/f1p174/2468.p1;c157780/f1p85/1362.p1;c11387/f1p71/1486.p1;c41972/f1p54/1227.p1;c158528/f1p100/1738.p1;c57850/f1p50/2048.p1;c25852/f1p343/2862.p2	33.7559	33.6447	33.7997	33.5813	33.6593	33.6253	0.0956445	0.837931	-0.111523	no change
c34753/f1p8/2090.p1	25.8718	24.842	25.0628	0	0	23.8817	0.0956687	0.10391	-17.2983	no change
c19675/f1p35/1193.p1;c34524/f1p49/3793.p1;c1261/f1p41/2725.p1;c23447/f1p37/3069.p3;c24457/f1p36/3477.p1	0	0	21.327	23.1738	22.3633	22.0536	0.0961479	0.113464	15.4212	no change
c63825/f1p0/1239.p1	0	24.2406	0	25.5289	26.4042	24.8624	0.096374	0.104697	17.5183	no change
c6455/f1p19/2147.p1;c22482/f1p26/2082.p1;c17310/f1p107/3395.p1;c33484/f1p66/2442.p1	30.0464	29.9012	29.417	29.1489	29.3289	29.4929	0.0963984	0.724917	-0.46462	no change
c25425/f1p14/3127.p1	0	0	25.1239	25.543	26.7993	27.2172	0.0965873	0.104031	18.1452	no change
c17208/f3p22/893.p1	28.3338	28.5141	28.6938	28.7212	28.709	28.9272	0.0966385	0.734474	0.271898	no change
c23958/f1p3/1463.p1	26.7083	25.5741	27.0579	25.0742	0	0	0.0967676	0.103225	-18.0887	no change
c5594/f1p6/2189.p1;c302995/f1p8/1043.p1;c317122/f1p7/907.p1	31.2658	31.1851	31.3649	31.1979	31.1033	30.9693	0.0971874	0.776334	-0.181819	no change
c35710/f1p157/3453.p1;c29361/f1p157/3444.p1;c21689/f1p159/3566.p1;c34661/f1p150/2657.p1;c28528/f1p106/3353.p1;c24529/f1p152/2803.p1;c1096/f1p144/4822.p1;c851/f1p68/5702.p1	32.3869	32.3368	32.3782	32.2387	32.3236	32.0933	0.097212	0.799554	-0.148781	no change
c150774/f6p25/1836.p1;c101/f1p56/4041.p1;c15810/f1p106/3030.p1;c121377/f1p8/1311.p1	0	0	23.3968	23.6699	26.3011	24.1595	0.0972299	0.101826	16.9113	no change
c110698/f1p9/1450.p1	26.7837	26.5863	26.4719	26.4479	26.3912	26.403	0.0972367	0.764231	-0.199912	no change
c57676/f1p7/1660.p1	26.4273	25.9559	26.9478	25.1702	0	0	0.0979242	0.104427	-18.0536	no change
c27425/f1p47/1404.p1;c94558/f1p42/1246.p1;c83959/f1p471/1333.p2;c81487/f1p133/1328.p1;c344425/f1p36/657.p1;c342828/f1p39/779.p1;c339313/f1p8/618.p1;c347304/f1p24/694.p1;c85662/f1p42/1805.p1;c85401/f1p516/1701.p1;c85330/f1p675/1279.p1;c82490/f1p112/1777.p1;c80369/f1p108/1044.p1;c42517/f1p34/1090.p1;c19241/f1p585/2019.p1;c73495/f1p61/938.p1	33.5926	32.7691	32.7067	32.405	32.2754	32.5002	0.0980889	0.75788	-0.629253	no change
c40179/f1p25/2564.p1;c180732/f1p19/1931.p1	28.4799	28.6323	28.6588	28.2592	28.2448	28.544	0.0982788	0.745297	-0.241016	no change
c135019/f8p17/1114.p1;c187434/f1p4/1101.p1	31.0814	31.3584	31.4803	30.9608	31.0962	31.0596	0.0983309	0.735108	-0.267836	no change
c32755/f1p74/4206.p1	25.351	25.2065	23.3391	25.9536	26.3767	25.8618	0.0983535	0.867378	1.43184	no change
c18601/f6p17/1140.p1	26.971	26.2413	26.8156	27.2201	27.0678	27.199	0.0987802	0.733314	0.486367	no change
c76915/f15p48/1504.p1;c2790/f1p36/4447.p2	27.0904	27.5611	27.3353	26.8937	26.9951	27.1247	0.0988166	0.711307	-0.324515	no change
c13957/f1p80/3165.p1	26.5819	26.3005	26.444	25.2489	0	0	0.0989008	0.103134	-18.0258	no change
c225830/f1p2/1215.p1	33.2299	31.9873	32.7478	31.3178	32.073	31.8425	0.0989145	0.8044	-0.91054	no change
c8755/f1p1/1179.p1;c3451/f1p1/1230.p1	0	0	23.3365	24.7995	24.3956	24.075	0.0992042	0.107168	16.6446	no change
c16266/f1p670/2300.p1;c2593/f1p921/3347.p1;c30476/f1p89/1768.p1;c14623/f1p220/2382.p1;c270/f1p1096/5190.p1;c65985/f1p47/2022.p1;c257/f1p777/4187.p1;c35772/f1p101/2148.p1;c10958/f1p87/3132.p1;c9600/f1p90/2189.p1;c1611/f1p452/2518.p1;c45765/f1p19/1284.p1;c3219/f1p29/2716.p1;c23070/f1p863/3200.p1;c86424/f1p123/1602.p1;c2023/f1p175/2177.p1;c13361/f1p78/2858.p1;c32829/f1p94/846.p1;c142610/f1p56/1770.p…	28.8188	28.6601	29.0276	0	27.573	0	0.0993985	0.104127	-19.6445	no change
c221543/f2p14/1682.p1	27.0002	27.8147	27.7493	28.9131	28.3669	27.8565	0.099669	0.789878	0.857443	no change
c25080/f1p15/3464.p1;c22621/f1p35/3306.p1	25.3971	24.2419	24.7366	0	0	23.7321	0.099977	0.106405	-16.8812	no change
c91631/f1p35/1060.p1;c93930/f1p13/985.p1;c25276/f1p36/1136.p1;c7775/f1p540/2100.p1	29.2572	29.4143	28.8297	28.6759	28.6356	28.9285	0.100077	0.721003	-0.420382	no change
c40817/f1p122/2256.p1;c31747/f1p95/3510.p2;c34167/f1p210/3732.p1;c9870/f1p81/2163.p1	29.6936	29.883	29.7511	29.8685	30.4404	30.1336	0.10025	0.710634	0.371561	no change
c302335/f7p12/965.p1	25.7162	25.8055	25.5003	0	24.614	0	0.100314	0.104511	-17.4693	no change
c284328/f2p25/820.p1;c337072/f1p11/680.p1;c270677/f1p9/1673.p1	31.1014	31.4042	31.1894	31.8251	32.0743	31.3215	0.100394	0.739415	0.508632	no change
c189347/f2p7/1525.p1;c178428/f1p6/1811.p1;c271474/f1p5/1670.p1	0	0	24.2371	25.1915	25.4147	25.1815	0.100565	0.107752	17.1835	no change
c192048/f1p38/1654.p1;c32171/f1p61/2483.p1;c31507/f1p59/2696.p1;c193168/f1p41/1732.p1;c60789/f1p27/1954.p1;c43376/f1p38/1648.p2	0	24.8957	0	25.5941	26.006	26.2506	0.100603	0.1038	17.6517	no change
c35087/f1p79/3542.p2;c24969/f1p51/2264.p1;c29312/f1p77/2683.p1;c515/f1p980/4389.p1	26.0003	0	0	26.9752	27.1109	27.1436	0.10087	0.101618	18.4098	no change
c20955/f3p92/3248.p1;c1754/f1p91/4140.p1;c32315/f1p89/3436.p1;c2382/f1p90/4321.p1;c24614/f1p90/4010.p1;c30678/f1p69/3734.p1	26.3478	26.9337	26.0721	0	0	25.3927	0.100875	0.101957	-17.987	no change
c9839/f1p247/2135.p1;c86787/f1p118/1990.p1;c85637/f1p112/1371.p1;c222432/f1p691/1986.p1;c16378/f1p118/2239.p1	31.3306	31.1985	31.313	31.0037	31.1586	31.2079	0.101211	0.792841	-0.157284	no change
c6208/f1p165/3913.p1;c59283/f1p128/1117.p1;c29803/f1p405/2603.p1;c35620/f1p301/2584.p1;c27627/f1p76/2197.p1;c85205/f1p101/1889.p1;c1487/f1p141/2057.p1	25.0956	0	0	25.9765	26.4925	25.7035	0.102008	0.107775	17.6923	no change
c29742/f11p18/1072.p2	25.0009	0	0	25.9113	25.5999	26.3197	0.102206	0.107014	17.61	no change
c88426/f1p56/917.p1;c60282/f1p99/1713.p1	26.2058	26.1525	26.3536	25.2711	26.1444	25.6521	0.102574	0.741741	-0.548111	no change
c140109/f1p16/1286.p2	0	23.9196	0	24.9396	24.6494	24.7723	0.102643	0.113121	16.8139	no change
c21015/f2p18/2380.p1;c16712/f2p17/2866.p2	0	0	24.4488	25.2851	26.2661	24.5197	0.102793	0.114146	17.2074	no change
c22081/f1p4/1280.p1	0	0	24.2986	25.3699	24.7378	25.3377	0.103157	0.112051	17.0489	no change
c21929/f1p2/1277.p2	24.9026	25.4436	25.7237	0	24.5006	0	0.103198	0.112727	-17.1898	no change
c33068/f1p137/2353.p1;c122281/f1p10/1353.p1;c147268/f1p59/1593.p1;c84061/f1p15/1353.p1;c2863/f1p111/4026.p3;c22397/f1p302/2518.p2;c141524/f1p36/1415.p1;c109584/f1p79/1461.p1;c111690/f1p28/1233.p1;c120235/f1p222/1454.p1;c216427/f1p8/1335.p1;c16660/f1p220/2791.p1;c40721/f1p369/2244.p2;c287212/f1p5/1296.p1;c182234/f1p23/1610.p1;c146808/f1p30/1512.p1;c40514/f1p246/2159.p1	36.1591	35.9733	36.0807	35.7627	36.0184	35.8487	0.103276	0.765004	-0.194388	no change
c119012/f1p79/1371.p1;c2118/f1p219/2234.p1;c152080/f1p7/1258.p1;c273884/f1p72/1118.p1;c15865/f1p378/3236.p1;c16532/f1p361/2661.p1;c90338/f1p48/1449.p1;c144753/f1p39/1351.p1;c115199/f1p410/1898.p1;c143499/f1p4/1792.p1;c42898/f1p22/1258.p1;c85460/f1p18/1118.p1;c221427/f1p14/1151.p1;c80348/f1p34/1332.p1;c7158/f1p11/1287.p1	25.5073	0	0	26.1297	26.215	26.821	0.103308	0.107129	17.8861	no change
c271981/f1p72/1213.p1;c183852/f3p133/1310.p1;c13264/f1p84/2680.p1;c2086/f1p72/1982.p1;c45819/f1p121/1381.p1;c80075/f1p173/1414.p1	29.4313	29.5795	29.5957	29.332	29.4623	29.4057	0.103507	0.812285	-0.135513	no change
c216972/f1p2/1679.p1	0	23.7077	0	24.6775	24.4015	24.442	0.103534	0.119522	16.6044	no change
c19431/f1p1/2059.p1	25.5418	24.418	25.8843	27.1123	26.8658	25.7316	0.103775	0.856925	1.28857	no change
c8423/f1p74/1999.p1;c30042/f1p94/2504.p1;c50720/f1p49/859.p2;c111373/f1p2/1456.p1;c525/f1p67/4105.p1;c16593/f1p77/3477.p2	24.6643	25.3651	24.744	0	0	24.1279	0.103858	0.117975	-16.8818	no change
c48058/f1p42/1390.p1;c143471/f1p31/1467.p1	0	0	26.1053	27.199	26.8706	26.7748	0.104049	0.1085	18.2464	no change
c29360/f1p20/3066.p1;c283498/f1p21/1764.p1;c5865/f1p11/1147.p1	28.2266	28.5316	28.2886	28.5017	28.5429	28.7016	0.104155	0.747419	0.233136	no change
c261962/f1p47/1095.p1	0	26.4385	0	27.507	27.7948	26.4917	0.104639	0.109259	18.4517	no change
c2642/f1p34/4316.p1;c1867/f1p37/4992.p1	25.1465	0	0	25.9628	25.3923	26.3891	0.104783	0.112774	17.5325	no change
c18828/f3p11/1478.p2	26.6115	26.4946	26.2736	26.38	25.9859	25.9124	0.104986	0.709247	-0.367107	no change
c7223/f2p5/1190.p1	25.9593	27.7756	27.644	0	0	26.3231	0.105197	0.10728	-18.3519	no change
c74381/f1p7/894.p1	0	0	25.9153	26.6546	26.9259	26.3523	0.105544	0.113395	18.0058	no change
c2935/f2p4/1248.p1	24.1964	0	0	24.7887	24.8764	24.8102	0.10627	0.129437	16.7597	no change
c21182/f2p34/2275.p1;c36436/f1p35/3273.p1	28.5714	28.1032	28.748	28.875	29.0641	28.7854	0.106664	0.722983	0.433996	no change
c337782/f1p6/555.p1;c33604/f1p77/3426.p1	28.6026	28.8857	28.9363	27.2719	28.5227	28.206	0.106718	0.779502	-0.808018	no change
c36255/f2p52/1682.p1;c44356/f1p1331/2294.p1;c150491/f1p34/1409.p1	30.9836	31.0499	30.8865	30.3925	30.832	30.7821	0.106766	0.719789	-0.304448	no change
c25319/f1p71/2637.p1	29.6671	29.5053	29.5702	29.5087	29.1339	29.3614	0.106783	0.743653	-0.246193	no change
c13793/f1p1/1284.p1	26.2639	26.437	25.9758	26.079	25.8065	25.6714	0.107067	0.710957	-0.37321	no change
c96319/f3p5/900.p1	0	0	24.3657	25.2751	25.154	24.4277	0.107094	0.130817	16.8304	no change
c117572/f1p3/922.p1	25.3136	0	0	26.484	25.5713	25.7029	0.107156	0.121168	17.4815	no change
c21367/f2p30/3653.p1;c13760/f1p11/2720.p1	26.5533	26.4565	26.2791	27.0123	26.4979	26.8425	0.107212	0.712929	0.35461	no change
c14453/f1p13/2804.p1	25.916	25.882	25.5681	0	0	25.2152	0.107467	0.126148	-17.3836	no change
c27639/f1p99/2790.p1;c7751/f1p86/2659.p1	30.3965	30.4155	30.6783	30.3714	30.2545	30.0396	0.107729	0.734173	-0.274954	no change
c1442/f1p33/2470.p1;c30095/f1p34/2114.p2	26.6308	26.8654	26.9103	26.9357	27.4396	27.0971	0.107734	0.713085	0.355314	no change
c104273/f17p30/1173.p1;c19872/f1p17/1988.p1	26.5639	26.5697	26.9802	26.0989	26.5914	26.0804	0.107787	0.723001	-0.447725	no change
c2850/f1p32/5419.p1;c2564/f1p27/4367.p1	25.7599	0	0	26.344	26.0486	26.5606	0.107882	0.120675	17.7311	no change
c248166/f1p4/853.p1	24.5976	0	0	24.642	25.3366	25.4244	0.107898	0.134024	16.9352	no change
c112307/f1p57/1222.p1	25.2393	0	0	25.4846	25.8082	25.9834	0.108277	0.129494	17.3456	no change
c30570/f1p158/2399.p1	0	23.4548	0	22.1214	25.3451	24.5846	0.108938	0.179217	16.1988	no change
c125983/f1p23/1127.p1	25.4274	0	0	25.8259	25.4326	26.4342	0.109161	0.131595	17.4218	no change
c224543/f1p0/960.p1	25.0149	0	0	25.9127	25.1673	25.3375	0.109177	0.14037	17.1342	no change
c31064/f1p14/2056.p1;c124952/f4p11/905.p1	0	0	24.8159	25.1416	25.0378	25.5521	0.109521	0.148809	16.9718	no change
c3928/f2p12/1461.p1;c88396/f1p11/1281.p1	26.0113	0	0	26.5914	26.2039	26.575	0.109547	0.130317	17.7863	no change
c40692/f1p116/2744.p1;c29991/f1p113/2393.p1;c21446/f1p123/3425.p1;c24540/f1p111/2277.p1;c81507/f1p78/1524.p1;c746/f1p95/4066.p1;c188121/f1p87/1903.p1;c8697/f1p108/2204.p1;c11851/f1p101/2034.p1;c232574/f1p86/1380.p1;c62442/f1p339/1908.p1	28.8192	28.8626	28.9161	29.0292	28.8963	29.1423	0.109629	0.793462	0.156687	no change
c13255/f1p163/3502.p1;c2062/f1p218/4197.p2;c7712/f1p199/2539.p1	0	25.3601	0	25.5001	25.9491	25.8458	0.109985	0.142207	17.3117	no change
c33343/f1p75/2802.p1;c30198/f1p72/3032.p1;c2751/f1p80/4345.p1;c24190/f1p71/2976.p1;c1818/f1p68/2648.p2	26.3619	25.9523	26.3555	26.7029	27.177	26.4037	0.110005	0.738779	0.537992	no change
c22544/f1p3/1085.p1	31.538	31.7268	31.8976	31.5964	31.429	31.2423	0.110134	0.723324	-0.298262	no change
c233743/f1p6/1780.p1;c269096/f1p6/1496.p1	27.6486	28.0432	27.911	28.5878	28.3092	27.987	0.110229	0.721067	0.427059	no change
c26280/f1p43/1937.p1;c29659/f1p37/3485.p1;c2463/f1p34/2191.p1	27.5245	28.1506	27.3488	28.0487	28.3662	28.2045	0.110257	0.735836	0.53183	no change
c39307/f12p41/2251.p1;c31883/f1p38/2942.p1;c3113/f1p17/2341.p1	0	25.1462	0	25.3729	25.7622	25.4467	0.110283	0.151575	17.1452	no change
c153484/f1p3/1787.p1	24.933	26.2348	25.0973	24.3346	24.3797	24.8469	0.110394	0.800298	-0.901274	no change
c86408/f1p26/1973.p1;c65318/f1p24/1258.p1	35.6211	35.6888	35.8233	35.668	35.3361	35.4158	0.110486	0.747282	-0.237751	no change
c260886/f5p12/1513.p1	25.5406	25.5295	25.9999	26.3295	25.8415	26.2059	0.110591	0.72384	0.435642	no change
c1499/f4p11/1209.p1;c230877/f1p20/1229.p1	28.8598	28.7147	28.2554	29.1721	29.3641	28.8011	0.110598	0.736123	0.502414	no change
c6438/f1p21/1599.p1	0	0	25.7218	26.1234	26.1896	25.9371	0.11068	0.141394	17.5094	no change
c63211/f1p4/1358.p1	0	0	24.4065	24.7685	24.6712	24.7916	0.110763	0.180324	16.6083	no change
c261598/f1p15/1420.p1;c17771/f1p17/2052.p1	28.2297	28.5596	27.9577	27.4859	28.0317	27.7905	0.110811	0.728397	-0.479652	no change
c185365/f1p21/1975.p1;c19694/f1p20/2032.p1;c24047/f1p20/3166.p1	25.8281	26.1086	26.272	0	25.7256	0	0.110959	0.144795	-17.4944	no change
c94580/f1p31/1341.p1;c303548/f26p30/1001.p1;c37218/f1p30/1062.p1;c109448/f1p12/1086.p1;c140512/f1p2/1150.p1	25.4864	24.8285	24.8136	0	0	24.7178	0.111107	0.178637	-16.8035	no change
c347977/f1p18/728.p1;c342371/f1p3/722.p1	28.9697	28.4646	28.3873	27.9555	28.2372	28.3223	0.111121	0.723394	-0.435521	no change
c41962/f1p18/1957.p1	25.6082	24.8001	24.335	26.6061	25.2272	26.3566	0.111415	0.837084	1.14888	no change
c245631/f1p3/818.p1	26.369	26.4724	26.7557	26.2682	26.2846	26.33	0.111725	0.747361	-0.238064	no change
c33483/f1p51/3961.p1;c44178/f1p43/2005.p1;c23937/f1p47/2758.p1;c33671/f1p48/3391.p1;c17193/f1p49/3465.p2;c33994/f1p32/2434.p1;c36110/f1p46/2466.p1;c14575/f1p527/2845.p1;c30342/f1p48/3243.p1	28.942	29.1087	29.1043	29.2716	29.2766	29.0975	0.111923	0.791128	0.163568	no change
c263560/f1p6/944.p1;c93177/f1p10/997.p1;c284068/f3p9/941.p1	30.0188	29.8997	30.0448	29.953	29.6662	29.7633	0.11211	0.765061	-0.193563	no change
c175115/f1p8/1244.p1	25.0196	0	0	25.1416	25.1027	25.5927	0.112117	0.182516	16.9392	no change
c31850/f1p6/2411.p1;c7683/f2p6/1110.p1;c84737/f1p5/1453.p1	0	27.5418	0	27.5945	28.0355	27.8205	0.112243	0.129527	18.6362	no change
c71027/f1p2/1482.p1	25.5031	0	0	25.7935	25.4144	26.0711	0.112254	0.171381	17.2587	no change
c18359/f4p5/1224.p1;c267273/f1p5/1932.p1	0	25.0178	0	25.2808	25.2216	25.2828	0.112308	0.186915	16.9225	no change
c11150/f4p30/1831.p1;c24703/f1p23/1967.p1;c680/f1p28/5093.p1	25.1902	24.6493	25.1273	0	24.7458	0	0.112335	0.200896	-16.7403	no change
c21203/f2p58/2388.p1;c25971/f1p56/3565.p1;c17628/f1p56/3499.p1	0	24.571	0	24.6321	24.1509	25.7024	0.112435	0.205292	16.6381	no change
c20859/f5p34/1457.p1;c115289/f4p34/1283.p1;c14883/f1p15/1449.p1	29.6174	29.5234	29.3442	29.612	29.6876	29.8973	0.112605	0.747227	0.237281	no change
c25920/f1p115/2488.p1;c34454/f1p121/3342.p1;c26408/f1p119/3321.p1;c24263/f1p122/3789.p1;c23699/f1p50/1990.p1;c33659/f1p51/2905.p1	27.9732	27.8153	27.7446	28.582	28.0297	28.0736	0.112883	0.710489	0.384075	no change
c24644/f1p4/2480.p1;c1209/f1p7/4143.p1;c27347/f1p8/2545.p1;c36850/f1p7/3110.p1	0	27.2319	0	27.3814	27.9013	27.0896	0.112962	0.135345	18.3801	no change
c1308/f1p15/4127.p1;c35813/f1p11/2670.p1;c1483/f1p16/4213.p1	27.6442	27.907	27.6225	28.0768	28.0334	27.8107	0.113057	0.742529	0.24909	no change
c294006/f1p4/877.p1	28.525	29.094	29.1458	29.2922	29.2954	29.4044	0.11317	0.716376	0.409086	no change
c19191/f2p3/1276.p1	28.5264	28.0403	28.6884	26.7632	28.1108	27.694	0.113495	0.797642	-0.895677	no change
c64536/f1p18/2128.p1	0	0	24.1312	24.4317	24.0755	24.3324	0.113717	0.295919	16.2361	no change
c343995/f1p18/631.p1	25.8486	26.2396	26.8454	26.7312	26.9461	27.1768	0.113769	0.760719	0.640179	no change
c82266/f1p8/1998.p1	0	26.0564	0	26.8055	26.4152	25.4639	0.1138	0.17823	17.5428	no change
c23072/f1p3/2226.p2;c120167/f1p3/1250.p1	0	0	24.2025	24.5526	24.5139	23.9652	0.113891	0.29496	16.2764	no change
c62174/f2p7/1523.p1;c217143/f1p7/1473.p1	24.5284	23.9398	25.2115	0	0	24.4118	0.113996	0.283448	-16.4227	no change
c113885/f1p18/1462.p1;c156502/f1p13/1335.p1;c226094/f1p6/1380.p1	29.856	29.7726	29.7318	29.805	30.0947	30.0448	0.114055	0.764622	0.194711	no change
c7003/f1p28/1705.p1;c2837/f1p100/2953.p2;c2738/f1p78/3007.p1;c24595/f1p97/2416.p1;c235790/f1p46/1547.p1;c15702/f1p87/2439.p1;c5872/f1p85/2360.p2;c122307/f1p83/1782.p1;c31978/f1p78/2422.p1;c185/f1p249/4022.p1;c123165/f1p57/1750.p1	24.921	0	0	24.721	25.2566	25.1854	0.114064	0.239626	16.7473	no change
c11331/f4p14/1633.p1	25.0029	25.6342	24.5252	0	24.9226	0	0.114234	0.249633	-16.7466	no change
c30901/f1p16/3253.p2	0	25.3604	0	25.642	25.4718	25.3064	0.114377	0.216498	17.0199	no change
c21509/f1p39/2627.p1;c16512/f1p39/3202.p1;c21081/f2p39/3311.p1;c2139/f1p36/2505.p1	27.2432	27.2955	27.3785	27.1203	27.2788	27.068	0.114699	0.798747	-0.150017	no change
c38952/f1p19/1718.p1	31.2319	31.3225	31.3968	31.5077	31.4753	31.9659	0.114722	0.710198	0.332612	no change
c276973/f1p19/1185.p1;c113017/f1p17/1412.p1	0	25.6692	0	25.6906	25.5442	26.0408	0.114781	0.210364	17.2021	no change
c290013/f1p59/1801.p1;c36142/f1p72/3068.p1;c181542/f1p53/1684.p1;c189126/f1p734/1967.p1;c40299/f1p170/3794.p1;c12491/f1p71/2155.p1;c59645/f1p66/1574.p1	0	0	25.9699	26.1794	26.1648	25.8052	0.114926	0.201381	17.3932	no change
c87737/f3p10/1383.p1	0	0	25.8892	25.9625	25.9893	25.9346	0.115003	0.204245	17.3324	no change
c38082/f1p48/1342.p1;c28703/f1p61/2362.p1;c3237/f1p53/3934.p1;c2587/f1p63/2571.p1;c269812/f1p43/1818.p1	25.9797	25.0505	25.2508	25.3594	0	0	0.115209	0.252932	-16.9738	no change
c34718/f1p242/3279.p1;c3206/f1p348/4016.p1;c2183/f1p202/2307.p1;c359/f1p361/4363.p1	27.8003	25.9931	27.032	23.7278	26.5763	24.5214	0.115396	0.757101	-2.00001	no change
c22847/f1p15/1128.p1	0	0	26.7809	26.5123	26.7783	27.1699	0.115596	0.186182	17.8932	no change
c1119/f1p154/4433.p1;c2530/f1p178/4255.p1;c35507/f1p101/2852.p1;c15522/f1p131/2286.p1;c33184/f1p298/2565.p2	30.4542	30.4785	30.7459	30.4361	30.346	30.2311	0.115609	0.757071	-0.22179	no change
c80666/f1p42/997.p1;c146155/f1p18/942.p1	27.3116	27.553	27.5234	27.1907	27.1792	27.3961	0.116081	0.758701	-0.207359	no change
c68116/f1p75/1962.p1;c67600/f1p49/2163.p1;c11852/f1p41/1718.p1	0	26.4419	26.4138	0	0	0	0.116117	0.209706	-17.6186	no change
c337686/f1p5/588.p1	24.9743	24.9703	0	0	0	0	0.116117	0.315848	-16.6482	no change
c273118/f1p9/1976.p1	0	0	0	23.0732	0	23.0576	0.116117	0.40163	15.3769	no change
c33603/f1p3/2103.p1;c40632/f1p3/2395.p1;c38541/f1p3/1943.p1	0	0	0	23.6942	0	23.6743	0.116117	0.385816	15.7895	no change
c232602/f1p52/1584.p1;c34793/f1p71/3300.p1;c68475/f1p55/2078.p1;c2504/f1p91/4251.p1;c24340/f1p71/3245.p1;c36852/f1p72/2123.p1	0	0	0	24.7689	0	24.7603	0.116117	0.332657	16.5097	no change
c19693/f1p89/1063.p1;c1553/f1p116/2811.p1;c19438/f1p41/1880.p1;c16017/f1p44/2016.p1	0	0	0	23.2758	0	23.2334	0.116117	0.398174	15.5031	no change
c47543/f2p19/1321.p1;c18438/f1p119/2021.p1	0	0	0	0	26.7987	26.7459	0.116117	0.199079	17.8482	no change
c988/f1p37/4271.p1;c9593/f1p29/2343.p1	0	0	0	27.0069	26.9646	0	0.116117	0.191005	17.9905	no change
c2079/f2p5/1066.p1	25.7695	25.7105	0	0	0	0	0.116117	0.262906	-17.16	no change
c107589/f1p2/1341.p1	0	0	0	24.3837	0	24.3316	0.116117	0.358614	16.2384	no change
c69234/f1p42/1414.p1	0	0	0	24.3809	0	24.4498	0.116117	0.353383	16.2769	no change
c2529/f1p177/3338.p1;c179397/f1p60/1278.p1;c74553/f1p10/948.p1;c82337/f1p33/1313.p1;c99335/f1p13/1067.p3;c25103/f1p147/2050.p2	0	0	0	25.9313	0	26.01	0.116117	0.239174	17.3138	no change
c2340/f1p71/5350.p1;c26838/f1p57/3122.p1;c21384/f2p74/3621.p2;c175280/f1p59/1946.p1;c2949/f1p73/5492.p1	0	0	0	24.2808	24.2026	0	0.116118	0.368562	16.1611	no change
c272595/f1p5/1878.p1	0	0	0	24.4738	0	24.3748	0.116118	0.353441	16.2829	no change
c70717/f1p14/1462.p1;c269082/f1p24/2115.p2;c265583/f1p2/1303.p1	0	0	0	25.1923	25.304	0	0.116118	0.294356	16.8321	no change
c274997/f1p13/1782.p1	0	24.3469	24.4615	0	0	0	0.116119	0.3536	-16.2695	no change
c26352/f1p9/3436.p1;c22297/f1p10/2114.p1	0	0	0	25.1122	0	25.2294	0.116119	0.305622	16.7805	no change
c28742/f1p101/2997.p1;c2534/f1p97/5153.p2;c2153/f1p120/5212.p1;c35673/f1p104/3526.p1;c1861/f1p113/4293.p1;c32157/f1p96/3497.p1;c27785/f1p105/2896.p1	0	0	0	0	24.4725	24.3502	0.116119	0.353739	16.2743	no change
c236511/f2p8/1745.p1;c144836/f1p7/1233.p1	0	0	0	24.5974	0	24.4783	0.116119	0.345502	16.3586	no change
c24452/f1p29/3403.p1	0	0	0	0	23.8674	23.9983	0.116119	0.381832	15.9553	no change
c183688/f1p47/1959.p1;c29326/f1p43/3135.p1;c280427/f1p41/1782.p1;c28962/f1p24/2223.p2	0	0	0	0	25.9042	26.0471	0.116119	0.236114	17.3171	no change
c66170/f1p29/1835.p2;c85604/f1p52/1138.p1	26.0243	26.17	0	0	0	0	0.11612	0.224654	-17.3981	no change
c283777/f5p7/860.p1	0	0	0	0	26.2721	26.1164	0.11612	0.218595	17.4628	no change
c270118/f1p7/1220.p1;c11773/f1p7/1317.p1;c9051/f2p6/1272.p1	24.5532	24.4014	0	0	0	0	0.11612	0.349695	-16.3182	no change
c29143/f1p52/3726.p1;c6266/f1p37/2194.p1;c5313/f1p36/2421.p1;c40683/f1p49/2799.p1;c27746/f1p52/3065.p1;c60895/f1p173/2190.p1	0	0	0	25.7135	25.5488	0	0.116121	0.267101	17.0874	no change
c82574/f1p3/1715.p1	0	0	0	24.9726	0	24.8057	0.116121	0.320074	16.5928	no change
c69968/f1p291/1938.p1	0	25.2332	25.411	0	0	0	0.116121	0.291405	-16.8814	no change
c24522/f1p28/1438.p1;c9189/f1p12/1692.p1	0	0	0	24.7129	24.8842	0	0.116121	0.327957	16.5324	no change
c57950/f1p8/1356.p1;c278928/f1p7/1474.p1	25.233	0	25.0541	0	0	0	0.116122	0.306335	-16.7624	no change
c13238/f1p6/2621.p1	0	0	0	23.6259	0	23.795	0.116122	0.385223	15.807	no change
c11843/f1p54/2643.p1	0	25.555	25.7508	0	0	0	0.116122	0.267558	-17.1019	no change
c1643/f13p27/1372.p1	24.9431	0	24.7501	0	0	0	0.116122	0.322191	-16.5644	no change
c28421/f2p4/1111.p1	0	0	0	0	24.2985	24.4997	0.116123	0.355007	16.2661	no change
c33981/f1p29/2233.p2;c25084/f1p32/3817.p4	0	0	0	23.5636	0	23.7671	0.116124	0.386025	15.7769	no change
c133886/f1p2/824.p1	0	0	0	24.4916	24.7058	0	0.116124	0.344418	16.3991	no change
c81748/f1p1/994.p1	0	0	0	24.7869	25.009	0	0.116125	0.319955	16.5986	no change
c31811/f1p27/2783.p1;c183136/f2p28/1801.p1	0	0	0	26.2783	26.038	0	0.116125	0.220792	17.4388	no change
c39571/f4p56/2232.p1;c30834/f1p56/3297.p1;c16439/f1p54/2797.p2	0	0	0	24.8018	24.5667	0	0.116126	0.339746	16.4562	no change
c13297/f1p90/2701.p1;c1108/f1p100/4615.p1;c9100/f1p68/3630.p1	0	0	0	25.6145	25.8729	0	0.116126	0.263232	17.1625	no change
c17918/f1p105/3486.p1;c24738/f1p95/2996.p1;c9034/f1p91/2140.p1;c270648/f1p93/1949.p1;c35213/f1p103/3195.p2;c25926/f1p101/2945.p2;c2239/f1p99/2642.p2	0	0	0	25.8204	26.08	0	0.116126	0.242288	17.3001	no change
c35980/f1p55/2185.p1	26.0995	0	26.3716	0	0	0	0.116127	0.217557	-17.4904	no change
c57232/f3p9/1039.p1	0	0	0	25.434	25.1678	0	0.116127	0.295692	16.8673	no change
c93143/f1p19/1278.p1;c21798/f1p20/2556.p1;c16250/f1p24/2390.p2	25.0213	0	24.7543	0	0	0	0.116128	0.321033	-16.5919	no change
c40209/f1p29/2760.p1;c32376/f1p28/2919.p1;c13930/f1p29/1673.p1	24.6735	0	24.9524	0	0	0	0.116129	0.32624	-16.5419	no change
c23168/f1p53/2945.p1;c6563/f1p45/3716.p1;c134/f1p43/4328.p1;c114984/f1p56/1780.p1;c22693/f1p55/3510.p2;c219795/f1p25/1703.p2	0	0	0	24.6785	0	24.9646	0.11613	0.326204	16.5477	no change
c1427/f1p15/4367.p1	0	0	0	0	25.9635	25.6649	0.11613	0.253436	17.2095	no change
c82758/f1p9/2005.p1	0	0	0	24.2016	0	23.9101	0.116131	0.376608	16.0373	no change
c9537/f1p66/2294.p2	0	25.6355	25.3152	0	0	0	0.116132	0.282232	-16.9836	no change
c34080/f1p24/3066.p1;c17352/f1p16/3478.p1	25.4888	0	25.8265	0	0	0	0.116134	0.266524	-17.1051	no change
c42043/f1p13/2008.p1	0	0	0	24.729	24.4063	0	0.116134	0.343959	16.3784	no change
c346101/f1p12/571.p1;c81059/f1p209/1604.p1;c339658/f1p12/657.p1;c346661/f1p0/643.p1	28.7628	0	28.3857	0	0	0	0.116134	0.145921	-19.0495	no change
c33611/f1p28/3194.p1;c27353/f1p29/3391.p1;c22649/f1p27/2635.p1;c31543/f1p28/2676.p1	0	0	0	25.4835	0	25.1437	0.116134	0.293164	16.8757	no change
c58067/f1p12/1979.p1;c37119/f2p13/1330.p1;c110386/f1p8/1319.p1;c45285/f1p5/1073.p1	25.3459	24.9971	0	0	0	0	0.116136	0.305741	-16.781	no change
c280443/f1p7/1704.p1;c142868/f1p7/1745.p1	0	0	0	27.5199	0	27.9259	0.116138	0.168156	18.4819	no change
c13099/f1p6/1275.p1	0	0	0	25.6092	0	25.2276	0.116139	0.285458	16.9456	no change
c2450/f1p69/4298.p1	0	0	0	25.5157	0	25.1302	0.11614	0.292988	16.882	no change
c220525/f1p10/1514.p1	0	0	0	24.3797	0	24.7807	0.116143	0.343668	16.3868	no change
c122842/f1p2/1043.p1	0	0	0	24.4133	0	24.8198	0.116144	0.342895	16.411	no change
c302963/f2p0/953.p1	0	0	0	25.3538	0	24.9386	0.116144	0.306698	16.7641	no change
c8889/f2p13/1482.p1	0	0	0	24.2033	24.6225	0	0.116146	0.353555	16.2753	no change
c257741/f10p7/1062.p1;c120138/f1p5/990.p1	0	0	0	26.1499	0	26.6053	0.116146	0.209307	17.5851	no change
c8516/f1p6/2188.p1	0	0	0	25.0947	25.5355	0	0.116147	0.295463	16.8767	no change
c99623/f1p6/811.p1	0	0	0	26.5653	0	26.103	0.116147	0.21208	17.5561	no change
c293733/f1p25/823.p1	0	0	0	0	27.0448	26.5628	0.116149	0.198484	17.8692	no change
c70345/f1p40/2417.p1;c24470/f1p48/1727.p1	0	0	0	0	23.6508	23.2261	0.116149	0.393038	15.6256	no change
c22856/f1p143/2920.p1	30.3151	0	29.7677	0	0	0	0.116149	0.129129	-20.0276	no change
c25625/f1p41/3552.p1	0	0	0	0	24.3481	24.811	0.116152	0.344524	16.3864	no change
c21110/f1p17/1849.p1;c25376/f7p19/1232.p1	0	0	0	25.5678	0	26.0576	0.116152	0.253701	17.2085	no change
c175175/f1p33/1972.p2;c36938/f1p41/2312.p1	0	0	0	25.6551	0	25.1613	0.116154	0.285238	16.9388	no change
c181445/f1p8/1811.p1	23.8343	0	23.3695	0	0	0	0.116155	0.386688	-15.7346	no change
c144018/f1p72/1899.p1	0	0	25.2934	25.4852	25.436	24.9615	0.116156	0.293785	16.8631	no change
c26896/f1p34/3002.p1;c186240/f2p34/1830.p1	0	0	0	24.4777	0	24.9842	0.116158	0.336356	16.4873	no change
c24649/f1p37/2675.p1	0	0	0	24.582	25.0911	0	0.116158	0.32611	16.5577	no change
c223825/f1p18/1732.p1	0	0	0	25.2874	25.8577	0	0.116166	0.275757	17.0484	no change
c139144/f1p5/1590.p1;c181828/f1p3/1635.p1	0	0	0	23.6077	0	23.081	0.116167	0.394779	15.5629	no change
c27758/f1p19/4025.p1	0	0	0	0	24.1955	24.7556	0.116169	0.352284	16.317	no change
c121179/f4p21/1838.p1;c22870/f1p19/3412.p1;c67898/f1p19/1903.p1;c35132/f1p21/2198.p1;c22231/f1p19/3154.p2	0	0	0	25.0765	25.6582	0	0.116169	0.2888	16.9116	no change
c1342/f1p82/4694.p1;c138455/f3p78/1711.p1;c35021/f1p75/3714.p1;c35117/f1p77/3665.p1	0	0	0	0	25.5662	24.9846	0.116169	0.29373	16.8503	no change
c342690/f1p3/785.p1	0	0	26.0384	26.3012	25.9059	25.9035	0.116171	0.231886	17.3574	no change
c25179/f1p13/3107.p1	0	0	0	0	25.3736	24.7672	0.116175	0.310403	16.7136	no change
c3293/f1p6/2199.p1;c29886/f1p30/1296.p1;c86708/f1p28/1353.p1;c174477/f5p28/1546.p1;c36584/f1p24/2309.p1	0	0	0	25.1034	25.7415	0	0.116179	0.284958	16.9483	no change
c21270/f3p19/2135.p1;c194200/f1p16/1900.p1	0	0	0	0	25.4884	24.8554	0.116179	0.306312	16.7813	no change
c77129/f2p11/1054.p1;c91748/f1p43/1562.p1	0	0	0	0	24.4931	25.118	0.11618	0.330409	16.537	no change
c82608/f1p22/1906.p1;c11153/f1p20/2295.p1;c61820/f1p16/1910.p2	0	0	0	24.6271	0	25.2551	0.11618	0.319895	16.6274	no change
c40426/f1p19/3346.p1;c29447/f1p20/3980.p1;c16990/f1p9/2934.p1	0	0	0	26.6231	0	25.9459	0.116183	0.216594	17.523	no change
c4103/f3p11/1354.p1;c48683/f1p4/1288.p1	24.0524	24.6896	0	0	0	0	0.116184	0.360184	-16.2473	no change
c34711/f1p64/2358.p1;c302082/f1p56/1419.p1;c220475/f1p60/1760.p1	0	0	0	25.7233	25.0254	0	0.116192	0.289577	16.9162	no change
c20707/f1p12/1068.p1	0	0	0	0	26.3702	25.6426	0.116194	0.236472	17.3376	no change
c25865/f1p7/1387.p1	0	0	0	25.4929	0	24.7763	0.116197	0.308966	16.7564	no change
c89036/f1p13/1414.p1	0	0	0	24.9223	25.7184	0	0.116215	0.294731	16.8802	no change
c1710/f1p52/4083.p1;c5573/f1p41/2323.p1;c1948/f1p50/2913.p2	0	24.4355	25.2197	0	0	0	0.116216	0.330065	-16.5517	no change
c10887/f1p243/3672.p1;c22990/f1p199/3389.p1	29.2643	29.4078	29.2543	29.0561	29.2734	28.9407	0.116216	0.757928	-0.218744	no change
c63827/f3p2/1291.p1	0	0	0	25.8733	0	25.0637	0.116217	0.285128	16.979	no change
c61517/f1p8/1360.p1	0	0	0	26.2465	25.4224	0	0.116218	0.256234	17.223	no change
c40330/f2p1/1203.p1	0	0	0	25.5668	24.7376	0	0.116225	0.307877	16.7681	no change
c80491/f1p17/1589.p1	0	24.9463	24.1054	0	0	0	0.116233	0.349728	-16.3506	no change
c27559/f1p60/3696.p1;c24475/f1p66/3716.p1;c2112/f1p68/4607.p2;c326/f1p64/5184.p1	0	0	0	24.1718	0	25.0406	0.11624	0.344384	16.4041	no change
c350702/f1p12/602.p1;c276931/f1p17/1131.p2	0	0	0	25.4125	0	24.5287	0.116241	0.319835	16.6471	no change
c2864/f1p9/2499.p1	0	0	0	0	25.9835	24.9812	0.11627	0.285345	16.9882	no change
c27634/f1p53/2194.p1;c14076/f1p57/2872.p1	0	0	0	23.7852	0	24.7548	0.116275	0.368912	16.18	no change
c89228/f1p4/993.p1;c2684/f1p188/3398.p1;c15045/f1p369/2573.p2;c238590/f1p37/1468.p1;c207543/f1p4/838.p1;c198852/f1p5/854.p1	25.1446	0	26.1767	0	0	0	0.116277	0.270271	-17.1071	no change
c32447/f1p387/2643.p1;c21101/f2p338/3160.p1;c26701/f1p392/2839.p1;c40247/f1p384/2822.p1;c276818/f1p33/1641.p1	0	0	24.8265	24.3394	24.4426	25.7409	0.116278	0.330101	16.5655	no change
c33716/f1p5/2103.p1;c24552/f2p5/1207.p1;c92304/f1p5/1090.p1	0	0	0	26.7882	0	25.6994	0.116288	0.21965	17.4958	no change
c2723/f1p34/4595.p1;c2179/f1p39/4976.p1	24.1528	0	25.1978	0	0	0	0.116295	0.342961	-16.4502	no change
c38701/f1p14/1316.p1	0	25.5441	26.6623	0	0	0	0.116299	0.230794	-17.4021	no change
c28525/f1p107/3441.p1	0	29.722	28.4424	0	0	0	0.116309	0.139209	-19.3881	no change
c151520/f1p5/1393.p1	0	0	0	23.2518	24.3382	0	0.116324	0.386115	15.8633	no change
c23175/f1p12/3287.p2	25.359	24.2145	0	0	0	0	0.116328	0.335943	-16.5245	no change
c11929/f1p18/1707.p1	0	0	0	0	24.4634	25.6534	0.116341	0.315925	16.7056	no change
c217776/f1p9/1414.p1;c195133/f1p10/1647.p1;c144040/f2p10/1853.p1	0	0	0	24.5012	23.3013	0	0.116367	0.384116	15.9342	no change
c177604/f1p55/1531.p1;c34714/f1p60/2240.p1;c220434/f1p44/1638.p1	0	0	0	25.0609	26.3952	0	0.116384	0.267474	17.1521	no change
c252191/f1p14/786.p1;c113817/f1p18/1609.p1;c100304/f1p20/904.p1	0	0	0	0	26.7684	25.3187	0.116425	0.246212	17.3623	no change
c16307/f1p29/3630.p1;c26938/f1p29/3706.p1;c40677/f1p30/3531.p1	0	0	0	25.0933	23.572	0	0.116505	0.369182	16.2217	no change
c22802/f1p50/3596.p1	0	0	0	26.3099	0	24.6452	0.116541	0.293339	16.985	no change
c38318/f1p27/2067.p1;c41387/f1p23/3204.p1;c2649/f1p28/4890.p1;c2469/f1p28/4832.p1	25.1907	25.0739	25.0061	0	25.1204	0	0.116601	0.320133	-16.7168	no change
c10021/f4p5/1466.p1;c119807/f2p5/1363.p1	26.1295	0	0	27.1208	25.7909	25.467	0.116614	0.247352	17.4164	no change
c21061/f2p57/3454.p1;c41092/f1p56/3277.p1	27.2206	27.1192	27.7671	26.5697	26.71	27.1859	0.116889	0.740801	-0.547082	no change
c2186/f5p16/1500.p1	0	0	25.5233	25.5784	24.8238	26.0223	0.1171	0.308901	16.967	no change
c94028/f1p0/1142.p1	21.7172	0	24.2353	0	0	0	0.117309	0.410434	-15.3175	no change
c5765/f1p68/2240.p1;c22545/f1p42/1720.p1;c14826/f1p237/2877.p1	25.9911	24.6266	26.2792	0	0	25.6791	0.117316	0.306811	-17.0726	no change
c26601/f1p187/2544.p1;c192634/f1p22/1636.p1;c114095/f1p6/1532.p1;c32975/f1p208/3648.p1;c227650/f1p15/1329.p1;c278610/f1p10/1386.p1;c91589/f1p8/1394.p1;c2958/f1p183/2335.p1;c85110/f1p107/1817.p1;c28347/f1p5/1116.p1;c114303/f1p82/1469.p1;c269541/f1p9/1487.p1;c33302/f1p81/2277.p1;c263256/f1p174/2022.p1;c222018/f1p3/1169.p1	34.1881	34.4308	34.4132	33.9814	34.1907	34.2162	0.117485	0.758655	-0.21462	no change
c31016/f1p3/2344.p1	27.0388	26.1831	27.3421	0	26.9354	0	0.117515	0.219667	-17.8762	no change
c11980/f1p38/3343.p1;c34248/f1p29/2405.p1	25.7555	25.8256	25.7103	25.5401	25.1257	24.136	0.117981	0.781334	-0.829874	no change
c89237/f1p2/1480.p1;c45840/f1p1/1179.p1	27.462	27.1974	27.4026	26.7477	27.2971	26.4204	0.118013	0.735359	-0.532298	no change
c33113/f1p36/2598.p1;c16201/f1p44/2779.p1	25.8569	25.0606	26.1023	26.3727	26.6944	26.0927	0.118035	0.764128	0.713365	no change
c192563/f1p63/1917.p1	31.5289	31.5775	31.2009	31.1713	31.1784	31.241	0.118087	0.747141	-0.238848	no change
c8786/f1p1482/2489.p1;c25565/f1p94/2955.p1;c36538/f1p30/2416.p1	24.6759	0	0	24.4066	24.7946	24.4403	0.118242	0.386454	16.3219	no change
c70485/f2p2/1217.p1	25.6162	0	0	25.1582	25.7178	25.5748	0.118247	0.344444	16.9449	no change
c28784/f4p5/1161.p1	0	0	0	25.2182	21.7665	0	0.118259	0.405337	15.6616	no change
c222227/f1p51/1550.p3;c339395/f1p7/628.p1	0	0	26.8275	26.6914	26.5785	26.7152	0.118607	0.279515	17.7192	no change
c1046/f1p828/4890.p2	30.4852	30.3015	30.1943	30.0673	29.5914	30.16	0.118652	0.712324	-0.387428	no change
c135087/f3p17/1361.p1;c27153/f1p15/2374.p1;c293960/f1p6/902.p1	27.7299	27.5715	27.7591	28.0729	27.7782	27.8431	0.118839	0.758706	0.211279	no change
c278367/f1p47/1219.p1	30.1349	30.3295	30.1101	29.8731	30.0497	30.0852	0.119114	0.769586	-0.188807	no change
c29396/f1p3/1105.p1;c19036/f1p4/2059.p2	25.7728	0	0	25.541	25.5386	25.6577	0.119152	0.361967	16.9882	no change
c187615/f1p145/1709.p1;c121892/f1p130/1332.p1;c32129/f1p133/3338.p1;c229726/f1p176/1245.p1	28.0439	28.3803	28.337	29.151	28.4741	28.5509	0.119285	0.725832	0.47164	no change
c38394/f1p103/1445.p1;c32433/f1p138/3447.p1;c28945/f1p41/1223.p1;c43/f1p41/4063.p1;c2271/f2p433/2562.p1;c82280/f1p31/1221.p1	30.964	30.2431	30.1467	29.4453	28.997	30.2538	0.119844	0.793895	-0.885892	no change
c150923/f1p44/1641.p1	0	0	26.6425	26.5257	26.4375	26.2111	0.119947	0.336723	17.5106	no change
c30755/f1p163/2364.p1	28.7853	28.9492	29.199	27.0686	28.7161	28.1964	0.120916	0.810303	-0.984131	no change
c38271/f1p15/1839.p1;c1935/f6p17/1207.p1;c16607/f1p11/2328.p1;c112702/f1p16/1235.p1	26.9356	26.6398	26.1548	27.0807	26.9854	28.0132	0.121284	0.773397	0.78307	no change
c9382/f1p154/3123.p1;c148576/f1p10/1791.p1;c10362/f1p202/2156.p1;c50259/f1p4/1468.p1;c44619/f1p1/1549.p1;c25311/f1p2/1610.p1;c2326/f1p214/3072.p2;c10738/f1p177/2320.p1	27.8882	28.1435	28.1515	27.6951	27.9899	27.4529	0.121462	0.711587	-0.348415	no change
c40009/f1p11/963.p1;c57616/f1p10/1768.p1	0	26.0092	0	25.699	25.2062	26.1142	0.121507	0.392025	17.0034	no change
c42876/f3p120/2058.p1;c28183/f1p104/3777.p1	0	0	28.539	28.0613	28.3652	27.9979	0.121824	0.285671	18.6285	no change
c2332/f1p12/2349.p1	23.8588	24.5568	23.8266	0	0	24.4213	0.121928	0.416888	-15.9403	no change
c37984/f1p5/2060.p1;c265370/f1p5/1769.p1	26.0812	25.9851	25.9128	0	0	26.3865	0.122221	0.390796	-17.1975	no change
c21139/f1p0/1274.p1	25.2751	26.1657	24.638	0	0	25.7346	0.122438	0.402905	-16.7814	no change
c30416/f1p169/3344.p1;c26/f2p181/4660.p1;c2556/f1p189/4759.p1	26.5956	27.5729	27.183	27.6358	28.0309	27.5574	0.122533	0.754005	0.624186	no change
c184678/f1p11/1664.p1;c2585/f1p60/3624.p1	28.1066	27.9438	28.3422	28.3573	28.2968	28.5222	0.122658	0.736462	0.261232	no change
c15621/f1p40/2283.p1;c17467/f1p78/3304.p2;c124/f1p1903/6938.p1;c3785/f1p28/1499.p1;c16095/f1p46/2079.p1;c14465/f1p57/3096.p1;c2195/f1p54/2504.p1;c281307/f1p24/1327.p1;c25624/f1p55/3562.p2;c15973/f1p71/2738.p1	26.1115	0	0	24.996	26.0319	26.0971	0.122669	0.401721	17.0045	no change
c37625/f1p13/2015.p1	27.1473	27.4623	26.8089	26.4671	26.7861	26.8571	0.122828	0.721716	-0.436112	no change
c703/f7p33/2564.p1;c90909/f1p22/1277.p1;c5826/f1p29/2541.p1;c61667/f1p12/1957.p1	26.0639	26.0344	25.3979	26.3641	26.0885	26.799	0.122831	0.747673	0.585145	no change
c32139/f1p76/2979.p1;c1416/f1p79/4534.p1;c28143/f1p79/3758.p1	29.1736	29.3523	29.6274	29.8463	29.5006	29.8113	0.122922	0.710965	0.334936	no change
c213113/f6p48/1822.p1;c56500/f1p43/2034.p1;c36637/f1p25/2877.p1	28.6044	28.7621	28.8497	28.8107	28.9989	28.9365	0.123076	0.778225	0.176648	no change
c23093/f1p82/3190.p1;c212180/f15p84/1958.p1	24.9859	0	0	24.539	24.3306	24.6809	0.123874	0.419552	16.1882	no change
c23566/f1p46/3332.p1;c766/f1p39/4009.p1;c23850/f1p49/2638.p1;c16795/f1p40/2824.p1;c40652/f1p28/2586.p1;c27995/f1p21/2069.p1	31.3626	31.4062	31.4665	31.2533	31.0691	31.3713	0.124034	0.776405	-0.180512	no change
c19588/f1p33/1941.p1;c347133/f1p10/700.p1;c117353/f1p12/1011.p1;c343660/f1p30/749.p1;c285528/f1p29/916.p1;c246394/f1p28/814.p1;c193453/f1p10/921.p1	30.7293	30.7516	30.8017	30.5427	29.916	30.5717	0.124141	0.718074	-0.417402	no change
c28157/f1p45/2454.p1	29.2728	29.2494	29.0877	29.2617	29.5387	29.8426	0.124428	0.71081	0.344376	no change
c34476/f1p90/2978.p1	30.3337	30.3744	30.346	30.1509	30.3217	29.9456	0.12469	0.759413	-0.211999	no change
c33152/f1p28/2190.p1;c41461/f1p34/2104.p1	30.0161	29.9613	29.5097	30.0383	30.1693	30.3493	0.124746	0.712038	0.356598	no change
c30572/f1p857/3393.p1;c228323/f1p32/1718.p1;c237206/f1p14/1820.p1;c21782/f1p452/1979.p1;c189032/f1p10/1771.p1;c186826/f1p13/1688.p1;c147890/f1p28/1889.p1;c34685/f1p1742/3320.p1;c13262/f1p151/2102.p1;c1294/f1p1970/4224.p1;c30295/f1p851/3355.p1;c236792/f1p9/1804.p1;c18466/f1p266/1795.p1;c117/f1p3783/6758.p1;c36086/f1p510/3351.p1;c21502/f1p1910/3351.p1;c19380/f1p228/1818.p1;c16742/f1p369/1839.p1;c15…	34.7128	34.8313	34.5775	34.0606	34.6061	34.4287	0.124827	0.710775	-0.34205	no change
c53337/f9p23/1492.p1	29.2135	29.4492	28.9708	28.675	28.892	29.0485	0.125273	0.710453	-0.339343	no change
c22169/f2p4/1149.p1;c29280/f1p4/3800.p1	25.7359	25.6106	25.9863	26.3711	0	0	0.125478	0.415768	-16.9872	no change
c2349/f1p23/5993.p1;c151221/f1p24/1857.p1;c10687/f1p21/1197.p1	24.9863	25.5414	25.0689	25.8207	25.4354	25.5409	0.126207	0.712741	0.400157	no change
c39853/f1p5/1765.p1	0	25.1763	0	24.53	24.5005	24.488	0.12725	0.432157	16.1141	no change
c7301/f1p4/1102.p1	27.175	27.4867	26.2047	27.9778	27.7347	27.5088	0.127429	0.772202	0.784988	no change
c2404/f1p237/4788.p1;c15518/f1p227/3128.p1;c33875/f1p211/2711.p1;c32342/f1p239/3893.p1;c15884/f1p189/2298.p2;c2752/f1p145/2092.p1;c46874/f1p76/1781.p1	26.7379	26.6975	27.0953	27.0733	27.0331	27.2274	0.127597	0.734182	0.267687	no change
c42425/f1p18/1271.p1;c37709/f1p21/2079.p1	25.7208	25.4374	25.9802	26.231	26.6699	25.8578	0.12819	0.736191	0.540115	no change
c2386/f1p100/2673.p1	28.7056	28.735	28.6643	28.6362	28.3873	28.6117	0.128309	0.793612	-0.156539	no change
c44241/f1p35/1993.p1;c12116/f1p36/1967.p1;c88119/f1p35/1907.p1;c150184/f1p31/1705.p1	27.9715	27.5538	27.3449	28.0787	28.1515	27.8316	0.128919	0.713181	0.397217	no change
c14697/f5p17/1518.p1	27.1166	27.5231	27.5792	27.6	27.7782	27.7288	0.128967	0.72493	0.29604	no change
c30142/f1p39/2758.p1;c257361/f3p38/1521.p1;c190822/f1p22/1616.p1;c36043/f1p36/2325.p2	30.8556	30.7212	30.7727	30.6749	30.4664	30.7142	0.129027	0.790041	-0.164667	no change
c30846/f1p26/2783.p1;c30737/f1p22/2750.p1	0	26.3267	0	25.4947	25.3599	25.6118	0.129571	0.433462	16.7133	no change
c13723/f1p81/2388.p1;c88894/f1p76/961.p1;c32253/f1p189/2432.p1;c85552/f1p210/1635.p1;c28083/f1p195/3009.p1;c244842/f1p150/897.p1;c132499/f1p188/901.p1	27.4237	27.5097	27.5916	26.7762	27.307	27.352	0.130173	0.711663	-0.363269	no change
c14458/f5p11/1094.p1	29.1151	29.0071	29.1408	29.2821	29.5677	29.1516	0.130173	0.744165	0.246131	no change
c22628/f1p49/3271.p1;c18533/f1p46/2070.p1	27.0947	27.6251	27.0387	26.7235	27.0873	26.437	0.130383	0.736131	-0.503561	no change
c75190/f3p31/1433.p1;c27104/f1p29/3122.p1	28.4036	28.0444	27.9672	28.1709	29.0182	28.9629	0.130464	0.746955	0.57891	no change
c2956/f1p138/4581.p1;c2579/f1p131/4139.p1;c36116/f1p125/3259.p1;c216193/f1p116/1768.p1;c1889/f1p73/2360.p1;c84/f1p49/7897.p1;c40242/f1p111/2408.p1;c2581/f1p80/2189.p1	28.4682	28.2011	28.4397	28.9554	28.6855	28.4402	0.131333	0.712432	0.324038	no change
c26025/f1p10/2230.p1;c18256/f6p12/1398.p1	27.6915	27.8135	27.241	27.1386	27.3444	27.222	0.132499	0.710642	-0.346987	no change
c23559/f1p36/2978.p1	28.7831	28.5086	28.9224	28.4933	28.1071	28.5607	0.132834	0.712851	-0.350974	no change
c2772/f1p28/4129.p1;c9677/f3p28/2364.p1;c29744/f1p26/3807.p1;c62905/f1p55/2306.p1	25.8381	26.0055	25.7752	26.0157	26.0951	26.5853	0.133124	0.71443	0.359125	no change
c2781/f15p16/1142.p1	25.9617	25.8886	26.1317	25.8554	25.8371	25.8779	0.133265	0.809827	-0.137187	no change
c466/f1p32/5070.p1;c1781/f1p35/4836.p1;c31880/f1p39/3342.p1;c7488/f1p34/1517.p1	30.3787	30.2217	30.1812	30.0359	30.2134	30.078	0.133449	0.798333	-0.151404	no change
c350505/f1p1/466.p1	27.5805	28.6886	26.4762	26.6295	26.4074	25.9548	0.134705	0.849565	-1.25118	no change
c1345/f1p27/3726.p1;c228519/f1p24/1609.p1	25.5949	26.408	26.0044	25.7865	25.2311	25.3757	0.13481	0.735382	-0.538013	no change
c21379/f2p19/2569.p1	26.4435	26.0716	26.2696	25.6402	26.2308	25.7032	0.13502	0.713212	-0.403466	no change
c2804/f1p86/4902.p1;c2955/f1p86/4287.p1;c2467/f1p86/4661.p1;c28825/f1p66/3815.p1;c3114/f1p69/3824.p1;c2792/f1p75/3797.p1;c35039/f1p67/2990.p1;c34132/f1p68/2989.p1	28.6554	28.861	28.9227	29.4849	29.0456	28.9433	0.135299	0.710811	0.344927	no change
c301928/f13p67/1254.p1;c52120/f1p26/1250.p1;c265174/f1p21/1220.p1;c40134/f1p19/1203.p1;c59767/f1p39/1421.p1;c18634/f1p62/2043.p1	31.177	31.1477	31.5106	30.9432	31.1093	31.0727	0.135395	0.74728	-0.236731	no change
c23837/f1p119/2932.p1;c13512/f1p66/3080.p1;c646/f1p123/5170.p1	30.4669	30.5527	30.6713	30.4239	30.4118	30.4941	0.135652	0.827979	-0.12038	no change
c222649/f2p12/1587.p1	0	0	25.3823	23.2168	24.9162	24.6704	0.135674	0.446137	15.807	no change
c97108/f2p8/938.p1;c257474/f4p9/997.p1	30.7119	30.6779	31.1818	30.6805	30.2705	30.4955	0.135831	0.709886	-0.375006	no change
c55710/f6p14/1278.p1	29.0028	29.064	29.1315	29.1511	29.5128	29.2005	0.135976	0.757324	0.221999	no change
c713/f1p1386/6073.p2;c15031/f1p174/2751.p1;c571/f1p1040/4518.p1;c5648/f1p483/4563.p1;c168/f1p493/4518.p1;c13966/f1p243/3495.p1;c654/f1p896/4522.p1;c690/f1p1829/5099.p1;c4/f1p1925/6609.p1;c26454/f1p919/2678.p1;c1879/f1p1051/3086.p1;c89004/f1p114/1862.p1;c3420/f1p49/2992.p1;c2453/f1p883/2456.p1;c140869/f1p120/1813.p1;c13459/f1p76/3727.p1;c110/f1p2858/6079.p1;c66100/f1p116/2162.p1;c28129/f1p140/1699…	29.8071	29.5633	29.8114	29.7548	30.1778	30.399	0.136347	0.71058	0.38323	no change
c98795/f1p0/885.p1	0	25.1735	0	23.4584	23.7222	24.8709	0.136445	0.447298	15.626	no change
c55926/f1p55/2354.p1;c12242/f1p83/2169.p1;c11579/f1p79/3934.p1;c33117/f1p83/2897.p1;c1904/f1p63/3594.p2	30.419	30.3226	30.4089	30.108	30.2379	30.3618	0.136558	0.802095	-0.147622	no change
c280055/f1p13/993.p1;c90945/f1p16/1282.p1	28.5607	28.8714	28.7107	28.3224	28.2312	28.6792	0.137123	0.720991	-0.303356	no change
c302527/f21p51/1549.p1;c28420/f4p51/1532.p1;c109621/f1p20/1603.p1;c86409/f1p17/1674.p1	32.3743	32.3084	31.9662	32.1018	31.8772	31.8164	0.137229	0.731255	-0.284515	no change
c293214/f1p2/901.p2	29.0815	28.6537	29.2867	28.4387	28.7368	28.6888	0.137373	0.710032	-0.385834	no change
c151153/f1p6/1431.p1	28.408	28.6688	28.6465	28.4363	28.3562	28.4422	0.137715	0.790703	-0.162853	no change
c36103/f1p47/3146.p1;c2430/f1p63/5021.p1	27.1997	27.7866	27.5327	27.6927	27.8831	28.0386	0.137742	0.711225	0.365116	no change
c32656/f1p57/2517.p1;c9405/f1p25/1304.p1;c191013/f1p60/1671.p1;c66711/f1p38/2031.p1	27.0221	26.8778	27.3313	27.2436	27.4458	27.9982	0.137765	0.727877	0.485442	no change
c50045/f1p7/953.p1	26.8105	26.6155	25.9711	27.3475	26.6747	27.1748	0.137819	0.749725	0.599942	no change
c19521/f1p53/2258.p1;c37547/f1p85/2042.p1	32.4185	32.4771	32.4413	32.8378	32.5569	32.5138	0.137969	0.768846	0.190531	no change
c33783/f1p155/3088.p1;c280342/f1p112/1910.p1;c23791/f1p144/3276.p1;c30555/f1p152/3122.p1;c16618/f1p248/3422.p2;c5490/f1p33/3199.p1;c40740/f1p107/3527.p1;c280701/f1p106/1958.p1;c27752/f1p152/3000.p1;c23227/f1p149/2869.p1;c21523/f1p142/2765.p1;c28596/f1p133/3126.p1;c2500/f1p139/2485.p1;c21699/f1p97/1999.p1;c158251/f1p41/1522.p1;c16408/f1p123/3204.p1	28.821	28.7381	28.7788	28.9986	28.9952	28.7751	0.138115	0.804807	0.143689	no change
c32636/f2p107/3240.p1	26.6974	27.078	26.9147	26.6963	26.7274	26.3233	0.1387	0.714902	-0.314316	no change
c29135/f1p155/2325.p1;c62117/f1p20/1753.p1;c4070/f1p50/3335.p1;c29527/f1p10/1132.p1;c15783/f1p6/873.p1;c81385/f1p28/888.p1	26.149	26.4105	26.3453	26.2703	25.7612	25.373	0.13918	0.734118	-0.50014	no change
c15653/f1p45/2962.p1;c23236/f1p45/3311.p1;c22275/f1p39/2109.p1	27.0141	26.4517	26.9669	27.4127	27.0793	27.1004	0.139346	0.710023	0.386556	no change
c81197/f1p2/1804.p1	26.4019	26.5219	26.6185	26.9563	26.5158	27.0984	0.139578	0.710329	0.342694	no change
c238204/f1p6/1194.p1	31.1067	30.9336	31.1687	30.8516	30.8071	31.0217	0.14046	0.778835	-0.176207	no change
c139451/f3p12/1528.p1;c27776/f1p181/3537.p1	29.2769	29.2518	29.3292	29.2363	28.9222	29.1639	0.141611	0.778194	-0.178472	no change
c2852/f1p75/4418.p1;c20785/f5p75/2783.p1;c17063/f1p67/3461.p1	25.832	26.5605	25.8844	26.239	27.0342	26.8386	0.141983	0.752608	0.611602	no change
c350329/f1p12/509.p1	27.2564	27.1771	26.7799	27.0114	26.4548	26.4365	0.142038	0.720658	-0.43691	no change
c104684/f15p20/1015.p1;c63311/f1p77/2339.p1	28.6794	28.7181	28.3645	28.7872	28.8148	28.7761	0.142164	0.762175	0.205338	no change
c33883/f1p31/865.p1;c27047/f1p62/2324.p1;c89230/f1p17/1584.p1	32.1259	31.8377	31.9145	31.6879	31.89	31.7161	0.142572	0.765442	-0.194658	no change
c36950/f1p5/2498.p1	26.684	26.3988	26.1354	26.751	26.5885	27.1966	0.142591	0.720868	0.439251	no change
c222765/f1p7/1583.p1	28.0581	28.4335	28.5178	28.7184	28.8471	28.4455	0.144396	0.709444	0.333868	no change
c282023/f1p4/1070.p1;c68942/f1p4/1088.p1	26.541	26.6834	26.5016	26.9095	26.5763	26.9284	0.145124	0.752656	0.229411	no change
c35617/f2p29/2654.p1;c63/f1p26/8872.p1	30.7961	30.5947	30.5984	30.7566	30.7811	30.9881	0.145357	0.778326	0.178857	no change
c9862/f4p13/1148.p1;c1229/f17p13/1062.p1	25.3165	25.9563	25.9949	26.1204	26.0992	26.2758	0.145663	0.716701	0.409213	no change
c112087/f1p12/1650.p1;c38465/f1p30/1636.p1;c151006/f1p39/1599.p1;c156613/f1p31/1754.p1;c232318/f1p5/1724.p1;c152996/f1p24/972.p1	32.1509	32.0763	32.0285	32.315	32.1205	32.6052	0.146025	0.737379	0.261636	no change
c45437/f2p17/1128.p1	31.0249	31.2658	30.977	30.7742	30.8364	31.0263	0.147277	0.75902	-0.210264	no change
c1387/f1p23/2214.p1;c111997/f1p10/1172.p1;c8572/f1p9/1686.p1	28.169	28.1345	28.2888	28.4963	28.5622	28.1936	0.147579	0.75772	0.219976	no change
c302862/f10p13/1008.p1;c39651/f1p12/1104.p1;c68231/f1p22/1908.p1;c1083/f1p12/4357.p1	28.6996	28.7976	28.5969	28.5855	28.6029	28.5935	0.14799	0.844086	-0.104098	no change
c266814/f1p18/1865.p1	28.3822	0	0	26.3741	26.4912	26.2029	0.148683	0.449258	16.8953	no change
c13428/f2p6/1675.p1;c91081/f1p3/1348.p1	29.2833	29.2217	29.1993	29.2565	29.2937	29.3313	0.149092	0.900434	0.0590655	no change
c46728/f1p5/1558.p1	26.6686	27.0649	26.6659	26.7889	25.9486	26.1177	0.149324	0.734878	-0.51469	no change
c896/f1p55/4111.p1;c27660/f1p51/2871.p1;c35945/f1p49/2164.p1	26.5305	25.6113	25.5616	26.9046	26.1456	26.7394	0.149391	0.761718	0.695414	no change
c27261/f1p39/2301.p1;c14314/f1p41/2997.p1;c267497/f1p24/1522.p1;c12215/f1p12/2183.p1	31.5082	31.6976	31.8079	31.5136	31.5672	31.3875	0.150579	0.776539	-0.181819	no change
c26446/f1p163/3573.p1;c235257/f1p61/1750.p1	28.8796	28.7642	29.1016	29.2827	28.981	29.1917	0.150613	0.746878	0.236661	no change
c91689/f2p6/1586.p1	27.5368	27.9031	27.9403	28.0088	27.972	28.4059	0.151199	0.709186	0.335497	no change
c28165/f1p41/3604.p1	28.2754	27.7729	27.9392	28.2982	28.2917	28.2001	0.151477	0.735504	0.267506	no change
c25912/f1p38/3072.p1;c228101/f1p27/2013.p1;c229316/f1p14/1962.p1	27.0742	27.1246	27.0335	27.1992	27.2451	27.7739	0.152419	0.711947	0.328637	no change
c69104/f1p31/1971.p1;c57459/f1p27/1910.p1;c19915/f1p33/2208.p1;c80270/f2p36/1978.p1;c9147/f1p22/2600.p1;c37711/f1p32/2041.p1	25.9962	25.3903	26.1831	25.5266	25.0772	25.4901	0.153018	0.730211	-0.491878	no change
c37749/f1p16/2079.p1	28.2774	27.945	27.8203	28.6757	28.5979	28.0423	0.153876	0.718633	0.424391	no change
c40523/f1p21/1980.p1;c235965/f1p25/1977.p1;c139483/f1p11/1186.p1;c120255/f1p21/2153.p1	29.0298	28.846	28.7988	28.8289	28.5648	28.7306	0.153932	0.775609	-0.183405	no change
c40558/f1p18/3441.p1	30.3418	30.1085	30.4046	30.2397	29.9687	29.698	0.154655	0.714809	-0.31616	no change
c183132/f1p2/1800.p1	26.1592	26.8159	26.7737	25.5188	26.3456	26.1594	0.154722	0.743698	-0.574953	no change
c233378/f2p121/1980.p1;c34999/f1p122/2675.p1;c1133/f1p94/4204.p1;c25504/f1p128/3297.p1;c33158/f1p117/3458.p1;c21440/f1p115/2135.p2;c230969/f1p129/1836.p1	30.0176	29.9018	30.2126	30.3394	30.1183	30.2564	0.156098	0.76512	0.194043	no change
c93626/f5p33/1211.p1;c15551/f1p33/2275.p1;c176617/f1p36/1262.p1;c273380/f1p23/1352.p1	29.3921	29.849	29.6785	29.3617	29.0665	29.5138	0.156517	0.71195	-0.325891	no change
c38364/f1p133/2030.p1;c183388/f1p15/1392.p1;c338251/f1p16/772.p1	29.5244	30.0201	29.3016	29.4092	29.1244	29.0781	0.156528	0.717193	-0.411459	no change
c135063/f3p6/1094.p1;c43608/f1p4/1099.p1	27.9934	27.9577	27.8765	27.9332	27.6748	27.4061	0.157272	0.734546	-0.271171	no change
c10541/f5p20/1699.p1;c81462/f1p39/1963.p1;c228795/f1p24/1527.p1	27.6246	27.1824	27.8901	28.0722	28.0114	27.7793	0.159053	0.709771	0.388583	no change
c27012/f1p228/3599.p1;c1398/f1p509/5186.p1;c2957/f1p314/3452.p1;c2214/f3p316/3700.p1;c24427/f1p296/2320.p1;c86497/f1p17/1410.p1;c29194/f1p312/3509.p2;c27448/f1p283/2264.p1;c40941/f1p253/3333.p2;c24429/f1p303/2990.p2;c182311/f1p221/1568.p1;c16754/f1p293/2715.p1;c30365/f1p62/2373.p1;c17324/f1p159/2511.p1	30.8714	31.1014	31.191	31.2444	31.5564	31.1596	0.159054	0.735714	0.265537	no change
c217994/f1p145/1025.p1;c164732/f1p204/942.p1;c94837/f1p381/1253.p2;c185066/f1p116/1802.p2;c107629/f1p22/976.p1;c706/f1p2734/5850.p1;c63933/f1p223/1483.p1	29.5157	29.4083	28.9421	28.7898	29.1657	28.2243	0.159117	0.741509	-0.562084	no change
c284064/f3p38/779.p1	28.1216	28.0504	28.0471	28.0531	28.6084	28.4041	0.160431	0.732387	0.282141	no change
c22433/f1p2/1336.p1	27.9987	27.9579	27.9677	27.97	27.9311	27.8967	0.160475	0.923803	-0.0421549	no change
c56196/f1p15/2178.p1	28.4835	28.4775	28.6226	28.7028	28.5944	28.5935	0.161439	0.847802	0.102383	no change
c42795/f4p126/2384.p1;c32366/f1p230/3352.p1	29.9217	29.8846	29.8466	29.901	29.9764	30.112	0.1617	0.837449	0.112139	no change
c2154/f1p70/4406.p1	27.2067	26.7638	26.9066	26.4722	26.6644	26.8585	0.161947	0.728976	-0.29399	no change
c30521/f2p18/1478.p1;c119499/f1p9/1522.p1	26.858	26.3467	25.9875	26.9559	26.6468	27.0076	0.162608	0.723433	0.472703	no change
c26726/f1p122/3247.p1;c23301/f1p124/3318.p1;c28511/f1p118/2541.p1	30.3101	30.6175	30.5062	30.4862	30.8981	30.8736	0.162891	0.7346	0.274721	no change
c90277/f1p15/1326.p1	28.487	28.5988	28.3936	28.6368	28.7657	28.5346	0.163044	0.797813	0.152555	no change
c14091/f1p98/3094.p1;c2633/f1p112/4371.p1;c27239/f1p110/3991.p1;c2251/f1p113/4672.p1;c735/f1p113/5681.p1	27.5071	27.2037	27.1658	27.6004	27.8071	27.3467	0.163125	0.729633	0.292548	no change
c284865/f1p22/858.p1;c283816/f4p28/844.p1;c2324/f1p22/4706.p1	26.8501	26.9354	27.3429	26.8027	26.8379	26.6705	0.164571	0.735594	-0.27246	no change
c257591/f13p105/1818.p1;c2517/f1p102/3161.p2;c224592/f1p103/1830.p1	26.8353	27.2793	26.4798	27.1524	27.2134	27.7474	0.165337	0.734651	0.506218	no change
c234881/f2p21/1550.p1	31.7494	32.0624	31.8723	31.7289	31.6907	31.7823	0.165425	0.791773	-0.160728	no change
c237213/f1p8/1291.p1	26.4864	25.3774	24.1526	26.7928	26.2217	26.5212	0.16618	0.832813	1.17307	no change
c203/f1p77/6519.p2;c1668/f1p78/5019.p1;c1749/f1p74/5343.p1;c2108/f1p82/4964.p1;c3222/f1p79/4061.p1	29.1761	29.2332	29.1712	29.4889	29.3054	29.2113	0.166487	0.808191	0.141733	no change
c60491/f1p96/1147.p1;c118159/f1p15/965.p1;c219867/f1p17/1185.p1	32.6905	32.8868	32.9123	32.8495	33.139	33.0662	0.166916	0.771265	0.188358	no change
c12266/f3p12/1885.p1	26.5616	26.2156	26.4627	26.3902	27.2457	27.9657	0.167013	0.766894	0.787245	no change
c2966/f1p503/4362.p1;c17414/f1p456/3848.p1;c27122/f1p224/2316.p1;c15312/f1p304/2884.p1;c236694/f1p439/2060.p1;c23543/f1p278/2488.p1;c40410/f1p302/3227.p2;c16080/f1p451/3383.p1;c2844/f1p507/4189.p1;c27881/f1p429/2860.p1;c22877/f1p457/3392.p1;c17764/f1p422/2908.p1	0	23.5273	23.9037	28.9613	29.5962	28.8454	0.167353	0.448482	13.324	no change
c135803/f4p2/980.p1	26.1999	26.3564	26.8846	26.2887	26.0899	25.7345	0.16771	0.720845	-0.442588	no change
c90934/f1p77/1635.p1;c2286/f1p293/3584.p1;c13784/f1p309/3120.p2;c108532/f1p14/1673.p1;c33128/f1p424/3034.p1;c279306/f1p65/1503.p1;c16716/f1p400/1984.p1;c118606/f1p2/1736.p1;c29499/f1p442/2562.p1;c142834/f1p40/1972.p1;c223701/f1p105/1476.p1;c34143/f1p465/2664.p1;c22473/f1p432/2382.p1;c2875/f1p871/2051.p1;c33208/f1p414/2185.p1;c230017/f1p32/1877.p1;c16514/f1p403/1941.p1	31.9206	31.683	31.8294	32.1265	31.9986	31.8458	0.167969	0.778428	0.179316	no change
c192199/f1p4/1393.p1	28.5581	28.6776	28.9082	28.5887	28.5293	28.4873	0.168233	0.778637	-0.17955	no change
c47325/f2p6/1072.p2	30.0945	29.9372	29.7581	29.901	29.467	28.9411	0.168535	0.728873	-0.493577	no change
c151731/f1p26/1988.p1;c25449/f1p25/3368.p1;c8799/f1p50/2124.p1	27.9863	27.8339	27.936	28.4561	28.2297	27.9047	0.16956	0.734551	0.278115	no change
c284337/f2p8/803.p1;c276597/f1p7/1231.p1	27.1914	27.3201	26.8261	26.412	26.9926	26.7992	0.169596	0.710421	-0.377945	no change
c149614/f1p5/1866.p3	0	0	27.4344	24.0664	24.9957	24.2458	0.169981	0.449805	15.2912	no change
c233791/f1p10/1411.p1;c28515/f1p11/1439.p1;c2966/f1p7/2472.p1	28.8165	28.5754	28.9677	28.7245	28.4218	28.4744	0.170339	0.744824	-0.2463	no change
c26498/f2p11/1023.p1	28.2501	27.547	28.2065	29.1502	29.0662	27.9847	0.170385	0.763308	0.732509	no change
c294/f1p39/5809.p1;c1447/f1p334/3905.p1;c177456/f1p35/1893.p1;c86377/f1p14/1719.p1;c36944/f1p36/2356.p1;c176013/f1p24/1198.p1	30.6991	30.7187	30.0461	31.6804	30.8852	30.7361	0.170463	0.75104	0.612627	no change
c1611/f1p88/4822.p1;c9108/f3p87/2704.p1;c92416/f1p124/1943.p1	28.2347	28.1194	28.1473	28.0762	27.975	28.1469	0.171594	0.848821	-0.101102	no change
c24926/f2p30/3454.p1	27.9473	27.9933	28.0104	28.3448	28.4054	27.938	0.171991	0.744335	0.245778	no change
c270621/f1p22/1807.p1;c15628/f1p58/3387.p1	28.3876	28.6266	28.3208	28.6962	28.5708	29.3524	0.174323	0.719434	0.428129	no change
c4112/f1p13/2025.p1;c5732/f1p91/2272.p1	30.8221	31.0748	31.2308	30.5059	31.0565	30.4216	0.175596	0.710233	-0.381256	no change
c29533/f1p73/3029.p1;c1840/f1p87/5180.p2;c29546/f1p76/3911.p2;c4/f1p77/14134.p1;c16718/f1p76/3449.p1	26.4335	26.4174	25.9873	25.0206	25.5866	26.288	0.176068	0.7547	-0.647661	no change
c17137/f1p49/2821.p1;c62764/f1p44/1310.p1;c135669/f26p48/1254.p1	28.6785	28.4906	28.2818	28.2744	28.3129	28.2975	0.176515	0.771609	-0.188711	no change
c23229/f4p32/1680.p1;c217077/f1p33/1857.p1;c25057/f1p32/2429.p1;c23850/f1p9/1676.p1	30.2555	30.2051	30.1299	30.1696	30.061	30.1232	0.176956	0.871699	-0.0789019	no change
c35227/f1p184/2878.p1;c21707/f1p177/2451.p1;c257882/f1p56/1747.p1;c40948/f1p136/2491.p1;c17493/f1p156/2438.p1;c157901/f1p35/1660.p1;c1386/f1p1323/4350.p3;c121133/f1p50/1795.p1;c184331/f1p9/1795.p1;c30581/f1p184/3463.p1;c24187/f1p176/2378.p1;c268215/f1p28/1743.p1;c10988/f1p179/1820.p1;c23247/f1p36/1163.p1;c59123/f1p47/1749.p1;c266148/f1p6/1747.p1;c153494/f1p61/1731.p1	28.8278	28.6317	28.4509	29.2964	29.5768	28.5804	0.178884	0.734767	0.514406	no change
c36301/f2p8/1413.p1	28.0656	28.2418	28.1929	27.8446	28.098	28.0828	0.179477	0.793683	-0.158321	no change
c58500/f1p32/2055.p1	26.6002	26.4097	26.1555	25.0122	25.9023	26.2962	0.179535	0.754934	-0.651541	no change
c79544/f2p30/1054.p1;c70397/f1p22/1031.p1	27.2148	26.1128	25.7985	25.8031	25.3775	25.7562	0.180224	0.761463	-0.729778	no change
c66232/f2p4/1343.p1	29.4097	29.5645	29.4982	29.4762	29.3566	29.3334	0.180544	0.848872	-0.102035	no change
c30420/f1p0/2214.p1	26.1783	26.3532	26.7677	24.6787	26.1582	26.0205	0.181066	0.771553	-0.813956	no change
c303083/f14p16/1165.p1	30.1381	29.8734	29.8001	30.0083	30.2218	30.1667	0.182159	0.765443	0.195082	no change
c30133/f1p30/2143.p1	29.5892	29.5583	29.2761	28.9326	29.4301	29.2147	0.182538	0.73315	-0.28207	no change
c117532/f2p12/1202.p1	27.1121	26.6413	27.3021	27.1137	27.5125	27.6639	0.183123	0.713504	0.411561	no change
c11181/f4p8/1274.p1;c119677/f1p6/1190.p1;c216620/f1p6/1186.p1	31.4499	31.5681	31.6022	31.6068	31.6491	31.5991	0.183127	0.872195	0.0782998	no change
c261745/f1p3/1098.p1	26.4057	26.7432	26.3093	26.2335	26.3816	25.83	0.184544	0.70926	-0.337692	no change
c37361/f2p126/2076.p1;c32682/f1p133/2870.p1;c32001/f1p127/2891.p1;c16591/f1p115/2521.p1;c26421/f1p97/2556.p1	31.7396	31.7881	32.0221	31.9965	31.9672	32.0089	0.184919	0.80979	0.140908	no change
c1816/f1p32/5026.p1;c1733/f1p31/4659.p1;c32305/f1p31/3359.p1	27.4943	27.0538	26.9353	26.9939	26.7695	26.8484	0.186258	0.729673	-0.290552	no change
c987/f20p25/1117.p1;c70949/f1p12/1674.p1	36.2407	36.2343	36.3031	36.248	36.4377	36.3808	0.186326	0.854101	0.0961494	no change
c24039/f1p16/3478.p1;c2847/f1p15/4440.p1	27.7575	27.9801	27.5364	28.7276	28.1547	27.8096	0.18645	0.724501	0.472644	no change
c29593/f5p14/1344.p1	27.6255	27.8479	27.2617	27.6875	28.351	27.9303	0.186652	0.713682	0.411267	no change
c235762/f1p57/1935.p1	28.4494	28.8208	28.7635	28.569	28.4476	28.4292	0.187809	0.764851	-0.195937	no change
c303895/f4p80/1148.p1	25.3893	24.7103	25.2685	25.9231	25.1958	25.6668	0.188539	0.723807	0.472563	no change
c4337/f1p16/1312.p1;c58798/f1p10/1897.p1;c21778/f1p11/1226.p1;c22105/f1p3/1131.p1;c19346/f1p17/2041.p1	27.9191	27.3764	27.4541	27.1561	27.4799	27.1653	0.189272	0.716631	-0.316121	no change
c111611/f1p3/1108.p1	27.1164	26.7575	27.0684	26.4061	26.7313	26.9183	0.189602	0.728857	-0.295528	no change
c302881/f4p10/1002.p1	29.6683	29.7636	29.6987	29.6854	30.0945	29.9282	0.189854	0.768645	0.192502	no change
c215803/f3p19/1922.p1;c244946/f1p14/882.p1	27.898	28.2304	27.9949	28.6161	28.4836	28.01	0.190372	0.711662	0.328823	no change
c196330/f1p42/1315.p1;c7393/f1p68/1697.p1;c9978/f2p61/1559.p1;c57002/f1p33/1345.p1;c13584/f2p61/1195.p1;c11138/f1p45/3010.p1;c45664/f1p62/1093.p1	26.3807	26.7567	25.9763	25.9692	25.9465	26.1078	0.190634	0.712125	-0.363412	no change
c36283/f1p2/2257.p1	27.5249	27.3298	26.9968	27.1954	26.2813	26.911	0.19172	0.726464	-0.487963	no change
c81649/f1p16/2024.p1;c277405/f1p13/1807.p1;c38482/f1p12/1967.p1	28.8938	28.848	29.4949	29.497	29.2174	29.71	0.192067	0.71147	0.395887	no change
c32794/f1p17/3013.p2;c70075/f1p10/1980.p1;c35588/f1p16/3077.p1;c31391/f1p17/3179.p1;c64387/f1p10/2003.p1;c81843/f1p12/1973.p1;c34095/f1p17/2167.p1;c27581/f1p17/3046.p1	26.5543	26.8794	26.7676	27.2798	26.6799	27.2852	0.192752	0.709944	0.347866	no change
c15460/f1p277/3239.p1;c1160/f1p228/3748.p1;c33385/f1p264/3582.p1;c32204/f1p292/3649.p1;c11958/f1p251/2589.p1;c3178/f1p251/3735.p2;c23234/f1p283/3495.p1;c34885/f1p287/3046.p1;c2756/f1p210/3002.p1;c5575/f1p1002/2305.p1;c40791/f1p208/3238.p1;c28557/f1p272/2722.p1;c17392/f1p195/2227.p1;c1457/f1p150/2256.p1	32.2867	32.2312	32.0344	32.0971	31.9542	32.0831	0.192856	0.810674	-0.139273	no change
c36106/f1p29/3191.p1	25.8094	25.5481	25.7397	25.574	25.6303	25.3538	0.193068	0.778247	-0.179701	no change
c1446/f1p90/4706.p1;c29028/f1p96/3283.p1	27.4498	27.4051	27.1193	27.7975	27.9371	27.2859	0.193499	0.710519	0.348777	no change
c14520/f15p25/1167.p1;c10295/f3p25/1172.p1	30.7732	30.5988	30.5177	30.1375	30.376	30.6266	0.193594	0.744384	-0.249856	no change
c46021/f2p38/1170.p1	30.83	31.0531	30.6579	31.0143	31.1746	30.9642	0.193886	0.764022	0.204037	no change
c61346/f1p27/1318.p1;c31653/f1p412/2158.p1;c22752/f1p346/2779.p1;c145519/f1p121/1431.p1;c26866/f1p417/2259.p1;c45649/f1p0/1030.p1;c263523/f1p74/1397.p1;c1817/f1p412/2055.p1;c42631/f1p45/1750.p1	31.3143	30.9566	31.4242	31.046	31.0166	30.9631	0.194321	0.75869	-0.223118	no change
c40508/f1p5/2274.p1;c40063/f1p4/2090.p1;c302550/f1p5/1171.p1;c16481/f1p8/2231.p1;c157519/f1p4/1609.p1;c268271/f1p3/1817.p1;c29320/f1p7/2263.p2;c263381/f1p4/1748.p1	25.427	25.7895	25.817	26.4943	26.7761	25.567	0.194559	0.747618	0.601238	no change
c155914/f1p32/1619.p1;c35649/f1p16/2674.p1;c34869/f1p15/2235.p2;c289198/f1p14/920.p1	29.4177	29.4192	29.339	29.3567	29.6162	29.6913	0.195312	0.791735	0.162748	no change
c303271/f10p11/978.p1	32.2672	32.2708	32.047	32.1003	32.1128	31.9546	0.196204	0.810638	-0.139092	no change
c39136/f1p86/2069.p1;c15542/f1p75/2805.p1;c1306/f1p72/2610.p1;c281977/f1p39/1547.p1;c218446/f1p55/1711.p1;c16746/f1p72/2217.p1;c120767/f1p34/1275.p1	30.9334	30.9193	30.9498	30.7409	30.8304	30.9489	0.197085	0.85635	-0.094101	no change
c258403/f4p18/1619.p1	29.3634	29.6114	29.5928	29.389	29.1871	29.4612	0.197126	0.780238	-0.176792	no change
c79704/f5p6/1079.p1	25.5277	25.8216	25.9205	26.3849	25.7457	26.165	0.197543	0.710565	0.341939	no change
c218767/f1p60/1642.p1;c268132/f1p9/1758.p1	27.9723	28.476	28.2642	28.3037	28.6172	28.6258	0.198084	0.73467	0.278056	no change
c21230/f2p133/2728.p1	29.7012	29.4236	29.1708	29.442	28.8753	28.8156	0.198275	0.710535	-0.387568	no change
c219964/f2p31/1640.p1	27.0811	27.3336	27.4655	27.4979	27.5963	27.3804	0.199154	0.765747	0.198075	no change
c278983/f1p17/1608.p1;c152012/f1p20/1646.p1	31.1483	31.4292	31.2495	31.1081	31.2318	30.8773	0.199608	0.763201	-0.203265	no change
c27231/f1p29/1525.p1;c192700/f1p36/1942.p1;c122377/f6p36/1812.p1;c139421/f1p36/1873.p1	25.0632	25.4576	25.4974	25.2384	24.6353	25.0931	0.199872	0.71121	-0.350483	no change
c33881/f1p429/3669.p1;c24808/f1p417/3677.p1;c34978/f1p315/3468.p1;c26567/f1p385/3233.p1;c26043/f1p400/3215.p1;c21120/f3p405/3160.p1;c17327/f1p411/3494.p1;c22462/f1p16/2139.p1;c35633/f1p423/3899.p1;c25822/f1p329/2231.p1	30.3106	30.6707	29.9499	29.7948	30.2519	29.4478	0.199919	0.723722	-0.478874	no change
c133355/f1p3/958.p1	25.4605	25.455	25.824	25.6588	26.4203	25.8518	0.200145	0.711853	0.397126	no change
c10555/f1p61/2428.p1	27.4533	27.8178	27.8016	26.6112	27.5108	27.4902	0.20218	0.725209	-0.486849	no change
c2712/f1p15/3496.p2;c118024/f1p31/1657.p2;c350048/f1p7/785.p1;c180857/f1p26/865.p1;c284022/f3p31/916.p1;c262308/f1p9/1043.p1;c109154/f1p62/927.p1;c104940/f30p74/908.p1;c284154/f3p27/834.p1;c28847/f1p54/2659.p1;c289905/f1p21/913.p1;c6482/f1p72/1003.p1;c56311/f1p36/1062.p2;c80468/f1p20/1445.p2;c296822/f1p35/859.p1	30.8675	30.7111	30.6819	30.9776	30.7448	31.2298	0.202516	0.754847	0.230581	no change
c30811/f1p27/2664.p1;c27274/f1p28/2953.p1;c15360/f1p28/3394.p1	32.2098	32.4478	32.4885	32.1796	32.246	32.2953	0.202733	0.80897	-0.141729	no change
c185275/f1p61/1505.p1	26.9977	28.0736	26.7158	27.9602	28.102	27.6914	0.202797	0.754663	0.65553	no change
c58349/f1p21/1587.p1	26.6851	26.974	26.8856	26.4764	26.5357	26.8621	0.203584	0.759088	-0.223537	no change
c109801/f1p33/1109.p1;c118935/f1p13/1257.p1;c231919/f1p9/1468.p1;c19223/f1p421/2067.p1;c2562/f1p414/2110.p1;c43567/f1p36/1286.p1;c267277/f1p47/1150.p1;c15916/f1p304/2712.p1;c261337/f2p14/1094.p1;c113815/f1p41/1504.p1;c91217/f1p289/1240.p1;c58287/f1p28/1462.p1;c93546/f1p16/906.p1	27.1706	23.6948	24.088	26.7253	26.5521	26.6765	0.204323	0.867988	1.66688	no change
c24108/f1p54/3057.p1;c151395/f1p53/1554.p1;c273320/f1p34/1257.p1	30.0139	30.1148	29.991	30.2027	30.038	30.1633	0.204386	0.855004	0.0947393	no change
c16738/f1p1/2446.p1	27.9002	27.4944	27.7464	28.3235	27.769	27.9608	0.204962	0.724216	0.304091	no change
c2476/f1p58/4384.p1;c70352/f1p48/2226.p1;c8774/f1p59/2334.p1	26.607	26.3728	26.0877	26.4885	27.1	26.5776	0.205873	0.712483	0.366199	no change
c2819/f1p27/2297.p2;c16196/f1p21/881.p1	29.3478	29.515	29.5671	29.3163	29.0172	29.4474	0.206163	0.75917	-0.216301	no change
c13068/f2p25/1739.p1;c23101/f1p17/3041.p1	26.4421	25.9279	26.4304	26.9988	26.504	26.4183	0.206295	0.711599	0.373603	no change
c109209/f1p40/1754.p1;c32241/f1p371/2909.p1;c2433/f1p453/3406.p1;c16964/f1p843/3282.p1;c93709/f1p1/1617.p1;c57955/f1p27/2111.p1;c28693/f1p846/3041.p1;c249774/f2p106/1751.p1;c24932/f1p560/2188.p1;c21888/f1p375/3102.p1;c17832/f1p308/1920.p1;c176918/f1p34/1749.p1;c34276/f1p477/2075.p1;c1528/f1p1143/4229.p1;c90689/f1p0/1371.p1;c108691/f1p718/2193.p1;c147319/f1p7/1558.p1;c269894/f1p58/1742.p1;c35237/f…	30.0581	30.4052	30.9828	30.8507	31.1548	30.7696	0.206434	0.720794	0.443001	no change
c273549/f1p8/1926.p1	28.0434	28.2352	28.7904	28.0912	27.809	28.0802	0.208531	0.711386	-0.36286	no change
c33066/f1p108/2371.p1;c34672/f1p55/2784.p1	28.6228	28.8145	28.7362	28.5295	28.6016	28.7042	0.208588	0.837619	-0.112736	no change
c153288/f1p59/1845.p1;c15559/f1p50/2756.p1	28.48	27.6447	28.466	27.373	27.8513	27.91	0.208752	0.725797	-0.485432	no change
c342280/f1p5/649.p1;c338984/f1p4/649.p1;c350126/f1p4/520.p1	29.2839	29.0437	28.7418	29.6378	29.3111	29.1083	0.20877	0.711523	0.329261	no change
c59290/f1p3/1375.p1	25.573	25.3429	25.6786	25.347	25.259	24.029	0.209177	0.753269	-0.653133	no change
c301938/f13p28/1682.p1;c222849/f1p15/1624.p1	32.3101	32.0853	32.0724	32.2179	32.2724	32.5264	0.20937	0.776352	0.182959	no change
c1330/f7p15/1129.p1	29.6418	29.2503	29.2229	29.2537	29.1668	29.0089	0.209814	0.757445	-0.228544	no change
c117698/f1p128/1616.p1	30.2381	29.6271	30.3173	29.6557	29.952	29.2188	0.212224	0.721222	-0.452021	no change
c26335/f1p84/3277.p1	28.6203	28.2841	27.8654	28.6919	28.3694	28.8844	0.213277	0.709949	0.391972	no change
c36152/f1p100/3412.p2;c27085/f1p122/2602.p1;c38091/f1p118/2038.p1;c44822/f1p63/1009.p1	29.133	28.8725	29.3588	28.5336	27.866	29.1756	0.213334	0.74473	-0.596392	no change
c21068/f3p100/2538.p1	0	21.3865	24.7075	26.5381	27.1953	26.6642	0.213866	0.443628	11.4345	no change
c265261/f1p6/1504.p1	26.7612	26.7299	26.8985	26.7025	26.6183	25.8557	0.214451	0.711706	-0.40431	no change
c1879/f1p47/5630.p1;c6766/f1p49/4181.p1;c33815/f1p56/3602.p1;c3730/f1p22/2713.p1	28.2346	28.1017	27.9734	28.1175	28.3168	28.322	0.214897	0.80238	0.148833	no change
c217098/f1p17/1747.p1;c34801/f1p17/2630.p1;c25111/f1p17/2557.p1	27.6459	27.3859	27.2245	27.4612	26.84	26.9525	0.215147	0.711106	-0.334193	no change
c193010/f1p3/1433.p1	25.9355	26.2644	26.0673	25.8444	25.9344	26.0143	0.215321	0.794436	-0.158026	no change
c33600/f1p109/3503.p1;c28063/f1p110/3694.p1;c36823/f1p104/3514.p1	31.2177	31.3808	31.6024	31.0082	31.3441	31.1969	0.215821	0.758868	-0.217244	no change
c34900/f1p108/3218.p1;c284/f1p111/5569.p1;c1702/f1p104/4686.p1	29.6675	29.6966	29.8931	29.8328	30.0781	29.8261	0.216365	0.793156	0.15995	no change
c2810/f1p36/4820.p1	31.4001	31.5291	31.4757	31.6473	31.4728	31.5608	0.216492	0.859338	0.0919991	no change
c216647/f1p22/1258.p1	29.028	28.5686	29.18	28.765	28.4885	28.6427	0.217004	0.730168	-0.293505	no change
c6716/f5p12/1206.p1;c85281/f1p13/1291.p2	28.6635	28.614	28.662	28.2466	27.8972	28.7322	0.21786	0.710727	-0.35448	no change
c20838/f4p145/3670.p1;c471/f1p121/4573.p1	29.2724	29.3102	29.6953	29.3903	29.0599	29.0673	0.218017	0.743348	-0.253421	no change
c303607/f5p82/1825.p1	31.2989	31.1143	31.4263	31.2585	31.0461	31.0169	0.218267	0.783933	-0.172658	no change
c8174/f2p0/1611.p1	29.3158	29.5533	29.5904	28.9995	29.4687	29.2852	0.218422	0.749836	-0.235373	no change
c65782/f3p30/1120.p1;c10386/f1p79/2289.p2	29.3435	28.8792	28.7405	28.7835	28.6454	28.7205	0.219798	0.735178	-0.271247	no change
c103671/f1p3/854.p1	29.7986	29.9693	30.1641	29.7022	29.9697	29.3301	0.219951	0.721192	-0.310005	no change
c22407/f3p9/1421.p1;c87850/f2p9/1377.p1	28.2796	28.3229	28.5067	28.2423	28.3375	28.1283	0.220716	0.815865	-0.133694	no change
c27048/f1p118/3074.p1;c37954/f1p92/2067.p1;c33713/f1p97/2696.p1	29.2353	28.9231	28.5517	28.2619	28.9141	28.2576	0.221796	0.716455	-0.42551	no change
c26357/f1p48/2866.p1;c30662/f1p42/3159.p1;c1961/f1p49/4348.p1;c25221/f1p47/3385.p2;c2639/f1p44/2496.p1;c22481/f1p48/3456.p1	25.4406	25.5385	25.7926	24.8359	25.1847	25.6421	0.222108	0.714117	-0.369682	no change
c28371/f1p17/2036.p1;c33620/f1p18/2392.p1	30.0176	30.2344	30.332	29.6704	30.089	30.095	0.22237	0.747387	-0.2432	no change
c40490/f1p68/2467.p1;c29055/f1p67/2541.p1;c228659/f1p70/1937.p1;c16311/f1p29/2498.p1	29.8887	29.749	30.1463	30.2627	29.9613	30.2022	0.222524	0.758973	0.21408	no change
c27332/f1p77/3640.p1;c2073/f1p53/4336.p1	27.4016	27.6594	27.4972	27.2432	27.5411	27.2214	0.22256	0.777106	-0.18417	no change
c111320/f1p15/1464.p1;c10476/f1p14/2343.p1;c114453/f1p13/1344.p1	30.0798	30.016	29.929	29.9822	29.7891	29.938	0.222961	0.843864	-0.10516	no change
c15930/f1p288/3514.p1;c27720/f1p281/2622.p1;c24223/f2p217/2640.p1	27.6897	27.5793	28.1021	27.9072	28.2898	28.0172	0.224056	0.734701	0.281034	no change
c70921/f1p2/1154.p1	26.765	26.4776	26.1333	25.6135	26.4911	25.9122	0.224682	0.721174	-0.45302	no change
c20903/f3p139/3285.p1;c15572/f1p30/2230.p1	27.6162	27.2783	27.8269	28.0527	27.5969	27.9959	0.224699	0.724086	0.308005	no change
c36524/f1p41/1533.p1;c2063/f1p36/2201.p2	27.1559	25.5296	26.0317	25.526	25.6661	25.4519	0.227213	0.759965	-0.691056	no change
c29182/f1p21/2494.p1;c14718/f3p19/1284.p1;c35868/f1p28/3274.p1;c35548/f1p17/2351.p1	28.2616	28.4992	28.4203	28.111	28.1288	28.4204	0.228531	0.783786	-0.173624	no change
c176928/f1p39/1691.p2;c34083/f1p346/2460.p2	32.4311	32.3386	32.1172	32.2877	32.6122	32.5777	0.228997	0.765276	0.196898	no change
c97076/f1p2/857.p1	30.4183	30.7563	30.5462	30.7215	30.6954	30.724	0.229827	0.81093	0.14007	no change
c36623/f1p28/2866.p1;c5193/f1p20/4052.p1;c23561/f1p29/3779.p1;c906/f1p24/4554.p2	25.8159	24.8537	25.445	0	23.4044	21.0966	0.230231	0.441064	-10.5378	no change
c179273/f1p34/1642.p1;c212205/f6p38/1853.p1;c30196/f1p38/2866.p1;c33129/f1p40/2065.p1;c22188/f1p25/3545.p1;c122530/f1p35/1965.p1	29.7917	29.877	29.7932	30.2664	30.0407	29.7718	0.230912	0.764523	0.205691	no change
c90774/f1p4/1155.p1	28.4737	28.7322	28.5879	28.5903	28.889	28.8059	0.231583	0.79193	0.163801	no change
c92831/f1p16/1095.p1;c63584/f1p28/1177.p1;c115154/f1p14/1254.p1	24.8762	25.5703	25.1567	25.288	26.5142	25.5804	0.231774	0.743043	0.593173	no change
c227716/f1p25/1864.p1;c14030/f8p26/1522.p1;c39034/f1p92/2020.p1	27.2266	27.4708	27.3717	26.5273	27.3707	27.0842	0.232215	0.712409	-0.362327	no change
c27840/f1p33/2640.p1;c35445/f1p65/3693.p1	32.8018	32.6933	32.5395	32.6357	32.4508	32.5554	0.232347	0.814999	-0.130863	no change
c9782/f1p56/2156.p1;c60345/f1p44/2142.p1;c16137/f1p52/2634.p1	25.5871	26.2911	26.9879	26.0347	25.2058	25.6475	0.233264	0.75264	-0.659372	no change
c29303/f3p23/1116.p1	28.4252	28.3196	28.573	28.6138	28.4419	28.7357	0.233311	0.794569	0.157869	no change
c26759/f1p47/2323.p1	25.4285	25.3921	25.833	25.2838	25.0177	25.5093	0.233525	0.734714	-0.280923	no change
c278913/f1p12/1218.p1;c19272/f2p1/1461.p1	27.9595	28.0178	27.8412	27.709	27.7763	26.2989	0.234169	0.756344	-0.678072	no change
c195370/f1p11/1689.p1	27.1026	27.1912	27.2716	26.943	27.1546	27.1238	0.2349	0.834904	-0.114674	no change
c31934/f1p86/2451.p1;c23643/f1p86/2402.p1;c33567/f1p79/4117.p1;c17140/f1p82/2798.p1;c35802/f1p97/2473.p1	26.0549	0	25.0239	28.587	29.2424	28.9486	0.235041	0.442342	11.8997	no change
c28724/f6p9/1175.p1	28.9082	29.068	28.7739	28.9781	29.0423	29.1311	0.235309	0.815185	0.133837	no change
c224430/f1p8/1211.p1	26.6387	26.2474	26.7829	24.2297	26.5484	25.9187	0.235646	0.797111	-0.990723	no change
c21250/f2p107/3993.p1	29.9229	29.9467	29.64	29.6138	29.8316	29.4067	0.236084	0.758747	-0.219166	no change
c24568/f1p22/2608.p1;c35959/f1p15/2980.p1;c15987/f1p15/3136.p2	24.6333	24.6325	24.5863	24.5731	24.5411	24.107	0.236407	0.760236	-0.210306	no change
c44043/f1p3/1144.p1;c12491/f1p3/1162.p1	26.0913	26.045	26.377	26.5213	26.4432	26.1692	0.237166	0.76466	0.206809	no change
c2795/f1p103/4636.p1;c23842/f1p96/2545.p1;c35898/f1p87/3820.p1;c24256/f1p88/3012.p1;c28591/f1p96/3702.p1;c5273/f1p91/2310.p1;c635/f3p81/2123.p1;c28461/f1p94/2773.p1	28.5555	28.4161	28.2839	28.4818	28.6566	28.5127	0.237847	0.814418	0.131886	no change
c181657/f1p155/1805.p1;c106992/f3p58/1163.p1;c281406/f1p12/1066.p1;c118165/f1p9/1199.p1;c88811/f1p13/1065.p1;c174076/f1p51/1128.p1	28.784	29.0773	28.4612	28.8446	28.2147	27.8138	0.238215	0.724241	-0.483158	no change
c135218/f3p8/1008.p1	25.7736	24.9835	25.833	26.4288	25.6228	26.0317	0.23823	0.72619	0.49773	no change
c34198/f1p49/3869.p1;c21152/f2p104/3319.p1;c635/f1p91/5718.p1	26.9366	26.681	26.7378	26.9407	26.8976	26.8551	0.238355	0.836858	0.112654	no change
c29586/f1p72/3215.p1;c1418/f1p73/4569.p1;c29345/f1p81/3222.p1	28.4999	28.7483	28.6038	28.7252	28.6546	28.865	0.239779	0.814668	0.130952	no change
c31285/f1p145/3135.p1;c303059/f51p147/1832.p1;c23352/f1p144/2835.p1;c22135/f1p143/2946.p1;c24216/f1p144/3136.p2;c40773/f1p54/3480.p1	31.4107	31.1724	31.4326	31.1901	31.2427	31.232	0.240179	0.833764	-0.116955	no change
c9641/f1p917/2942.p1;c2177/f1p572/3860.p1;c18680/f1p813/2352.p1;c90287/f1p0/1370.p1;c88748/f1p23/1456.p1;c57248/f1p100/1824.p1;c26681/f1p705/2863.p1;c20001/f1p8/1601.p1;c179832/f1p0/1296.p1;c150844/f1p25/1600.p1;c3954/f1p460/2496.p2;c2132/f1p192/3046.p1;c15678/f1p513/2733.p1;c25297/f1p74/1312.p1;c112149/f1p21/1393.p1;c14335/f1p547/2121.p1;c2093/f1p449/3126.p1;c41805/f1p8/1668.p1;c145952/f1p21/163…	28.6699	28.63	28.6578	28.1928	28.5564	28.6395	0.240349	0.772832	-0.189672	no change
c254882/f1p14/846.p1	27.5952	27.112	28.2555	28.5947	27.8331	28.173	0.241934	0.739036	0.546042	no change
c156298/f1p15/1981.p1;c31878/f1p13/2495.p1;c27356/f1p15/3443.p2	29.1645	29.6764	29.3705	28.9502	29.383	29.0677	0.242179	0.735894	-0.270138	no change
c183631/f3p17/1691.p1;c22806/f1p17/2935.p2	28.055	27.9919	27.4463	28.0277	28.2488	28.0585	0.24335	0.734682	0.280601	no change
c20885/f3p83/3737.p1	29.5969	29.6284	29.8378	30.1387	30.0158	29.6206	0.243407	0.749363	0.237347	no change
c16887/f1p39/2327.p1;c36865/f1p58/2936.p1	24.6575	24.4593	0	27.4551	27.4181	27.7802	0.243868	0.438529	11.1789	no change
c2529/f8p16/1434.p1;c118203/f1p14/1942.p1	25.72	25.2581	25.7869	25.6742	26.4148	25.8248	0.244	0.708878	0.382923	no change
c90925/f8p16/1689.p1	28.7138	28.6602	28.3748	28.108	28.1781	28.647	0.244048	0.735308	-0.271925	no change
c35203/f1p14/2472.p1	25.3899	25.7653	25.2767	24.8818	24.9197	25.5536	0.24438	0.710982	-0.358926	no change
c275345/f1p4/1406.p1	27.2928	27.4809	27.9316	27.1427	27.321	27.4064	0.245723	0.735861	-0.278384	no change
c190781/f5p18/1771.p1	25.3761	24.547	24.7412	24.6949	26.0287	25.9903	0.247368	0.755225	0.683199	no change
c39737/f2p17/2073.p1;c88407/f1p17/1454.p1	28.0116	28.209	27.7085	27.1365	26.8682	28.1906	0.249199	0.738952	-0.577934	no change
c25231/f1p91/2454.p1;c121142/f1p89/1560.p1	28.6236	28.7698	28.3709	29.0464	28.7363	28.6539	0.250482	0.757862	0.224119	no change
c30995/f1p47/3363.p1;c18131/f1p24/2067.p1	27.7918	28.2361	27.4237	27.1827	27.3517	27.7523	0.250617	0.709971	-0.388305	no change
c65298/f1p7/1204.p1	27.0351	27.6135	27.4214	26.5869	27.0963	27.2956	0.250697	0.712677	-0.363728	no change
c154746/f1p6/1959.p1;c33290/f1p6/3281.p1;c89335/f1p5/1915.p1	27.2892	27.2882	27.4328	27.482	27.3296	27.4784	0.250738	0.857141	0.0932414	no change
c16207/f1p77/2947.p1;c23275/f1p122/2434.p1;c277238/f1p63/1426.p1	31.7359	31.8643	31.6383	31.5847	31.5896	31.7348	0.251164	0.83961	-0.109797	no change
c13790/f4p3/1282.p1	29.0889	29.064	29.4176	29.0535	29.1029	28.8845	0.251263	0.780655	-0.176528	no change
c19449/f2p15/1466.p1	26.8593	27.1363	26.9832	27.4021	27.089	27.0429	0.252086	0.776794	0.185065	no change
c27748/f3p19/1260.p1	27.2434	27.8907	28.0845	27.9813	28.5533	27.9647	0.252543	0.717505	0.426877	no change
c138754/f1p25/1772.p1	27.501	27.396	27.3521	27.4361	26.9873	27.2718	0.252894	0.776785	-0.184636	no change
c52/f1p7242/8053.p2;c11199/f1p1158/2694.p1;c3391/f1p331/3675.p1;c2579/f1p948/3408.p1;c237627/f1p18/1986.p1;c1248/f1p1421/3774.p1;c904/f1p725/4690.p1;c73/f1p850/4377.p1;c44214/f1p550/1819.p1;c216245/f1p10/1313.p1;c17227/f1p198/2300.p1;c30425/f1p310/2526.p1;c30101/f1p5/2001.p1;c1603/f1p125/2444.p1;c107934/f1p4/1700.p1	34.6916	34.8062	34.6993	34.9178	34.72	35.4818	0.254252	0.724571	0.307499	no change
c233312/f1p62/1486.p1	26.6804	26.9265	25.3859	27.417	26.9357	26.714	0.255184	0.757276	0.691305	no change
c302801/f4p6/1148.p1;c27824/f1p5/3312.p1	25.7377	26.4538	26.5372	26.4425	26.5855	26.7851	0.255379	0.711554	0.361434	no change
c69595/f1p9/2203.p1;c302403/f2p8/801.p1;c321365/f1p5/842.p1	28.5574	28.7554	28.6403	28.212	28.5515	28.6304	0.255585	0.7758	-0.186412	no change
c40711/f1p47/2327.p1;c10036/f1p44/1484.p1;c157016/f1p43/1350.p1;c232236/f1p182/1685.p1	26.7868	27.294	26.6917	25.7622	27.2262	25.5975	0.255988	0.759377	-0.728877	no change
c138045/f3p20/1899.p1	29.0878	28.9851	28.9365	29.0899	28.5744	28.7057	0.256103	0.759035	-0.213126	no change
c22115/f1p41/2994.p1;c1826/f1p48/4792.p1;c2999/f1p49/4947.p1;c33368/f1p45/3369.p1;c328/f1p49/4465.p1;c480/f1p36/5109.p1;c30178/f1p42/2560.p1;c2780/f1p47/3064.p1	29.3413	29.1529	29.459	29.0275	29.2335	29.242	0.256472	0.802413	-0.150052	no change
c144895/f1p12/1949.p1;c6699/f1p9/1818.p1;c25757/f1p11/2606.p1	27.498	26.4868	26.6751	27.6031	27.088	27.3343	0.256655	0.720278	0.455166	no change
c24865/f1p54/3093.p1	26.497	26.2752	26.0266	25.8613	26.072	26.1996	0.256666	0.759336	-0.221954	no change
c29639/f1p91/2981.p1;c3345/f1p83/4505.p2;c23053/f1p88/3817.p1;c18793/f1p79/2180.p1;c25713/f1p87/3183.p1	30.1062	30.1631	30.0987	30.089	29.9658	30.1145	0.257307	0.892297	-0.0662702	no change
c16713/f1p128/3113.p1;c16672/f1p173/3520.p1;c46878/f1p30/1288.p1;c261606/f1p126/2002.p1	29.5604	29.9967	29.9496	30.1396	29.8954	30.0927	0.258369	0.764888	0.206964	no change
c279708/f1p1/1264.p2;c88200/f1p54/1137.p1;c124749/f5p11/873.p1;c25707/f1p73/1454.p1;c176153/f1p30/1652.p1	26.9527	26.7152	27.0083	27.1086	25.2559	26.1706	0.258547	0.759261	-0.713675	no change
c1947/f1p394/5144.p1	34.0504	33.9849	34.0734	34.1313	34.0451	34.0765	0.259164	0.919492	0.0480537	no change
c258576/f8p9/1257.p1;c28003/f1p31/2440.p1	27.4784	27.8485	27.275	27.9648	27.6988	27.6879	0.260253	0.745022	0.249917	no change
c11985/f1p5/1119.p1	33.5823	33.6233	33.932	33.5329	33.547	33.6141	0.261429	0.803961	-0.147881	no change
c45553/f1p32/1097.p1;c114026/f1p38/1127.p1;c279520/f1p38/1021.p1;c345336/f1p28/658.p1;c152889/f1p39/1003.p1;c29187/f1p14/1237.p1	28.3836	28.9239	28.5923	28.618	29.117	29.0239	0.262121	0.734129	0.286383	no change
c34772/f1p78/3550.p1;c81/f1p73/4210.p1;c80577/f1p46/1625.p1;c30609/f1p60/2921.p1;c16249/f1p80/2422.p1	28.6639	29.0402	28.663	29.5079	28.7407	29.1141	0.262396	0.711245	0.33186	no change
c1987/f1p149/5164.p2;c24459/f1p133/3802.p1;c29156/f1p96/2487.p1;c250/f1p121/7478.p1	26.1199	25.652	26.2065	26.154	26.8627	26.122	0.262527	0.708212	0.386745	no change
c34446/f1p4/2557.p1	26.2058	26.273	26.1084	26.4079	26.3281	26.1759	0.263026	0.840847	0.108229	no change
c5660/f1p29/3719.p1	31.5662	31.5086	31.8383	31.6651	31.3647	30.6895	0.263102	0.710385	-0.397947	no change
c34737/f1p57/2448.p1;c23458/f1p46/3435.p4	27.9356	27.7141	28.3159	27.8961	27.6312	27.6841	0.263671	0.744551	-0.251382	no change
c6933/f2p28/1601.p1;c33231/f1p29/2764.p1;c2753/f1p40/5329.p1;c181597/f1p29/1631.p1	27.9878	28.4583	28.0493	27.8236	27.8998	28.1079	0.263737	0.758944	-0.22131	no change
c33212/f1p102/3123.p1;c26610/f1p91/3998.p2;c2187/f1p70/3848.p1;c6123/f1p82/2374.p1	30.2055	30.2475	30.13	29.9948	30.1887	30.1378	0.265717	0.864365	-0.0872021	no change
c185753/f1p19/1871.p1	27.493	27.3278	27.362	26.7899	27.5496	26.9086	0.26609	0.723746	-0.31159	no change
c23527/f1p2/1403.p1	26.3091	25.8767	25.355	25.501	25.7104	24.9398	0.266696	0.72229	-0.463211	no change
c1603/f14p19/1353.p1	24.5358	23.9329	0	26.572	26.6975	26.4328	0.267064	0.434781	10.4112	no change
c277851/f1p12/1242.p1	26.1753	24.5391	0	28.0792	28.0389	27.3318	0.267069	0.436023	10.9118	no change
c16453/f1p39/2368.p1;c119301/f2p37/1191.p1;c57314/f1p20/1905.p1	29.6879	30.0633	29.7254	29.591	29.7233	29.6771	0.267171	0.793027	-0.16169	no change
c257296/f10p37/1536.p1;c15696/f1p36/2488.p1;c44733/f1p35/1098.p1	29.4861	29.5296	29.6719	29.8341	29.5863	29.6324	0.267176	0.828477	0.121769	no change
c27494/f1p8/2465.p1	25.262	25.9673	26.9527	26.8834	27.6701	26.1575	0.268536	0.767295	0.842961	no change
c103960/f5p5/1215.p1	27.3313	27.5021	27.4904	27.3589	27.0169	27.4205	0.268994	0.782917	-0.175814	no change
c6129/f2p3/1164.p1	25.1153	24.8908	25.562	25.2628	25.6684	25.5205	0.269788	0.73059	0.294512	no change
c64170/f1p62/1221.p1	32.5104	32.4506	32.1089	32.3741	32.5773	32.7618	0.270552	0.758527	0.21443	no change
c22032/f1p265/3703.p1;c14474/f1p193/2394.p1;c8643/f1p206/2139.p1	26.6894	26.7828	27.0596	26.4568	26.8804	26.5412	0.270823	0.759349	-0.217828	no change
c109602/f6p17/1876.p1	28.3985	28.4795	28.4216	28.4076	28.6371	28.5248	0.27103	0.86274	0.0899626	no change
c54034/f3p34/1076.p1	28.285	27.5735	29.586	26.042	26.7793	28.7757	0.271778	0.828656	-1.28247	no change
c267470/f1p66/1779.p1;c34116/f1p69/2751.p1;c1868/f1p50/2534.p1;c2765/f1p63/2634.p1;c234082/f1p48/1661.p1	28.4209	28.5262	28.3721	28.4574	28.626	28.4965	0.272263	0.865018	0.0868835	no change
c33744/f1p51/2076.p1;c30977/f1p23/2723.p1	30.3131	30.5283	30.2489	30.5547	29.8043	29.1515	0.272417	0.732688	-0.526588	no change
c15609/f1p221/3447.p1;c31136/f1p163/2958.p1;c5524/f1p118/2192.p1;c21720/f1p226/3277.p1;c32272/f1p210/2916.p1;c30676/f1p208/2974.p1	27.9376	26.9147	27.8894	28.079	27.7891	28.2347	0.273719	0.720948	0.453681	no change
c302594/f2p2/1045.p1	27.2781	27.8799	27.0958	28.4358	27.7496	27.4773	0.273969	0.723153	0.469648	no change
c36212/f1p23/2730.p1	27.5857	27.8131	27.8027	26.7129	27.4209	27.8131	0.274277	0.71153	-0.418171	no change
c24303/f1p62/3009.p1;c26061/f1p59/2482.p1;c257881/f3p65/1634.p1	0	25.2431	25.1278	27.3248	27.5112	27.3514	0.275115	0.433545	10.6055	no change
c6778/f1p260/3746.p1	27.8781	27.7575	27.3105	27.0827	27.4241	27.5805	0.275335	0.734318	-0.286238	no change
c10317/f1p129/2312.p1;c41432/f1p127/3653.p1;c8782/f1p46/2343.p1	31.6289	31.5154	31.6085	31.5462	31.7475	31.7427	0.275762	0.856493	0.0945396	no change
c10641/f1p9/1367.p1	26.7798	26.4797	27.0974	26.7834	26.4776	26.0139	0.275973	0.710533	-0.360636	no change
c88608/f5p9/1115.p1;c27086/f1p9/1076.p1	26.6757	27.0294	26.8066	26.7844	27.6152	27.1049	0.276729	0.712794	0.330933	no change
c29355/f1p24/3228.p1	29.3684	29.6249	29.2196	29.6203	29.7181	29.4258	0.277244	0.777053	0.183798	no change
c19170/f1p6/2024.p1	25.7478	25.3703	25.3729	24.641	25.8011	23.435	0.277959	0.770823	-0.871255	no change
c34832/f1p43/2916.p1;c38265/f1p44/2051.p1;c6903/f1p34/3865.p1;c25362/f1p45/3757.p1	27.9529	27.9982	27.694	27.327	27.6602	27.921	0.278934	0.747007	-0.245658	no change
c103971/f2p16/1158.p1	27.8551	28.1731	27.9723	28.0472	28.3748	28.0962	0.279134	0.785163	0.172566	no change
c34367/f1p45/3266.p2;c28690/f1p39/3011.p1;c31890/f1p36/2481.p1;c29809/f1p44/2846.p1	25.5918	26.1053	26.3724	26.6103	26.4627	26.0548	0.280512	0.711461	0.352791	no change
c2055/f1p44/4359.p1;c35/f2p45/4575.p1;c36032/f1p37/2866.p1;c3020/f1p45/4654.p1;c29985/f1p44/3423.p1;c1561/f1p29/2903.p1	25.6517	25.6551	25.335	25.5711	25.6925	26.2105	0.281287	0.734246	0.277439	no change
c26624/f1p28/3156.p1	25.944	27.2593	27.0789	28.321	27.4254	26.7924	0.281693	0.760978	0.752234	no change
c80954/f5p7/1570.p1	27.8057	27.7821	27.8363	27.3691	27.3473	27.9593	0.282543	0.745111	-0.24946	no change
c8445/f4p9/1259.p1;c220389/f1p4/1220.p1	29.28	29.4966	29.2843	29.3341	29.4984	29.7846	0.28337	0.776746	0.185453	no change
c262136/f1p28/1551.p1;c34019/f1p27/2638.p1	29.7099	29.8031	30.0136	30.1641	29.9845	29.8516	0.283371	0.796084	0.157905	no change
c17005/f13p24/1482.p1;c10837/f1p40/3564.p2	26.5618	26.7566	26.141	25.9294	26.3113	26.3707	0.283438	0.734736	-0.282619	no change
c115367/f1p2/1381.p1	24.3111	25.6483	24.6367	25.2375	25.6052	25.3053	0.283723	0.726197	0.517294	no change
c35029/f1p256/3561.p1;c31596/f1p318/3787.p1;c158/f1p265/5521.p1;c31169/f1p173/2357.p1;c5467/f1p215/2182.p1;c32817/f1p204/2532.p1;c1074/f2p332/3341.p1;c41066/f1p286/3438.p1;c17107/f1p340/3680.p1;c16850/f1p317/2873.p1;c65134/f1p20/1761.p1;c278077/f1p54/1501.p1	33.2355	33.15	33.22	33.3101	32.7477	32.9236	0.283788	0.765224	-0.208032	no change
c15057/f1p245/2465.p1;c12721/f1p97/2431.p1	28.9048	28.9378	28.8247	28.4642	28.8553	28.8515	0.284682	0.791642	-0.165433	no change
c257390/f10p13/1529.p1	27.6962	27.6958	27.8633	27.7444	27.5097	27.672	0.285074	0.840546	-0.109748	no change
c39578/f1p28/1037.p1	28.0197	27.6188	28.4473	27.2228	28.2464	26.8244	0.286689	0.739279	-0.597394	no change
c29703/f1p27/2657.p1	25.3229	24.7877	25.9867	25.8697	25.5526	26.065	0.287045	0.720467	0.463323	no change
c34319/f1p120/3462.p1;c34128/f1p72/1987.p1;c23273/f1p123/3366.p1	32.412	32.2244	32.0502	32.3194	32.2879	32.6941	0.287409	0.76231	0.204932	no change
c9080/f7p91/2355.p1	29.4882	29.4772	29.2124	29.4754	29.4824	29.5688	0.288285	0.834411	0.116248	no change
c16105/f1p77/2568.p1;c32978/f1p77/3055.p1;c1698/f1p158/5010.p2;c25807/f1p109/3711.p1;c28533/f1p78/2841.p1;c16235/f1p71/2572.p1;c230461/f1p70/1631.p1;c33724/f1p60/2701.p1;c23479/f1p72/1898.p1	31.7831	32.0753	31.8757	31.5993	31.827	31.8678	0.28895	0.80514	-0.146664	no change
c72834/f1p11/847.p1;c283165/f8p11/865.p1	28.79	29.0793	29.218	29.1217	29.5507	29.1156	0.28936	0.75611	0.233594	no change
c5572/f1p452/2374.p2;c100246/f1p53/826.p1;c342525/f1p58/756.p1	32.4462	32.4575	32.5281	32.5036	32.3589	31.9173	0.289586	0.759024	-0.217338	no change
c24970/f1p5/2187.p1	26.6041	26.5448	26.5487	26.5028	26.3427	26.5838	0.289788	0.862292	-0.0894674	no change
c24265/f1p29/3644.p1;c193788/f1p30/1820.p1;c176630/f1p22/1650.p1	31.8171	31.782	31.6989	31.7513	31.73	31.545	0.289923	0.863059	-0.0905495	no change
c221804/f1p44/1344.p1;c121013/f2p44/1267.p1;c52306/f1p9/956.p1;c193042/f1p18/1001.p1	28.4215	28.3974	28.143	28.0641	28.159	28.3166	0.290406	0.810535	-0.140685	no change
c2091/f1p125/5254.p2;c17033/f1p126/3725.p1;c34388/f1p123/3569.p1;c33277/f1p125/3509.p1;c666/f1p107/4184.p1;c1791/f1p101/3127.p1;c2857/f1p113/2803.p1;c19505/f1p101/2124.p1	28.9063	28.3223	28.7898	28.2039	28.4629	28.5827	0.290484	0.743462	-0.256268	no change
c40997/f1p18/3582.p1	25.6452	25.772	25.5909	25.885	25.6154	26.62	0.290876	0.712601	0.37079	no change
c229890/f1p29/1633.p1;c2986/f1p156/5362.p1;c30246/f1p212/2817.p1;c218486/f1p27/1587.p1;c268032/f1p186/1705.p1	32.9504	32.7633	32.6449	32.7459	33.0306	33.0828	0.291081	0.790617	0.166924	no change
c41639/f7p103/2012.p1;c11/f1p93/13366.p1;c15632/f1p92/2658.p1;c31328/f1p91/2142.p1;c260757/f2p59/1983.p1	33.8899	33.8141	33.8787	34.0454	33.8795	33.8777	0.291907	0.881339	0.0732689	no change
c301835/f38p39/1058.p1;c222878/f1p36/1713.p1;c23838/f1p32/2632.p1	26.5986	27.1686	27.5174	27.2885	27.4642	27.5431	0.292255	0.710959	0.33707	no change
c146485/f3p20/1894.p1;c30554/f1p13/2924.p1;c36592/f1p18/2631.p1	30.5597	30.6073	30.5128	30.1314	30.5893	30.4563	0.293566	0.790944	-0.167589	no change
c42395/f1p1/1099.p1	28.0407	27.8925	27.5951	27.0097	27.0979	28.0847	0.293589	0.716471	-0.445336	no change
c25451/f1p13/2288.p1;c27642/f1p13/3675.p1;c24176/f1p13/2158.p1	26.3091	26.8412	25.8402	25.9974	26.0443	25.8878	0.293713	0.711312	-0.35366	no change
c29745/f1p61/3549.p1;c2772/f1p62/2524.p1	28.2708	28.1073	28.1464	28.0711	27.9897	28.1889	0.294118	0.861211	-0.0916678	no change
c24266/f1p263/3241.p1	27.6194	28.2309	28.0847	27.2291	27.9156	27.7826	0.295894	0.711266	-0.335878	no change
c267414/f1p6/1020.p2	24.9892	25.7342	0	27.0662	27.1624	26.9631	0.296025	0.432339	10.1561	no change
c63996/f1p44/1978.p1	29.057	28.8329	28.5454	28.9798	28.8884	29.1873	0.296719	0.762606	0.206756	no change
c221163/f1p15/1806.p2	27.7081	28.8301	27.6549	28.7622	27.9751	29.8233	0.29688	0.761426	0.78917	no change
c88043/f1p1/1240.p1	28.469	28.2736	28.1411	27.8806	28.0314	28.3594	0.297233	0.763488	-0.204076	no change
c107043/f6p18/1804.p1	25.3105	25.52	0	27.0308	26.9195	27.3155	0.297265	0.431121	10.1451	no change
c7461/f1p1/1370.p1	28.9057	29.2427	29.1384	0	27.4205	27.2183	0.29811	0.433337	-10.8827	no change
c150/f1p67/5512.p1	27.0164	26.6729	26.772	25.5579	24.8404	0	0.298947	0.428179	-10.021	no change
c79551/f2p17/1408.p1	28.7692	29.1828	28.8039	28.9748	29.0749	29.2731	0.299973	0.776325	0.188969	no change
c172350/f4p26/1015.p1	26.3807	25.3002	0	26.9456	27.9573	27.5463	0.300119	0.429378	10.2561	no change
c270872/f1p19/1725.p1;c143501/f1p17/1853.p1;c36133/f1p19/3057.p1;c271339/f1p17/1808.p1	25.5167	25.4187	25.2622	25.3125	25.1345	25.3794	0.3002	0.828323	-0.123768	no change
c36278/f4p15/1143.p1	26.6694	27.1221	27.6218	27.2413	27.8239	27.4981	0.300502	0.712546	0.38331	no change
c152056/f1p29/1608.p1	28.0502	28.4122	28.5884	28.097	28.0782	28.2707	0.300865	0.765347	-0.201641	no change
c20763/f5p19/2264.p1	29.9753	29.9131	30.3549	30.553	30.1054	30.259	0.303669	0.759178	0.224683	no change
c34199/f1p6/3389.p1;c2375/f7p6/1582.p1	28.7742	28.9157	28.9583	28.6865	28.7549	28.9054	0.304025	0.849447	-0.100493	no change
c92198/f1p8/1121.p1	27.7308	27.8128	27.5664	27.2781	27.6315	27.6832	0.304378	0.78486	-0.172419	no change
c230266/f1p12/2003.p1	27.7038	27.6928	27.4865	27.6254	27.5023	26.6806	0.305109	0.71023	-0.358269	no change
c41517/f1p9/1352.p1	29.4908	29.3548	29.3112	29.2803	29.3849	29.2555	0.305888	0.872394	-0.078668	no change
c34316/f1p43/2737.p2;c27523/f1p28/3232.p1	29.6525	29.913	29.4318	29.3525	29.6779	29.3441	0.30649	0.763332	-0.207607	no change
c2011/f14p29/1137.p1	30.5032	30.3469	29.5841	29.6058	29.8708	29.9068	0.306932	0.709817	-0.350284	no change
c152833/f1p6/1392.p1;c46858/f1p6/1362.p1	26.0351	26.4952	26.5482	26.8856	26.4095	26.5396	0.30834	0.746028	0.252081	no change
c280067/f1p52/1136.p1	27.0419	27.1192	26.8027	25.8556	25.2938	0	0.308579	0.427767	-9.93814	no change
c31129/f1p112/3145.p1;c21155/f2p110/3414.p1;c21063/f2p111/3046.p1;c16665/f1p101/3397.p2;c1027/f1p76/4527.p1;c15886/f1p108/2664.p1;c5474/f1p163/3844.p1;c793/f1p85/4585.p2;c222337/f1p89/1762.p2	29.6698	29.6417	29.3062	28.9454	29.2681	29.6147	0.308628	0.741626	-0.263159	no change
c267759/f1p20/1273.p1;c350608/f1p14/751.p1;c40456/f1p27/972.p1;c148643/f1p25/1582.p1	26.1026	25.6052	25.6157	25.9196	25.8728	26.2166	0.308972	0.75824	0.228491	no change
c4503/f4p30/1573.p1	30.6563	30.6993	30.8248	30.4177	30.6704	30.7206	0.30925	0.82869	-0.123912	no change
c263903/f1p11/1114.p1	0	25.4653	26.7007	27.7793	27.3992	27.3458	0.309559	0.428958	10.1194	no change
c40499/f1p115/3686.p1	27.0905	27.1353	26.3078	26.5833	26.6501	26.2844	0.309613	0.710302	-0.338599	no change
c2857/f1p107/4225.p1;c36113/f1p102/3860.p2;c29354/f1p71/3193.p1;c21781/f1p79/2799.p2;c1256/f1p104/4308.p1	26.5978	27.254	26.3709	25.2715	25.462	0	0.309875	0.426582	-9.8297	no change
c11801/f1p12/1099.p1;c26816/f4p17/1545.p1	0	24.9761	24.5582	26.3757	26.0634	25.8679	0.310054	0.425691	9.59089	no change
c61035/f1p123/1696.p1;c230217/f1p160/1708.p1;c145645/f1p239/1920.p1;c36064/f1p365/2895.p1;c34063/f1p169/2256.p1;c40788/f1p308/2638.p1;c15873/f1p290/2180.p1;c16495/f1p301/2298.p1;c16854/f1p292/2268.p1;c21859/f1p340/2365.p1;c91520/f1p277/1702.p1	28.9377	28.9342	29.6518	29.6559	29.2954	29.4769	0.311217	0.730588	0.301516	no change
c14714/f1p53/2813.p1	25.5484	26.0646	25.5561	25.4018	25.3902	25.693	0.312437	0.758488	-0.22802	no change
c1513/f1p35/3237.p1;c68622/f1p32/968.p1;c34139/f1p43/3527.p1;c58473/f1p32/2106.p1	0	24.9712	24.9891	26.534	26.1898	25.9908	0.313899	0.424637	9.58478	no change
c212740/f25p82/1764.p1;c1299/f1p32/5468.p1;c845/f1p47/4275.p1;c91746/f1p30/1266.p1	30.0794	30.0871	29.9394	30.0589	29.689	29.9459	0.314315	0.81496	-0.137416	no change
c101686/f1p4/887.p1	28.0982	27.9709	28.1767	28.095	27.993	27.6856	0.31432	0.796593	-0.15739	no change
c171492/f13p52/1498.p1	28.0044	29.0639	28.8975	29.0292	28.7958	29.4537	0.314917	0.717177	0.437627	no change
c11693/f1p13/1676.p1	0	26.6994	25.4989	27.1724	27.1435	27.8798	0.314953	0.424518	9.9991	no change
c26766/f1p7/2171.p2;c18375/f6p7/1237.p1	26.5201	27.4293	27.4652	27.1579	27.6992	27.8413	0.314956	0.713033	0.427963	no change
c20919/f3p7/2110.p1	0	23.8886	24.9459	26.1098	25.225	25.5124	0.315745	0.422202	9.33758	no change
c272548/f1p12/1296.p1;c23772/f1p12/2464.p1	32.9856	32.9369	32.9429	33.0016	32.8597	32.7147	0.316004	0.85449	-0.0964661	no change
c303936/f2p71/1109.p1;c271379/f1p47/1254.p1;c25617/f1p11/1160.p1	24.8575	25.2645	23.935	26.198	25.0116	24.8389	0.316701	0.749617	0.663849	no change
c88431/f7p39/1494.p1;c23806/f1p38/2402.p2	29.6009	29.7696	29.8394	29.6194	29.7277	29.574	0.316746	0.854432	-0.0962645	no change
c2307/f1p82/2146.p1;c28071/f1p87/2137.p1;c22353/f1p80/3115.p1;c13835/f1p195/2390.p1;c35752/f1p92/2902.p1;c27555/f1p95/3008.p2;c230/f1p81/7114.p1	25.5534	25.5438	0	26.4137	27.0356	26.8323	0.317154	0.423474	9.72816	no change
c31651/f1p59/3178.p1;c3168/f1p56/4074.p1;c36896/f1p53/3550.p1	0	24.0662	24.3661	26.1275	25.0174	24.9385	0.317732	0.421593	9.21702	no change
c63478/f1p21/1904.p1	25.2693	23.7913	0	26.5285	25.4604	25.0452	0.318969	0.420454	9.3245	no change
c39172/f1p51/2040.p1;c29237/f1p30/1639.p1	26.0543	25.2699	25.9025	25.9388	26.5192	25.8545	0.319104	0.710719	0.361901	no change
c38570/f1p20/1984.p1;c23808/f1p19/2631.p1	27.5151	27.2904	27.9911	27.2463	26.803	27.654	0.31968	0.71079	-0.364436	no change
c284611/f2p24/904.p1	25.5395	25.919	0	26.8862	27.3289	26.4484	0.319961	0.423355	9.73502	no change
c342108/f1p4/773.p1	26.9749	27.0215	26.7008	25.5231	25.9807	0	0.320362	0.421054	-9.73111	no change
c26831/f5p15/1824.p1	26.5116	25.8917	26.7871	26.9659	26.3488	27.0451	0.320846	0.711975	0.389796	no change
c94458/f2p9/962.p1	26.3766	26.7796	26.2033	26.4366	27.3756	26.6664	0.321681	0.712396	0.373032	no change
c9290/f1p97/2598.p1;c12618/f1p67/2118.p1;c14619/f1p42/2402.p1;c25095/f1p83/2843.p1	27.3992	27.6553	26.9103	27.0368	26.8244	27.2531	0.322118	0.734601	-0.283471	no change
c18537/f1p14/2047.p1;c41090/f1p14/3140.p2	25.502	26.4325	25.9631	26.3308	26.0719	26.4951	0.322338	0.715426	0.333386	no change
c303197/f12p11/964.p1;c337628/f1p10/756.p1	0	25.4442	25.1197	26.8693	26.199	25.9744	0.323223	0.416064	9.49293	no change
c28651/f1p253/3116.p1	29.8379	30.322	30.001	30.3344	30.1194	30.231	0.32328	0.785573	0.174637	no change
c82550/f1p255/1941.p1;c19776/f1p34/2216.p1;c30955/f1p44/2105.p2	26.2573	25.9614	26.3727	24.802	0	25.4861	0.323446	0.413857	-9.43443	no change
c185209/f1p9/1730.p1	25.9413	25.1733	25.1532	23.9353	24.87	0	0.323828	0.415503	-9.15417	no change
c195561/f1p24/1636.p1	26.1106	0	24.7058	26.541	26.3763	26.4628	0.324325	0.414957	9.52122	no change
c113330/f1p48/1570.p1;c57007/f1p92/2119.p1;c30325/f1p94/3193.p1;c24332/f1p168/2937.p2;c141525/f1p31/1586.p1;c25146/f1p157/2459.p1;c216942/f1p164/1944.p1;c17026/f1p123/2932.p1;c290385/f1p2/892.p1	30.9581	30.9741	30.817	31.0977	31.055	30.8783	0.324328	0.85731	0.0939528	no change
c42203/f1p6/1199.p1	0	25.8752	25.8851	26.7138	26.93	27.1587	0.324638	0.418091	9.68075	no change
c21210/f2p76/3569.p1;c3004/f1p66/4932.p1	0	25.7754	26.133	26.8356	27.0408	27.1518	0.324726	0.419215	9.70661	no change
c24730/f1p176/3190.p1;c32559/f1p177/3565.p1;c25161/f1p176/3204.p1;c29178/f1p169/3156.p1;c40127/f1p173/3185.p1;c40278/f1p127/2358.p1;c35558/f1p164/3015.p1;c18141/f1p174/1990.p1	32.2539	31.9558	31.9346	31.998	31.6644	31.9795	0.325315	0.790308	-0.167481	no change
c142924/f3p6/1653.p1	28.2226	28.3358	28.2758	28.1895	28.4775	28.5595	0.325853	0.816711	0.130751	no change
c66769/f1p376/2210.p1;c36566/f1p13/1205.p1;c112239/f1p28/1101.p1	28.3762	28.6345	28.5017	28.2795	28.2184	28.5715	0.326007	0.805003	-0.147689	no change
c32851/f1p19/2433.p1;c23020/f1p18/3163.p1;c37603/f1p18/2054.p1;c4668/f1p15/2313.p1	27.0762	27.2209	26.9632	26.5409	27.0742	27.023	0.326092	0.762485	-0.20745	no change
c44412/f1p8/1588.p1;c63014/f1p8/1662.p1;c146575/f1p4/1585.p1	25.725	25.8531	25.7658	24.6731	0	25.011	0.327953	0.41175	-9.21994	no change
c19472/f4p21/1674.p1	25.5847	26.265	26.2029	26.5456	26.0966	26.2575	0.328224	0.734871	0.282379	no change
c11955/f1p3/2345.p1	25.6071	0	25.4053	26.2377	26.4648	26.6621	0.328679	0.413895	9.45074	no change
c28642/f1p50/3323.p1;c2519/f1p62/4768.p1;c31563/f1p53/3667.p1	29.4724	29.6043	29.7137	29.6407	29.6448	29.7881	0.328975	0.857151	0.094361	no change
c116639/f1p14/1820.p1;c8403/f2p21/1383.p1;c33528/f1p24/2524.p1	24.5126	0	24.3535	24.4596	26.0905	25.4992	0.328986	0.410546	9.06106	no change
c280371/f1p3/1248.p1	0	25.1665	25.8846	26.9766	25.6402	26.8261	0.329005	0.412808	9.46393	no change
c23531/f1p66/3265.p1	27.5746	0	27.0829	28.6725	27.9834	28.3495	0.329203	0.416973	10.1159	no change
c34006/f1p88/2899.p1;c30528/f1p41/2932.p1	35.1461	35.1562	35.0912	35.1331	35.1036	35.0572	0.329353	0.934534	-0.0332057	no change
c23674/f1p21/2910.p1;c27517/f1p21/3103.p1;c27378/f1p20/2675.p1	28.5418	28.5182	28.435	28.7202	28.4352	28.6427	0.329453	0.849223	0.100998	no change
c30276/f1p5/2818.p2	25.8065	25.1834	25.399	25.0844	24.0398	0	0.32961	0.409491	-9.08826	no change
c226075/f1p9/1226.p1	25.6512	25.5943	0	26.7442	26.4381	26.4631	0.329879	0.41153	9.46662	no change
c18262/f1p13/2014.p1	26.1435	26.4438	26.2708	26.7285	26.3445	26.3144	0.329911	0.783858	0.176416	no change
c1945/f1p66/4308.p1;c451/f1p65/4802.p1;c2425/f1p65/4270.p1	24.1959	24.2313	25.3076	23.9262	0	23.4989	0.329918	0.406274	-8.76988	no change
c24114/f1p37/2261.p1;c25913/f1p33/3056.p1	0	25.9977	25.0452	26.5504	26.0153	26.7574	0.330329	0.411366	9.4267	no change
c115652/f1p17/1992.p1	24.8598	24.4088	0	26.5246	24.7654	25.2864	0.330707	0.409036	9.10258	no change
c33556/f1p148/3817.p1;c795/f1p147/4346.p1;c3094/f1p98/2417.p1;c34496/f1p133/2297.p1;c21733/f1p145/3906.p1	0	26.3796	25.8167	27.1864	26.8765	26.9953	0.330904	0.412031	9.62062	no change
c98946/f1p77/856.p1	27.7823	27.2942	27.5543	28.3083	27.8478	27.4338	0.331059	0.722361	0.319715	no change
c24117/f1p112/3744.p1	26.4595	27.1619	25.9466	25.6971	0	25.5647	0.331757	0.412	-9.43541	no change
c45099/f2p5/1073.p1	25.1008	0	24.2187	25.4266	25.2603	25.8541	0.331884	0.40799	9.07385	no change
c8627/f1p41/4164.p1;c33579/f1p34/3563.p1;c92454/f1p33/1681.p1	29.6631	29.4198	29.4809	29.5017	29.7172	29.6687	0.332524	0.842171	0.107926	no change
c277599/f1p12/1925.p1	24.018	23.6629	0	24.5983	24.4836	24.8573	0.332611	0.407598	8.75279	no change
c2620/f1p18/4318.p2	27.6438	27.8654	27.3542	27.4795	27.4429	27.4512	0.333079	0.792974	-0.163268	no change
c55967/f1p5/1451.p1	25.4757	25.2223	25.3741	24.2689	0	24.8113	0.333215	0.405246	-8.99728	no change
c752/f5p44/2298.p1;c68382/f1p35/1294.p1;c41367/f1p36/2319.p1;c29011/f1p42/2493.p1;c19418/f1p31/2023.p1;c3395/f1p43/4038.p1	26.1015	25.5848	25.6402	26.5735	25.631	26.1718	0.333432	0.711453	0.349963	no change
c31315/f1p81/3629.p1;c30849/f1p65/3562.p1;c26593/f1p67/2834.p1;c27688/f1p78/3365.p2;c15794/f1p79/3100.p1;c83/f1p39/5545.p1;c36429/f1p62/2614.p1	24.7491	26.0721	26.0819	26.4488	25.9672	26.029	0.333593	0.724383	0.513938	no change
c67998/f1p6/1916.p1	27.4982	27.7279	27.1258	26.7653	27.6681	26.7757	0.333744	0.710672	-0.380934	no change
c36340/f5p39/1408.p1	28.2634	28.0351	28.3664	28.1392	28.047	28.1404	0.333846	0.836595	-0.112755	no change
c28850/f1p364/2756.p1;c155661/f1p20/1627.p1;c188159/f1p62/1816.p1;c3308/f1p222/3971.p1;c16801/f1p234/2908.p1;c188536/f1p17/1693.p1;c17523/f1p231/2377.p1;c16063/f1p209/2664.p1;c16399/f1p235/2850.p1;c23472/f1p231/2613.p1;c11703/f1p192/3154.p1;c17857/f1p94/2258.p1;c87956/f1p46/1805.p1;c30854/f1p299/2706.p1;c28459/f1p236/2840.p1	32.6718	32.8902	32.715	32.6249	32.4983	32.7953	0.334217	0.832427	-0.119495	no change
c33152/f1p4/929.p1;c4184/f1p3/1361.p1	0	24.5877	24.5781	24.9967	25.6979	25.4256	0.334587	0.406646	8.9848	no change
c6601/f3p4/1276.p2	27.2503	27.4386	26.998	0	26.2052	26.5644	0.334718	0.410935	-9.63909	no change
c36085/f1p143/2997.p1;c4689/f1p50/1450.p1	31.9468	31.7883	31.7332	31.5576	31.6581	31.8776	0.334897	0.827835	-0.125006	no change
c35474/f1p838/3414.p1;c32588/f1p865/2251.p1;c28983/f1p555/2870.p1;c17126/f1p885/3099.p1	26.622	26.9535	26.1069	26.8707	26.804	26.8176	0.336017	0.739162	0.269994	no change
c3937/f3p7/1293.p1;c114915/f1p7/1886.p1	27.2343	26.5633	27.2176	27.2022	27.2903	27.2511	0.336409	0.74968	0.242741	no change
c205469/f1p8/1340.p1;c278055/f1p11/1396.p1	28.4559	28.9756	28.5651	29.1531	28.7939	28.7253	0.33667	0.758975	0.225224	no change
c271811/f1p48/1542.p1;c144622/f1p33/1750.p1	29.9989	30.2839	30.2148	30.357	30.294	30.1765	0.33675	0.839889	0.109962	no change
c92335/f3p16/1544.p1;c75890/f1p15/947.p1	0	26.2106	26.4494	27.3739	27.44	26.5739	0.336786	0.408675	9.57596	no change
c35888/f1p70/2076.p1;c29005/f1p86/3234.p1;c24658/f1p86/3385.p1;c12909/f1p57/2602.p1;c11728/f1p4/1500.p1;c15977/f1p81/2527.p1	25.7641	26.5629	25.4318	25.4228	25.4504	25.7391	0.336926	0.711387	-0.382173	no change
c24025/f1p27/3281.p1;c25228/f1p27/3057.p1;c2799/f1p27/4313.p2	29.8349	29.5703	29.8031	29.8512	29.7065	30.2195	0.336966	0.776716	0.18966	no change
c24675/f1p29/3377.p1	29.4868	29.6654	29.4989	29.6593	29.725	29.5312	0.337684	0.863543	0.0881424	no change
c349582/f1p8/702.p1	26.1912	0	26.6217	27.3164	27.3372	26.8661	0.338217	0.406952	9.56893	no change
c22525/f1p274/3305.p1;c25112/f1p192/2285.p1;c34334/f1p282/3874.p1	27.4214	27.1137	27.5494	27.3944	27.6705	27.515	0.338385	0.792081	0.165136	no change
c42561/f2p1/1121.p1	28.1577	28.2179	27.9985	28.0247	28.1583	27.3414	0.339465	0.73461	-0.283201	no change
c21369/f2p38/2352.p1;c22499/f1p39/3194.p1;c28360/f1p38/2935.p1;c23520/f1p39/3332.p1;c27190/f1p38/3170.p1	29.5069	29.7331	29.3104	29.2427	29.5629	29.2011	0.339624	0.779861	-0.181207	no change
c86813/f2p7/1285.p1	25.9666	26.1872	25.5823	25.452	25.8922	25.685	0.340026	0.757576	-0.235617	no change
c97176/f1p2/919.p1	24.7002	0	26.2407	26.6866	26.3065	25.5588	0.340227	0.40871	9.20366	no change
c57026/f1p10/2057.p1	0	25.9606	26.074	26.9072	26.6447	26.5429	0.341535	0.409734	9.35341	no change
c84582/f1p3/1771.p1	25.9225	26.7655	26.4069	25.175	26.1939	0	0.341544	0.409254	-9.24196	no change
c32533/f1p11/2715.p1	27.5724	27.2154	28.4159	27.8148	28.59	28.1583	0.342042	0.717038	0.453135	no change
c40215/f1p33/3267.p1;c22666/f1p33/3045.p1;c36310/f1p27/1919.p1;c27194/f1p32/2896.p1	24.8182	0	24.7908	25.8625	24.7607	25.7058	0.342385	0.416978	8.90662	no change
c32735/f1p46/2959.p1;c15142/f1p85/3587.p1;c1343/f1p55/4929.p1	25.7744	26.5686	24.5205	24.1953	25.725	0	0.342825	0.416436	-8.98104	no change
c62720/f2p30/1225.p1;c20141/f1p28/1124.p3	26.5363	26.5402	26.6623	26.5262	26.5965	26.1477	0.343212	0.798535	-0.156157	no change
c284426/f2p3/887.p1	24.8579	24.6201	0	25.3853	25.2399	25.4104	0.343512	0.416457	8.85254	no change
c53727/f2p3/946.p1;c47881/f2p2/1028.p1	24.9772	25.4927	0	26.1657	25.8114	25.5567	0.344062	0.417379	9.02129	no change
c150217/f3p3/1681.p1	25.4935	26.2627	26.0607	25.2189	25.4278	26.0664	0.344421	0.710357	-0.367964	no change
c28228/f1p10/2123.p1	24.9695	0	24.8076	25.2012	25.9976	25.2114	0.345077	0.416357	8.87766	no change
c108663/f2p2/1007.p1	27.7349	27.5726	27.4078	27.5628	27.7046	27.8516	0.345452	0.81426	0.13459	no change
c276643/f1p20/1522.p1	0	25.6435	25.4804	26.0648	26.7281	25.6559	0.345596	0.416	9.1083	no change
c150560/f1p9/1744.p1	0	26.1231	25.2195	26.5288	26.1251	26.1224	0.34568	0.415922	9.14459	no change
c125328/f2p19/946.p1	29.6146	29.6511	29.5794	29.3499	29.5161	29.6731	0.346194	0.848514	-0.10196	no change
c221469/f1p6/1441.p1;c112873/f1p3/1040.p1	25.9693	27.1292	27.8207	26.9815	27.8723	28.1149	0.346347	0.750456	0.683177	no change
c55785/f3p50/1319.p1;c118646/f1p46/1326.p1	28.2937	28.1651	28.1917	28.242	28.2285	28.376	0.346432	0.89472	0.0652949	no change
c20330/f1p15/1073.p1;c81068/f1p25/1076.p1	28.981	28.8793	29.1886	0	28.3638	28.4231	0.346588	0.408625	-10.0873	no change
c2823/f1p56/5163.p1	29.7965	29.7612	29.7774	29.8513	29.6284	29.5982	0.346593	0.867279	-0.0857379	no change
c43832/f8p31/1599.p1;c183020/f1p31/1672.p1;c19299/f1p22/1112.p1	25.9201	0	24.9981	25.8387	26.2789	25.9456	0.346667	0.416705	9.04831	no change
c279938/f1p5/975.p1	24.528	0	24.3729	25.2894	24.593	25.0512	0.34715	0.427007	8.67757	no change
c41313/f1p3/1174.p1	26.2399	25.822	0	26.3335	26.2429	27.2081	0.347211	0.415268	9.24084	no change
c34023/f1p8/3166.p1;c122519/f1p6/1951.p1	26.6143	26.8875	26.5101	25.8904	0	26.3703	0.348179	0.416252	-9.2504	no change
c179496/f1p18/1656.p1	28.7726	28.9714	28.7927	28.2126	28.3143	0	0.348197	0.407691	-10.0033	no change
c83273/f1p2/1007.p1	27.2712	26.9955	0	27.5645	27.6798	27.8198	0.348401	0.414868	9.59916	no change
c87607/f1p263/1816.p2;c194656/f1p28/1199.p1;c98915/f1p5/821.p1;c44032/f1p313/1671.p1;c101690/f1p3/781.p1;c8122/f1p2/1182.p1;c44197/f1p437/1887.p2;c22988/f1p213/3526.p2;c208530/f2p34/798.p1;c16223/f1p256/2247.p1;c123202/f1p226/1440.p1;c115467/f1p16/1144.p1;c340701/f1p44/797.p1;c183584/f1p22/1007.p1;c27013/f1p4/1244.p1	24.8317	24.2639	0	24.9726	24.2258	26.0053	0.348405	0.429131	8.70271	no change
c280915/f1p51/1371.p1;c4092/f1p14/1554.p1;c27729/f1p358/2971.p1;c2141/f1p331/3083.p1;c18806/f1p395/2029.p1;c18535/f1p404/2141.p1;c13592/f1p209/2910.p1;c35708/f1p371/2127.p1;c179633/f2p28/1757.p1;c149718/f1p8/1625.p1;c23704/f1p244/2328.p1;c42174/f1p189/1977.p1;c26689/f1p71/1711.p1;c1926/f1p378/2259.p1;c121740/f1p41/1342.p1;c88299/f1p347/1558.p1;c80389/f1p351/1812.p1;c18331/f1p276/1774.p1;c89426/f1…	33.2075	33.636	33.2219	33.5192	33.5299	33.4676	0.348619	0.803998	0.150426	no change
c10344/f1p42/2669.p1;c30618/f1p44/3357.p1;c6461/f1p45/4576.p1	28.1103	28.287	29.0045	27.8816	28.4698	28.012	0.348731	0.711588	-0.346163	no change
c18680/f10p17/1111.p1	29.5989	29.3986	29.0537	29.8911	29.4768	29.3892	0.349076	0.757484	0.235278	no change
c23465/f1p4/2226.p1	22.8289	23.082	25.1944	23.7211	0	22.6737	0.349128	0.450741	-8.23685	no change
c5791/f1p5/971.p1	27.0427	27.2456	26.6133	27.1432	27.3024	27.0838	0.34914	0.762728	0.209239	no change
c270978/f1p24/1551.p1	27.516	27.1135	26.6648	26.6679	26.8991	26.9071	0.349152	0.738535	-0.273382	no change
c25390/f1p10/3341.p1;c262366/f1p10/2200.p1	25.8922	26.156	26.3509	24.9942	25.7843	26.3236	0.349321	0.712369	-0.432353	no change
c22851/f2p8/1261.p1	26.8348	26.8471	26.9671	26.3567	0	26.3768	0.349421	0.416969	-9.30519	no change
c30162/f1p6/3492.p1	24.9122	0	24.5551	24.8516	25.0018	25.8027	0.349687	0.431991	8.7296	no change
c213751/f1p26/1188.p1	26.0328	25.6026	25.6697	25.8145	25.8347	26.3819	0.35007	0.750342	0.24199	no change
c281931/f1p1/1524.p1	28.6859	28.7821	28.8196	29.0419	28.8699	28.707	0.350749	0.839801	0.110375	no change
c52730/f1p16/879.p1;c251555/f4p21/893.p1	24.171	25.6538	24.8126	23.3346	0	25.4598	0.351013	0.44108	-8.61436	no change
c194098/f1p129/1620.p1;c155728/f1p38/1447.p1;c39485/f1p32/1544.p1	30.9745	31.1052	30.8129	31.0138	31.2935	30.9923	0.351131	0.814363	0.135674	no change
c11384/f2p6/1687.p1	24.5235	25.0543	25.7322	24.9267	0	24.3736	0.35134	0.439322	-8.66988	no change
c138/f1p75/4361.p1;c59601/f1p66/2084.p1;c2242/f1p78/2343.p1;c2102/f1p61/2021.p1;c94760/f1p69/1302.p1;c39257/f1p20/1952.p1	33.2614	33.2068	33.2862	32.9199	33.0793	33.3511	0.352166	0.813894	-0.134716	no change
c18350/f4p14/1394.p1;c71365/f1p14/1212.p1	0	24.1237	24.3203	24.5316	24.9301	24.4543	0.352394	0.451787	8.49067	no change
c30992/f1p32/2212.p1;c278036/f1p32/1355.p1;c268036/f1p37/1322.p1;c16241/f1p37/2279.p1;c16230/f1p38/2364.p1	0	26.1673	26.4757	26.4074	27.6084	26.3304	0.35245	0.425196	9.23441	no change
c30497/f1p72/2087.p1;c28041/f1p96/3315.p1;c27942/f1p92/3075.p1;c33913/f1p96/2454.p1;c3808/f1p100/2480.p1;c29719/f1p96/3049.p1	33.6444	33.6063	33.53	33.5057	33.5548	33.5894	0.352764	0.921596	-0.0435994	no change
c182282/f1p9/1691.p1	29.1901	28.6786	29.1338	28.3447	28.6907	29.1065	0.353212	0.735585	-0.286858	no change
c26669/f1p93/3059.p1;c138498/f3p106/1657.p1;c1326/f1p73/1934.p1	0	24.2074	24.3495	24.3905	24.9676	24.679	0.353267	0.453576	8.49343	no change
c23650/f1p60/3116.p1;c27302/f1p29/3306.p1;c16551/f1p50/2817.p2	29.4786	29.5752	29.7665	30.0677	29.6528	29.6235	0.353706	0.784708	0.17454	no change
c19462/f1p51/2292.p1;c32191/f1p42/2884.p1;c186902/f1p49/1586.p1	27.3004	27.2515	28.1588	27.1431	0	27.1392	0.354243	0.425163	-9.47618	no change
c82102/f1p0/1002.p1	0	24.5572	24.345	25.374	24.7556	24.368	0.354563	0.454243	8.53182	no change
c340758/f1p0/545.p1	24.4043	23.6043	23.455	24.2837	23.9465	24.2113	0.355108	0.720715	0.325971	no change
c107052/f2p1/1059.p1	28.0167	25.9144	26.5095	26.7303	26.062	0	0.355198	0.430969	-9.21609	no change
c2862/f1p322/4353.p1;c17922/f1p328/3733.p1	0	25.0556	24.9107	25.3415	25.4002	25.3179	0.35525	0.451335	8.6978	no change
c21288/f1p50/1699.p1;c49951/f4p39/926.p1;c9988/f1p424/2261.p1;c27392/f1p18/1005.p1;c282801/f7p40/920.p1	27.1843	27.0827	27.4777	27.1803	27.6132	27.5015	0.355417	0.778179	0.183409	no change
c117739/f1p14/993.p1	29.8379	29.8811	29.8454	30.4077	29.7412	30.0219	0.355515	0.765235	0.202132	no change
c24914/f1p6/1035.p1	27.327	26.0728	26.2619	26.1276	0	26.2003	0.355564	0.437434	-9.11122	no change
c28074/f1p24/2169.p1;c56498/f1p20/2116.p1	26.6339	26.5176	26.697	26.6542	26.3068	26.5296	0.35577	0.833629	-0.119313	no change
c3163/f1p27/2701.p1	28.1168	27.8333	28.1833	28.1351	28.1613	28.1746	0.356255	0.83728	0.112488	no change
c33205/f1p26/3366.p1;c225751/f1p46/1799.p1	28.3777	28.509	28.6079	28.2471	28.4577	28.4787	0.356544	0.848813	-0.103681	no change
c35127/f1p154/3361.p1;c2421/f1p155/5463.p1;c12802/f1p146/4000.p1	26.1924	26.6471	25.8278	25.8703	0	25.8765	0.357039	0.448991	-8.97347	no change
c241304/f2p6/821.p1;c98332/f1p8/833.p1	26.0444	25.9332	26.636	26.0191	0	25.7122	0.357515	0.449544	-8.96078	no change
c349310/f1p2/767.p1	28.0561	28.1568	28.3657	27.8135	0	27.8524	0.357589	0.426286	-9.63755	no change
c273160/f1p10/1905.p1;c282743/f10p19/928.p1;c207675/f1p4/941.p1	26.246	26.3153	25.89	26.1007	26.4192	26.4832	0.357661	0.777904	0.183889	no change
c43176/f1p8/1127.p1	26.844	26.9171	26.6772	26.518	0	26.4295	0.357739	0.441883	-9.16359	no change
c27730/f1p274/2723.p1;c238831/f1p56/1673.p1;c237060/f1p45/1642.p1;c40132/f1p225/2728.p1;c31802/f1p202/2543.p1;c22033/f1p244/2735.p2;c279117/f1p58/1743.p1;c156379/f1p49/1892.p1;c115299/f1p10/1487.p1;c21056/f2p235/2467.p1	35.8289	36.0104	35.7637	35.9447	35.9525	35.9362	0.357897	0.875178	0.0767911	no change
c118255/f1p2/1045.p1	28.3496	28.1257	28.0161	27.8929	28.1872	28.0058	0.358096	0.814182	-0.135201	no change
c101423/f1p4/893.p1	24.6177	0	25.4443	25.155	25.9907	24.9155	0.358117	0.463399	8.66639	no change
c141026/f1p20/1425.p1;c109188/f2p19/1421.p1;c118442/f1p15/1202.p1;c263893/f1p15/1158.p1	0	25.6708	25.5122	26.5392	25.7387	25.4704	0.358185	0.454817	8.85507	no change
c45192/f1p7/1188.p1;c25333/f1p11/1202.p1	29.1929	29.0836	28.9179	28.8704	28.8582	29.1097	0.358202	0.834076	-0.118669	no change
c42655/f1p4/1232.p1;c276022/f1p6/1247.p1	26.0009	25.7861	26.1451	25.582	25.7341	0	0.358208	0.455301	-8.872	no change
c2309/f1p11/5184.p1;c35701/f1p7/2252.p1;c27851/f1p10/2474.p1	25.3822	25.635	25.9618	25.2231	0	25.4723	0.358443	0.459132	-8.76116	no change
c28459/f1p17/1818.p2	27.1624	27.3189	26.4367	27.4442	27.1902	27.1714	0.358729	0.733667	0.295921	no change
c65543/f1p23/1970.p1;c109885/f1p33/986.p1;c56605/f1p35/1861.p1;c16817/f1p25/2046.p1;c63073/f1p46/1924.p1;c88718/f1p22/1025.p1;c223348/f1p30/1697.p1;c17040/f1p25/2746.p1;c5428/f1p7/2419.p3;c37574/f1p65/973.p1	31.5637	31.7398	31.5364	31.4719	31.6229	31.5004	0.35916	0.870987	-0.0815582	no change
c228734/f1p11/1597.p1	0	25.0891	25.2737	25.464	25.763	25.1607	0.359862	0.47124	8.67493	no change
c21411/f1p27/3314.p1;c2337/f1p27/5028.p1	28.5979	28.5664	28.9425	28.6904	28.8678	29.0303	0.359863	0.795219	0.160568	no change
c56428/f1p22/1398.p1	27.4689	27.6014	27.719	27.4298	27.6937	27.0165	0.360761	0.760041	-0.216434	no change
c2672/f1p185/5609.p1;c29316/f1p119/3245.p1	25.949	25.8615	26.2788	25.4425	0	26.0871	0.361006	0.465923	-8.85323	no change
c240279/f6p8/947.p1;c23095/f1p8/2864.p1	25.1455	0	24.7278	25.1052	25.3048	25.1537	0.361176	0.490268	8.56346	no change
c38549/f1p0/1075.p1	27.8076	26.5911	27.3993	27.4042	28.2395	27.5218	0.361253	0.716582	0.455861	no change
c17130/f1p31/3217.p1	27.4023	27.0537	28.513	27.9715	28.4777	27.9752	0.361256	0.721874	0.485113	no change
c39661/f6p35/2256.p1;c281598/f1p29/1800.p1	26.6634	25.9594	26.0486	25.6287	0	26.3032	0.361551	0.465927	-8.91316	no change
c228811/f1p73/1915.p1;c2531/f1p100/2974.p2;c156777/f1p104/1752.p1;c16166/f1p102/2901.p1;c31137/f1p75/2331.p1;c59848/f1p65/1417.p1;c17487/f1p66/3812.p1;c19489/f1p181/1575.p1	29.6933	29.4385	29.674	29.2089	29.6312	29.5049	0.362501	0.801056	-0.153609	no change
c3319/f1p38/4034.p1;c2013/f1p44/4146.p1	26.5812	26.9139	27.3439	26.7609	26.9725	25.8276	0.362934	0.71172	-0.426006	no change
c224942/f1p19/1523.p1;c242326/f1p15/910.p1	27.114	27.039	27.0181	26.6486	27.0986	26.9959	0.363454	0.810745	-0.142669	no change
c3958/f3p5/986.p1	25.4434	26.1599	26.1092	25.5166	25.5952	25.8332	0.363529	0.745626	-0.255816	no change
c274633/f1p30/1013.p1;c133866/f1p14/824.p1	28.8181	28.7984	28.6469	28.7783	28.6756	28.5407	0.36372	0.862708	-0.0896079	no change
c28488/f1p20/3372.p1	0	24.8501	25.0011	24.864	25.2208	25.2827	0.363906	0.509143	8.50543	no change
c136063/f10p10/999.p1	24.606	0	24.3169	24.5591	24.7854	24.6134	0.363988	0.517164	8.34502	no change
c311934/f4p10/1350.p1	0	25.1897	25.424	25.1543	25.998	25.3293	0.364703	0.504185	8.6226	no change
c116591/f2p11/1167.p1;c265603/f1p11/2003.p1;c117334/f1p11/1264.p1	26.3604	26.5085	0	26.5289	26.6475	26.6804	0.365017	0.482287	8.99597	no change
c265051/f1p12/1057.p1;c75117/f1p11/871.p1;c8306/f1p12/1225.p1	26.7453	26.5314	0	26.6447	27.3813	26.4594	0.365034	0.477187	9.06956	no change
c25184/f1p13/2716.p1	25.5263	25.0486	25.3291	24.9824	0	25.279	0.365327	0.514458	-8.54751	no change
c33318/f1p90/3103.p1;c23901/f1p105/3959.p2	29.0774	29.3404	28.9568	29.0572	29.5488	29.3247	0.365333	0.777491	0.185345	no change
c24305/f1p10/2673.p1	25.0776	25.1579	25.3115	25.019	25.0128	0	0.365432	0.514216	-8.50506	no change
c260830/f2p10/1706.p1;c20000/f1p6/2052.p1	26.0642	0	26.3141	26.5331	26.7137	25.8093	0.366195	0.495583	8.8926	no change
c338599/f1p19/721.p1	29.7321	29.6289	29.1831	29.4676	29.3064	29.2053	0.366267	0.776041	-0.188283	no change
c258586/f6p22/1135.p1;c2902/f1p20/1133.p1	0	26.2614	26.7843	26.5202	27.0942	26.4204	0.366605	0.49416	8.99634	no change
c40039/f1p43/1742.p1;c181332/f1p24/2043.p1	32.5751	32.623	32.7478	32.6781	32.5774	32.3826	0.366637	0.848843	-0.10258	no change
c21492/f1p123/1595.p1	25.7171	0	25.3701	25.7794	26.0444	25.2496	0.366716	0.512625	8.66209	no change
c12413/f6p17/1585.p1;c64831/f1p13/1082.p1	26.5427	26.7332	26.1138	26.2295	26.4011	0	0.366822	0.496788	-8.91971	no change
c11764/f3p31/2427.p1	26.1573	0	26.0454	26.5004	26.1839	26.0471	0.366985	0.503364	8.84288	no change
c46673/f1p42/1537.p1;c70936/f1p35/2002.p1	28.937	29.9791	29.7893	0	29.3606	29.4603	0.367268	0.449594	-9.9615	no change
c16965/f1p221/2984.p1	25.0036	0	25.2425	25.4258	25.4504	24.8415	0.368122	0.530633	8.49052	no change
c21136/f2p3/2223.p1	26.1133	26.2286	0	26.5361	26.4056	25.9093	0.368496	0.51455	8.83635	no change
c266972/f1p3/1740.p1;c2749/f1p3/2582.p1;c28034/f1p29/3667.p1	27.3109	27.4905	0	27.9426	27.3562	27.2438	0.368727	0.491051	9.24705	no change
c8722/f2p9/1110.p1	29.6346	29.4299	29.5998	29.0334	29.4092	29.6469	0.369102	0.775994	-0.191592	no change
c19093/f1p4/1873.p1	27.1882	27.5418	27.181	27.5103	27.4965	27.3133	0.369454	0.815553	0.13635	no change
c96216/f3p7/898.p1	26.9504	26.7486	26.4944	26.273	0	26.9993	0.3695	0.511317	-8.97369	no change
c41254/f1p142/2361.p1;c29624/f1p147/2516.p1;c45787/f1p50/1708.p1;c35092/f1p143/2517.p1;c81604/f1p46/1731.p1;c302679/f1p112/1354.p1;c312549/f1p77/1367.p1	24.8306	25.5496	0	25.5342	24.8535	25.4384	0.369832	0.547665	8.48196	no change
c88494/f6p52/1974.p1;c16233/f1p48/2980.p1;c1192/f1p21/5037.p1;c223066/f1p50/1507.p1	0	25.4051	25.1128	25.3132	24.9586	25.7437	0.370039	0.548785	8.49924	no change
c300556/f1p8/782.p1	26.381	26.2266	26.54	26.3144	26.3007	0	0.370268	0.520154	-8.84417	no change
c35493/f1p31/3801.p1	0	26.1311	25.9129	25.8137	26.2848	26.1862	0.370376	0.527822	8.74694	no change
c64183/f1p53/2148.p1;c3206/f1p29/2182.p1;c36928/f1p54/3599.p1;c32967/f1p58/3708.p1	26.1723	0	26.3609	26.528	26.2692	26.211	0.370544	0.522559	8.82498	no change
c17195/f1p35/2643.p1	25.5495	24.6861	25.127	25.0535	25.0671	0	0.37099	0.564935	-8.41401	no change
c155160/f1p41/1592.p1;c123094/f1p40/1488.p1;c28298/f1p45/2735.p1	30.8787	30.8979	31.0333	31.0605	31.1719	30.8763	0.371319	0.851019	0.0995928	no change
c257418/f11p46/1629.p1	26.4659	27.6711	0	27.2853	27.2291	26.8747	0.371362	0.513513	9.08402	no change
c714/f4p31/2276.p1	0	25.1068	25.3815	24.6914	25.4988	25.7075	0.371409	0.56347	8.46982	no change
c22015/f1p13/2190.p1;c15347/f1p15/3522.p1	29.3733	28.6746	28.5854	28.6527	28.6282	28.5994	0.371508	0.746878	-0.250987	no change
c21886/f1p24/2333.p1;c46048/f1p25/1016.p1;c25486/f1p2/1575.p1	26.5001	25.4061	25.872	0	25.5059	26.2611	0.372215	0.549358	-8.67039	no change
c27391/f1p59/3243.p1	0	25.1586	24.8894	24.6994	25.2558	25.2214	0.37223	0.583142	8.37618	no change
c175822/f1p12/1784.p1;c32528/f1p14/2367.p1;c188754/f1p6/1430.p1;c29673/f1p13/2023.p1;c28513/f1p12/1360.p1	25.5901	25.0342	25.0319	25.3921	24.9784	0	0.372339	0.577794	-8.4286	no change
c61922/f1p9/1256.p1;c66512/f1p10/1197.p1	25.2776	24.6949	25.2884	24.7495	25.3585	0	0.372423	0.582836	-8.38428	no change
c4825/f1p9/2126.p1;c4429/f1p9/2469.p1	0	25.1116	25.0519	25.2527	24.9295	25.1387	0.372637	0.584804	8.3858	no change
c42598/f5p54/2160.p1;c12888/f1p33/2190.p1;c31924/f1p52/3461.p1	29.7411	29.6145	29.0291	29.091	29.25	29.3469	0.37273	0.758356	-0.232279	no change
c2707/f1p390/3214.p1;c16776/f1p479/2726.p1;c94636/f1p0/1452.p1;c44065/f1p30/1430.p1;c43834/f1p41/1434.p1;c38913/f1p51/1449.p1;c44286/f1p51/1413.p1;c16028/f1p470/2439.p2;c10134/f1p439/2407.p1;c6339/f1p896/2250.p1;c46275/f1p8/1056.p1;c31656/f1p255/2157.p1;c185503/f1p17/1529.p1;c16288/f1p407/2136.p1;c12659/f1p43/1533.p1;c12417/f1p298/2786.p1;c87201/f1p1/1311.p1;c36430/f1p430/2308.p1;c92994/f1p4/1370…	30.0462	30.5774	30.4025	30.5766	30.3465	30.646	0.373073	0.78071	0.180962	no change
c22341/f1p32/3084.p1;c264879/f1p32/1728.p1;c178660/f1p28/1496.p1	25.5946	24.6175	25.0756	24.8728	25.2821	0	0.373242	0.602566	-8.37759	no change
c275360/f1p4/1342.p1;c37066/f1p5/1865.p1	26.6335	26.5845	0	26.0999	26.792	26.9849	0.373295	0.536459	8.88628	no change
c228894/f2p12/1977.p1;c37892/f1p12/2132.p1;c1913/f1p11/5124.p1	26.2509	0	25.7245	25.9444	26.2698	25.7763	0.373575	0.562929	8.67169	no change
c20861/f2p43/2465.p1;c35545/f1p40/3329.p1;c145854/f1p35/1666.p1;c21/f1p34/9748.p1	0	26.7027	26.2176	25.9723	26.2717	27.1794	0.373622	0.546905	8.83437	no change
c343144/f1p14/802.p1;c69222/f1p7/992.p1	0	27.3191	26.7223	27.3852	27.1448	26.5616	0.373669	0.528568	9.01674	no change
c26849/f1p18/2100.p1	27.0415	26.9033	26.4463	26.6475	26.9329	0	0.373678	0.535069	-8.9369	no change
c278235/f1p7/1794.p1;c22973/f1p7/2318.p1;c11516/f1p7/3504.p1;c274863/f1p5/1643.p1	0	25.7322	26.1366	26.2597	25.4543	26.1081	0.373804	0.564681	8.65108	no change
c12026/f1p2/2182.p1;c34543/f1p15/2484.p1	30.1441	0	0	0	0	0	0.373901	0.471847	-10.048	no change
c30919/f1p17/2410.p1	29.32	0	0	0	0	0	0.373901	0.490022	-9.77335	no change
c263700/f1p13/1969.p1;c30869/f1p61/3192.p1	27.7219	0	0	0	0	0	0.373901	0.515482	-9.24063	no change
c174559/f2p41/1677.p1	26.8484	0	0	0	0	0	0.373901	0.534711	-8.94947	no change
c10161/f1p6/2149.p1	0	0	26.7725	0	0	0	0.373901	0.537314	-8.92418	no change
c89033/f1p14/1016.p1	26.7339	0	0	0	0	0	0.373901	0.540066	-8.9113	no change
c234624/f1p3/1957.p1	26.5835	0	0	0	0	0	0.373901	0.545971	-8.86116	no change
c276358/f1p5/965.p1	0	0	26.5552	0	0	0	0.373901	0.546456	-8.85173	no change
c22182/f1p2/1226.p1	26.5073	0	0	0	0	0	0.373901	0.547861	-8.83578	no change
c122107/f1p7/1544.p1	0	0	26.3222	0	0	0	0.373901	0.554061	-8.77407	no change
c29839/f1p133/3998.p1;c23033/f1p77/3161.p1;c23735/f1p84/2090.p1	0	0	26.2272	0	0	0	0.373901	0.557522	-8.74241	no change
c234727/f1p13/1837.p1;c29994/f4p13/1952.p1	26.1901	0	0	0	0	0	0.373901	0.559897	-8.73005	no change
c41421/f1p50/3302.p1;c38801/f1p51/2073.p1;c64546/f1p10/1919.p1	0	25.9788	0	0	0	0	0.373901	0.563827	-8.65961	no change
c2577/f1p20/4212.p1;c2776/f1p18/4501.p1	25.9446	0	0	0	0	0	0.373901	0.563961	-8.64821	no change
c31501/f1p13/2152.p1	0	0	25.9335	0	0	0	0.373901	0.563712	-8.6445	no change
c22426/f1p32/2429.p1	25.8949	0	0	0	0	0	0.373901	0.566698	-8.63162	no change
c12138/f1p13/1235.p1;c91563/f1p12/1903.p1;c63259/f1p10/1549.p2;c10775/f1p10/2094.p1	0	25.8442	0	0	0	0	0.373901	0.569336	-8.61472	no change
c3274/f1p14/1258.p1	0	0	25.7598	0	0	0	0.373901	0.573214	-8.58661	no change
c276838/f1p8/1348.p1	0	0	25.7005	0	0	0	0.373901	0.575789	-8.56684	no change
c26823/f1p23/2787.p1	25.6619	0	0	0	0	0	0.373901	0.577503	-8.55395	no change
c187325/f1p116/1251.p1	0	25.6136	0	0	0	0	0.373901	0.580171	-8.53786	no change
c183444/f1p5/1581.p1	25.5083	0	0	0	0	0	0.373901	0.581904	-8.50277	no change
c175129/f1p2/1989.p1	0	25.5001	0	0	0	0	0.373901	0.582928	-8.50005	no change
c97513/f1p26/912.p1;c26159/f1p93/3613.p1	0	0	25.4624	0	0	0	0.373901	0.585585	-8.48746	no change
c15799/f1p17/2053.p1;c15532/f1p20/2219.p2	0	0	25.4329	0	0	0	0.373901	0.590955	-8.47764	no change
c171397/f29p53/1481.p1;c26770/f1p39/1387.p1	25.3395	0	0	0	0	0	0.373901	0.595674	-8.44649	no change
c21055/f2p22/2872.p1	0	0	25.3155	0	0	0	0.373901	0.598201	-8.43849	no change
c119651/f2p9/992.p1	0	25.2957	0	0	0	0	0.373901	0.60187	-8.43188	no change
c146762/f1p6/1688.p1;c41403/f1p6/2510.p1	25.2772	0	0	0	0	0	0.373901	0.603722	-8.42575	no change
c180530/f1p6/1481.p1;c2916/f1p6/2208.p1;c181733/f1p7/1837.p1	0	25.2749	0	0	0	0	0.373901	0.604409	-8.42498	no change
c40932/f1p32/4040.p1	0	0	25.2077	0	0	0	0.373901	0.608035	-8.40256	no change
c5340/f1p96/2302.p1;c5/f1p963/5956.p2;c40658/f1p1390/2960.p1;c34907/f1p525/2425.p2;c32103/f1p275/2024.p1;c2978/f1p1195/2743.p1;c26633/f1p421/1896.p1;c2478/f1p1220/2244.p1;c24348/f1p1454/3075.p1;c1610/f1p223/2199.p1;c156584/f1p61/1884.p1;c120031/f1p40/1403.p1;c117610/f1p27/1831.p1;c347363/f1p0/1118.p1;c37519/f1p218/2036.p1;c83706/f1p29/1658.p2;c30968/f1p80/1796.p1;c195293/f1p54/1740.p1;c15729/f1p1…	0	25.2076	0	0	0	0	0.373901	0.60871	-8.40254	no change
c12357/f1p36/2376.p1	0	0	25.1762	0	0	0	0.373901	0.610694	-8.39206	no change
c107868/f2p0/1043.p1	0	0	25.136	0	0	0	0.373901	0.612377	-8.37867	no change
c177782/f1p3/2001.p1	0	0	25.12	0	0	0	0.373901	0.616081	-8.37335	no change
c118349/f1p2/1652.p1	25.087	0	0	0	0	0	0.373901	0.619	-8.36233	no change
c145590/f1p16/969.p1	0	0	25.0748	0	0	0	0.373901	0.622399	-8.35828	no change
c29560/f1p11/3493.p1	0	25.0678	0	0	0	0	0.373901	0.62303	-8.35595	no change
c25430/f1p17/3538.p1	25.0624	0	0	0	0	0	0.373901	0.624287	-8.35414	no change
c29450/f1p4/2087.p1	0	0	25.0455	0	0	0	0.373901	0.626505	-8.34849	no change
c5787/f1p17/4326.p1;c432/f1p16/4443.p1;c1445/f1p16/5621.p1	25.0191	0	0	0	0	0	0.373901	0.630293	-8.33969	no change
c40750/f1p71/2922.p1;c29236/f1p85/3289.p1;c25479/f1p84/3179.p1;c23318/f1p70/2511.p1;c188204/f1p69/1646.p1;c16191/f1p77/2899.p1	0	24.9832	0	0	0	0	0.373901	0.633427	-8.32775	no change
c280498/f1p2/1281.p1	0	0	24.9727	0	0	0	0.373901	0.635941	-8.32424	no change
c302417/f5p4/1051.p1	0	0	24.9722	0	0	0	0.373901	0.636532	-8.32407	no change
c41459/f1p104/3747.p1;c2811/f1p117/4619.p1;c41137/f1p98/3638.p1	0	24.9604	0	0	0	0	0.373901	0.637122	-8.32013	no change
c89636/f1p8/1483.p1	24.94	0	0	0	0	0	0.373901	0.639206	-8.31334	no change
c11113/f1p188/2182.p1	24.8506	0	0	0	0	0	0.373901	0.642722	-8.28354	no change
c4825/f1p38/1147.p1;c9802/f1p38/1149.p1	0	0	24.8018	0	0	0	0.373901	0.64419	-8.26726	no change
c33122/f1p8/3116.p1;c223597/f1p8/1655.p1	0	0	24.787	0	0	0	0.373901	0.645619	-8.26234	no change
c48355/f1p24/1921.p2	0	24.7333	0	0	0	0	0.373901	0.651058	-8.24445	no change
c303925/f10p11/1563.p1	0	24.6709	0	0	0	0	0.373901	0.65532	-8.22364	no change
c20904/f3p36/2330.p2	0	0	24.6626	0	0	0	0.373901	0.656911	-8.22086	no change
c154923/f1p57/1571.p1	24.6586	0	0	0	0	0	0.373901	0.658153	-8.21952	no change
c125459/f1p15/1304.p1	0	24.6307	0	0	0	0	0.373901	0.658705	-8.21023	no change
c5147/f1p29/2552.p1	0	0	24.6014	0	0	0	0.373901	0.661464	-8.20046	no change
c11495/f1p19/2175.p1;c57159/f1p11/2036.p1;c36046/f1p19/3810.p1	0	0	24.5762	0	0	0	0.373901	0.66388	-8.19206	no change
c35353/f1p2/2093.p2;c82243/f1p3/1216.p1	0	24.4856	0	0	0	0	0.373901	0.673009	-8.16187	no change
c694/f1p12/4916.p1	0	0	24.4846	0	0	0	0.373901	0.67349	-8.16152	no change
c151256/f2p3/1515.p1	0	0	24.4455	0	0	0	0.373901	0.676381	-8.1485	no change
c41170/f3p10/1139.p1;c113216/f1p9/1072.p1	0	0	24.4425	0	0	0	0.373901	0.676854	-8.14751	no change
c27447/f1p60/2409.p1;c25810/f1p55/1442.p1;c76916/f24p58/1396.p1;c238720/f1p52/1747.p1;c42495/f1p42/1182.p1;c119971/f1p35/1424.p1;c179378/f1p30/1611.p1;c40731/f1p25/1557.p1	0	0	24.4374	0	0	0	0.373901	0.676338	-8.1458	no change
c19897/f1p31/2047.p1	0	24.4116	0	0	0	0	0.373901	0.677459	-8.13721	no change
c238337/f1p13/1479.p1	24.408	0	0	0	0	0	0.373901	0.678562	-8.136	no change
c18808/f7p16/1125.p1;c153342/f1p15/1669.p1;c177134/f1p11/1103.p1;c154769/f1p12/1226.p1	0	0	24.3863	0	0	0	0.373901	0.680156	-8.12878	no change
c35707/f1p31/2272.p1;c309285/f1p30/2008.p1;c30702/f1p34/3635.p1	0	0	24.3797	0	0	0	0.373901	0.680618	-8.12656	no change
c59839/f1p6/1765.p1;c231659/f1p6/1790.p1	0	0	24.358	0	0	0	0.373901	0.682195	-8.11932	no change
c2777/f1p108/4870.p1	0	24.2703	0	0	0	0	0.373901	0.685476	-8.09012	no change
c16360/f1p2/854.p1	24.2299	0	0	0	0	0	0.373901	0.687841	-8.07662	no change
c23724/f1p19/2475.p1;c3649/f1p19/2358.p1	0	0	24.1837	0	0	0	0.373901	0.691837	-8.06122	no change
c22502/f1p106/2229.p1;c823/f1p115/4410.p1;c24419/f1p114/3580.p1;c67618/f1p68/977.p1;c17203/f1p107/3318.p1	0	0	24.1661	0	0	0	0.373901	0.693128	-8.05538	no change
c21276/f2p30/2741.p1	0	0	24.1447	0	0	0	0.373901	0.695556	-8.04823	no change
c27186/f1p12/2949.p1	0	24.1445	0	0	0	0	0.373901	0.695978	-8.04818	no change
c275244/f1p5/2000.p1;c305727/f2p4/1211.p1	0	0	24.1441	0	0	0	0.373901	0.696399	-8.04805	no change
c349891/f1p22/668.p1	0	24.1436	0	0	0	0	0.373901	0.696819	-8.04786	no change
c178196/f1p7/1624.p1;c157292/f5p9/1666.p1;c91193/f1p7/1614.p1;c123099/f1p5/1778.p1;c2279/f1p36/2931.p1	0	24.1115	0	0	0	0	0.373901	0.70039	-8.03716	no change
c87222/f2p0/1103.p1	0	0	23.9899	0	0	0	0.373901	0.705662	-7.99663	no change
c34560/f1p55/2756.p1;c25255/f1p156/2493.p1;c39253/f1p60/2013.p1;c31898/f1p49/2032.p1;c66737/f1p50/1829.p1	0	0	23.9886	0	0	0	0.373901	0.706059	-7.9962	no change
c215950/f1p14/1627.p1	0	23.9674	0	0	0	0	0.373901	0.706852	-7.98912	no change
c31453/f3p4/917.p1	0	23.84	0	0	0	0	0.373901	0.711206	-7.94667	no change
c29276/f1p21/3003.p1;c27960/f1p9/2213.p1	0	23.8281	0	0	0	0	0.373901	0.712859	-7.94271	no change
c21099/f2p82/2744.p1	0	0	23.6804	0	0	0	0.373901	0.715144	-7.89345	no change
c66104/f1p9/1261.p1;c28102/f2p9/1218.p1	0	0	23.6795	0	0	0	0.373901	0.715515	-7.89316	no change
c221684/f1p11/936.p1	23.6187	0	0	0	0	0	0.373901	0.71866	-7.87291	no change
c42188/f1p6/1437.p1	23.5773	0	0	0	0	0	0.373901	0.718988	-7.85909	no change
c2359/f1p17/4603.p1;c29963/f1p9/1413.p1;c844/f1p17/4785.p3	0	0	23.5489	0	0	0	0.373901	0.720031	-7.84962	no change
c40778/f1p38/2446.p1;c22637/f1p37/3071.p1;c93583/f1p36/1335.p1;c45164/f1p40/1730.p1;c16038/f1p41/2739.p1	0	0	23.2318	0	0	0	0.373901	0.723899	-7.74392	no change
c36243/f1p114/2537.p1;c19820/f1p102/2047.p1;c38677/f1p103/1991.p1;c25486/f1p176/3337.p1;c226220/f2p117/1799.p1;c194920/f1p116/1903.p1;c142848/f1p115/1887.p1	0	22.8106	0	0	0	0	0.373901	0.728351	-7.60354	no change
c21928/f1p10/3200.p1;c177665/f2p10/1925.p1;c182843/f1p9/1231.p1	0	0	22.5745	0	0	0	0.373901	0.730454	-7.52485	no change
c156920/f1p20/1611.p1;c139047/f3p25/1771.p1	0	22.4028	0	0	0	0	0.373901	0.73467	-7.4676	no change
c29642/f1p18/3442.p1	0	21.9081	0	0	0	0	0.373901	0.739661	-7.30269	no change
c22111/f4p0/1294.p1	21.5154	0	0	0	0	0	0.373901	0.743812	-7.17179	no change
c100095/f1p2/936.p1	0	0	21.429	0	0	0	0.373901	0.74548	-7.143	no change
c44084/f1p218/1846.p1	0	0	21.0984	0	0	0	0.373901	0.748202	-7.0328	no change
c303975/f57p68/1025.p1;c286255/f1p19/974.p1	0	0	0	17.492	0	0	0.373901	0.761757	5.83067	no change
c146160/f4p24/1826.p1	0	0	0	0	20.0315	0	0.373901	0.754241	6.67716	no change
c30953/f1p25/2088.p1;c57535/f1p20/1910.p1	0	0	0	20.1603	0	0	0.373901	0.75318	6.7201	no change
c22883/f1p8/1364.p1;c237402/f1p8/1606.p1	0	0	0	0	0	20.8876	0.373901	0.747333	6.96254	no change
c188219/f1p112/1653.p1;c22311/f1p77/2845.p1	0	0	0	0	22.2553	0	0.373901	0.737796	7.41844	no change
c600/f1p326/4383.p1;c532/f1p262/4105.p1;c23317/f1p46/1724.p1;c15260/f1p81/3044.p1;c14870/f1p60/2080.p1;c13541/f1p742/3138.p1;c12394/f1p272/2274.p1;c5649/f1p783/3960.p1;c9259/f1p71/2814.p1;c69961/f1p18/1898.p1;c19002/f1p75/2175.p1	0	0	0	0	22.2993	0	0.373901	0.736604	7.43311	no change
c263801/f1p16/1981.p1	0	0	0	0	22.3212	0	0.373901	0.736283	7.4404	no change
c227312/f1p0/1480.p3	0	0	0	0	0	22.354	0.373901	0.735678	7.45134	no change
c41076/f1p7/2557.p1	0	0	0	22.5224	0	0	0.373901	0.731907	7.50746	no change
c22381/f1p11/2889.p1	0	0	0	22.5271	0	0	0.373901	0.731578	7.50903	no change
c40827/f1p2/2228.p1;c180291/f4p2/1285.p1	0	0	0	22.6077	0	0	0.373901	0.729848	7.53592	no change
c44050/f1p0/1190.p1	0	0	0	0	0	22.688	0.373901	0.729744	7.56266	no change
c590/f1p156/5327.p1;c3009/f1p133/3371.p1;c550/f1p134/4668.p1;c2743/f1p146/4762.p2;c2750/f1p134/3627.p1;c27389/f1p147/3151.p1	0	0	0	0	22.7925	0	0.373901	0.728958	7.5975	no change
c27243/f1p42/3236.p1	0	0	0	0	0	22.815	0.373901	0.728015	7.60499	no change
c97294/f1p15/1125.p1	0	0	0	0	0	22.8518	0.373901	0.726974	7.61726	no change
c2539/f1p10/4443.p1	0	0	0	22.9613	0	0	0.373901	0.725456	7.65376	no change
c25720/f1p12/2433.p1	0	0	0	0	22.9744	0	0.373901	0.72497	7.65815	no change
c3953/f1p6/1345.p1;c302429/f3p7/1153.p1;c39847/f2p6/1055.p1;c213434/f1p6/1072.p1;c110843/f1p5/1307.p1	0	0	0	0	22.9975	0	0.373901	0.724329	7.66582	no change
c188774/f3p22/1885.p1	0	0	0	0	23.0004	0	0.373901	0.723985	7.66681	no change
c275819/f1p12/1746.p1	0	0	0	0	23.0763	0	0.373901	0.724886	7.6921	no change
c268705/f1p8/1546.p1;c274654/f1p8/1649.p1	0	0	0	0	0	23.0885	0.373901	0.724266	7.69615	no change
c37609/f2p11/1126.p1;c24171/f1p8/2207.p1	0	0	0	0	23.2381	0	0.373901	0.724465	7.74604	no change
c22760/f1p141/3664.p1;c27232/f1p60/3483.p1	0	0	0	0	23.2482	0	0.373901	0.723823	7.74939	no change
c40917/f1p2/1276.p1	0	0	0	0	0	23.2707	0.373901	0.723316	7.7569	no change
c15415/f1p112/2476.p2;c19797/f1p14/1424.p1;c1433/f1p207/2444.p1;c2281/f1p158/2981.p1;c1327/f1p224/2314.p1;c2763/f1p235/2710.p1;c2326/f1p228/4924.p1;c2798/f1p183/2825.p2;c94334/f1p65/2007.p1;c27183/f1p248/2712.p1;c21255/f2p243/3098.p2;c233774/f1p59/1727.p1	0	0	0	0	0	23.2798	0.373901	0.722722	7.75993	no change
c60788/f1p3/1324.p1	0	0	0	0	0	23.3433	0.373901	0.722931	7.78109	no change
c292170/f1p3/773.p1	0	0	0	0	0	23.346	0.373901	0.722482	7.78199	no change
c268971/f1p1/1406.p1	0	0	0	0	0	23.4324	0.373901	0.721895	7.81079	no change
c47308/f1p1/968.p1	0	0	0	0	0	23.4476	0.373901	0.720941	7.81586	no change
c19596/f1p7/1967.p1	0	0	0	23.459	0	0	0.373901	0.720435	7.81967	no change
c28045/f1p31/3265.p1	0	0	0	0	23.4852	0	0.373901	0.719897	7.82839	no change
c8622/f3p4/1075.p1	0	0	0	23.5295	0	0	0.373901	0.718988	7.84315	no change
c31326/f1p80/2972.p1;c36124/f1p82/4074.p1;c35940/f1p68/3615.p1;c2978/f1p98/4549.p1;c2274/f1p100/4261.p2;c2931/f1p52/2549.p1;c36650/f1p72/3061.p1;c34902/f1p71/3099.p1;c34715/f1p71/2839.p1	0	0	0	0	0	23.6283	0.373901	0.717995	7.87611	no change
c268569/f1p2/1189.p1	0	0	0	0	0	23.641	0.373901	0.717525	7.88032	no change
c24709/f1p82/3692.p1;c32518/f1p12/2647.p1;c40354/f1p21/2526.p1;c34583/f1p24/2999.p1;c40684/f1p12/1487.p1	0	0	0	0	23.6416	0	0.373901	0.717158	7.88054	no change
c35139/f1p38/3234.p1	0	0	0	0	0	23.6522	0.373901	0.716692	7.88406	no change
c268451/f1p38/1788.p1	0	0	0	0	0	23.669	0.373901	0.716167	7.88968	no change
c27440/f1p94/3331.p1;c26923/f1p198/2357.p1;c182452/f1p70/1904.p1;c22131/f1p109/3245.p1;c26197/f1p104/2370.p1	0	0	0	0	0	23.6819	0.373901	0.714771	7.89395	no change
c174881/f4p34/1693.p1;c34617/f1p32/2894.p1	0	0	0	23.6844	0	0	0.373901	0.714398	7.89481	no change
c268944/f1p58/1555.p1;c755/f1p107/5775.p2	0	0	0	0	23.6983	0	0.373901	0.713714	7.89942	no change
c349780/f1p26/591.p1;c349157/f1p8/504.p2	0	0	0	0	0	23.7091	0.373901	0.713176	7.90305	no change
c23994/f1p60/3136.p1;c58800/f1p28/1749.p1;c275680/f1p37/1888.p1	0	0	0	0	23.7541	0	0.373901	0.713765	7.91803	no change
c28777/f1p11/2547.p1;c22749/f1p17/2860.p1;c114641/f1p15/1364.p1	0	0	0	23.7979	0	0	0.373901	0.71258	7.93263	no change
c1294/f6p36/1694.p1;c4555/f1p34/1641.p1	0	0	0	23.8243	0	0	0.373901	0.71324	7.94145	no change
c86654/f1p14/1080.p1;c54508/f20p31/1074.p1	0	0	0	23.8335	0	0	0.373901	0.712112	7.94452	no change
c152252/f1p16/1750.p1;c2416/f13p41/1530.p1;c10199/f1p29/1493.p1	0	0	0	23.8354	0	0	0.373901	0.71159	7.94513	no change
c21282/f2p8/2363.p1	0	0	0	0	0	23.8414	0.373901	0.710821	7.94715	no change
c187677/f1p23/1523.p1;c17442/f1p101/3749.p1;c235689/f1p29/1959.p2	0	0	0	0	23.854	0	0.373901	0.710435	7.95132	no change
c20966/f5p47/2687.p1	0	0	0	23.8583	0	0	0.373901	0.709909	7.95278	no change
c40989/f1p2/2111.p1	0	0	0	23.8595	0	0	0.373901	0.709521	7.95315	no change
c152803/f1p27/2059.p1;c112223/f1p20/1639.p1	0	0	0	0	23.9071	0	0.373901	0.709482	7.96904	no change
c22434/f1p3/1304.p1	0	0	0	23.95	0	0	0.373901	0.708258	7.98334	no change
c20457/f1p4/1301.p1	0	0	0	0	0	23.9573	0.373901	0.707548	7.98577	no change
c11009/f1p12/2447.p1	0	0	0	0	23.9682	0	0.373901	0.706456	7.98939	no change
c90214/f1p4/1092.p1	0	0	0	0	24.0154	0	0.373901	0.704591	8.00513	no change
c4795/f1p15/2012.p1;c318874/f1p18/1385.p1;c25186/f1p14/958.p1	0	0	0	24.0162	0	0	0.373901	0.70419	8.00541	no change
c27165/f1p31/1170.p1	0	0	0	24.0358	0	0	0.373901	0.703788	8.01194	no change
c15705/f1p1/940.p1	0	0	0	0	24.043	0	0.373901	0.703385	8.01434	no change
c240891/f3p7/870.p1	0	0	0	0	0	24.0719	0.373901	0.70249	8.02395	no change
c126597/f1p0/904.p1	0	0	0	0	0	24.0752	0.373901	0.702085	8.02507	no change
c180942/f1p69/1639.p1;c12780/f1p293/2527.p1;c16392/f1p78/2856.p1	0	0	0	0	24.087	0	0.373901	0.70129	8.029	no change
c31062/f1p23/2911.p1	0	0	0	0	0	24.0889	0.373901	0.700881	8.02962	no change
c27055/f1p90/2127.p1	0	0	0	0	24.1112	0	0.373901	0.700801	8.03705	no change
c23043/f1p25/3229.p1	0	0	0	24.1166	0	0	0.373901	0.699675	8.03888	no change
c21993/f1p5/1606.p1;c176744/f1p4/1763.p1	0	0	0	0	0	24.1227	0.373901	0.699262	8.04091	no change
c20273/f5p72/2425.p1	0	0	0	0	24.1294	0	0.373901	0.698692	8.04314	no change
c119045/f4p2/1566.p1	0	0	0	0	24.1309	0	0.373901	0.697674	8.04364	no change
c46307/f1p25/1149.p1	0	0	0	0	24.1575	0	0.373901	0.69457	8.05249	no change
c298509/f1p1/800.p1	0	0	0	0	0	24.1615	0.373901	0.694145	8.05382	no change
c182630/f1p22/1755.p1;c141665/f2p25/1859.p1	0	0	0	0	24.1657	0	0.373901	0.693718	8.05523	no change
c276864/f1p12/1728.p1	0	0	0	24.169	0	0	0.373901	0.692699	8.05633	no change
c4812/f1p4/1047.p1	0	0	0	0	24.1786	0	0.373901	0.692269	8.05953	no change
c86857/f2p5/1266.p1	0	0	0	0	24.1846	0	0.373901	0.691404	8.06152	no change
c8797/f1p15/1112.p1	0	0	0	24.1926	0	0	0.373901	0.690543	8.06422	no change
c344235/f1p1/604.p1	0	0	0	0	0	24.1929	0.373901	0.690107	8.06429	no change
c12695/f1p32/2883.p1;c6904/f1p25/1533.p1	0	0	0	0	0	24.204	0.373901	0.689337	8.06801	no change
c273709/f1p4/1289.p1	0	0	0	0	24.2232	0	0.373901	0.688723	8.07439	no change
c3867/f1p30/2488.p1;c12258/f1p33/2681.p1	0	0	0	24.2237	0	0	0.373901	0.688283	8.07456	no change
c1541/f1p286/3513.p1;c35150/f1p295/3902.p1;c2703/f1p302/4478.p1;c26688/f1p271/3742.p1;c2639/f1p307/4229.p1;c27105/f1p16/2377.p1;c294/f1p245/4763.p1;c30500/f1p288/3345.p1;c11060/f1p294/3377.p1;c23063/f1p275/3853.p1;c36848/f1p242/3197.p1;c20931/f3p69/2393.p1;c1215/f1p303/4130.p2;c25813/f1p253/3244.p1	0	0	0	24.238	0	0	0.373901	0.687677	8.07933	no change
c10776/f1p7/2524.p1;c260763/f2p7/1690.p1;c2280/f1p38/4057.p1	0	0	0	0	24.2467	0	0.373901	0.686682	8.08223	no change
c4489/f1p5/1098.p1	0	0	0	0	0	24.2474	0.373901	0.686236	8.08245	no change
c2602/f1p66/4286.p1	0	0	0	0	24.2843	0	0.373901	0.684571	8.09478	no change
c89326/f1p18/1751.p2;c1185/f15p46/1270.p2	0	0	0	24.3007	0	0	0.373901	0.683714	8.10023	no change
c276128/f1p0/1233.p1	0	0	0	0	24.3146	0	0.373901	0.682695	8.10486	no change
c44071/f1p13/2010.p1	0	0	0	0	0	24.3249	0.373901	0.683105	8.10831	no change
c35046/f1p19/2084.p1	0	0	0	0	24.3611	0	0.373901	0.681738	8.12037	no change
c2370/f1p43/5486.p1;c40050/f1p34/2898.p1;c26764/f1p35/2857.p1;c36414/f1p36/3494.p1;c35270/f1p35/3212.p1;c35865/f1p626/2862.p2;c40186/f1p34/3087.p1	0	0	0	0	24.3628	0	0.373901	0.68128	8.12093	no change
c6953/f1p155/2187.p1;c56131/f1p10/1044.p1;c151145/f1p12/1672.p1	0	0	0	0	24.3887	0	0.373901	0.679693	8.12957	no change
c26367/f1p10/1326.p1	0	0	0	0	24.4098	0	0.373901	0.678096	8.13661	no change
c188452/f1p12/1176.p1	0	0	0	0	24.4334	0	0.373901	0.67699	8.14446	no change
c61505/f2p13/1597.p1	0	0	0	0	0	24.4465	0.373901	0.675906	8.14884	no change
c29486/f1p54/3353.p1;c38483/f1p26/1996.p1	0	0	0	0	0	24.4655	0.373901	0.674943	8.15517	no change
c12929/f2p5/1718.p1	0	0	0	0	24.4671	0	0.373901	0.674465	8.15571	no change
c215495/f4p6/1537.p1	0	0	0	24.4925	0	0	0.373901	0.672225	8.16418	no change
c189183/f1p11/1711.p1	0	0	0	0	24.4955	0	0.373901	0.671586	8.16515	no change
c40196/f1p0/1520.p1	0	0	0	24.5077	0	0	0.373901	0.671099	8.16922	no change
c31981/f1p92/2704.p1;c30388/f1p94/2005.p1;c39246/f1p95/2074.p1	0	0	0	0	24.5128	0	0.373901	0.670611	8.17093	no change
c41273/f4p16/1715.p1;c2068/f1p17/2567.p1	0	0	0	24.5234	0	0	0.373901	0.66964	8.17446	no change
c235701/f1p3/1590.p1	0	0	0	0	0	24.5259	0.373901	0.668976	8.17531	no change
c37353/f2p2/1538.p1	0	0	0	24.5383	0	0	0.373901	0.668209	8.17944	no change
c89322/f1p1/1671.p1;c64405/f1p42/2107.p1;c63756/f1p19/2064.p1;c20717/f1p11/1112.p1	0	0	0	24.54	0	0	0.373901	0.667594	8.18001	no change
c25889/f1p37/1557.p1;c212307/f5p39/1649.p1;c57407/f1p44/2085.p2;c60151/f1p11/963.p1	0	0	0	0	24.5579	0	0.373901	0.666565	8.18598	no change
c26523/f1p36/2668.p1;c2483/f1p33/4097.p1	0	0	0	0	24.5587	0	0.373901	0.666066	8.18622	no change
c274586/f1p21/1782.p1;c84840/f1p11/1030.p1;c2423/f1p11/3018.p1;c17169/f1p19/3463.p1;c13806/f1p19/1540.p1	0	0	0	0	24.5606	0	0.373901	0.665565	8.18688	no change
c138466/f4p41/1897.p1;c218162/f1p35/1815.p1	0	0	0	0	0	24.5631	0.373901	0.665063	8.18769	no change
c21631/f1p21/3309.p1	0	0	0	24.5758	0	0	0.373901	0.664385	8.19194	no change
c34332/f1p4/3697.p1;c228629/f1p4/1036.p1;c268326/f1p3/1449.p2	0	0	0	0	24.5818	0	0.373901	0.663192	8.19394	no change
c279538/f1p16/1996.p1;c157530/f1p14/1718.p1;c185110/f1p17/1744.p1	0	0	0	24.5857	0	0	0.373901	0.662495	8.19524	no change
c41187/f1p11/2829.p1;c16877/f1p9/2195.p1;c135817/f4p11/1516.p1	0	0	0	0	24.6043	0	0.373901	0.660952	8.20143	no change
c6012/f1p21/2160.p1;c4757/f1p14/1135.p1;c41296/f1p22/2542.p1;c34225/f1p19/2489.p2;c1644/f1p23/4751.p1;c20423/f1p16/1492.p1;c1052/f1p21/4242.p1	0	0	0	0	0	24.6078	0.373901	0.661319	8.20259	no change
c303906/f12p15/1283.p1;c184029/f1p14/1200.p1	0	0	0	0	24.6171	0	0.373901	0.660682	8.20571	no change
c119186/f1p5/1026.p1	0	0	0	0	0	24.6281	0.373901	0.659226	8.20935	no change
c155080/f2p20/1534.p1;c2851/f1p17/2746.p1	0	0	0	24.6433	0	0	0.373901	0.657884	8.21443	no change
c115351/f2p4/1393.p1	0	0	0	24.6586	0	0	0.373901	0.657628	8.21954	no change
c67262/f1p15/2307.p3	0	0	0	24.6663	0	0	0.373901	0.656382	8.22209	no change
c81001/f1p11/984.p1;c66531/f1p10/1045.p1;c38301/f1p9/969.p1;c292/f1p11/4046.p1;c228547/f1p9/1529.p1	0	0	0	0	24.6693	0	0.373901	0.655852	8.2231	no change
c60675/f1p24/1105.p1;c58368/f1p9/1074.p1;c45012/f1p21/1129.p1;c49627/f3p41/970.p1;c33706/f1p36/2646.p1	0	0	0	0	0	24.6836	0.373901	0.654607	8.22786	no change
c3107/f1p29/4029.p2	0	0	0	24.6872	0	0	0.373901	0.653879	8.22907	no change
c145603/f1p21/1755.p1;c194639/f1p21/1456.p1;c32298/f1p22/2249.p1	0	0	0	0	0	24.6919	0.373901	0.653342	8.23065	no change
c228922/f1p9/1434.p1	0	0	0	0	0	24.7246	0.373901	0.652143	8.24154	no change
c281353/f1p21/1083.p1;c86019/f1p24/1979.p1;c43679/f2p19/1164.p1;c37652/f1p6/1029.p1;c304069/f5p8/932.p1	0	0	0	0	24.7277	0	0.373901	0.651601	8.24257	no change
c2117/f1p25/2556.p2	0	0	0	24.7476	0	0	0.373901	0.649675	8.2492	no change
c2692/f1p136/5805.p1;c3117/f1p51/2077.p1	0	0	0	24.7493	0	0	0.373901	0.649127	8.24976	no change
c14461/f1p7/1248.p1	0	0	0	0	24.7536	0	0.373901	0.648577	8.25121	no change
c21428/f1p2/1615.p1	0	0	0	0	24.7585	0	0.373901	0.647705	8.25284	no change
c2115/f1p37/4535.p1;c1036/f1p37/4571.p1;c2426/f1p35/4002.p1;c21938/f1p35/3514.p1	0	0	0	24.7866	0	0	0.373901	0.646176	8.26219	no change
c110712/f1p6/1415.p2;c265291/f1p14/2009.p4;c2868/f1p15/2357.p4	0	0	0	0	0	24.7927	0.373901	0.644751	8.26424	no change
c10891/f1p27/2673.p1;c256611/f1p65/879.p1;c102069/f1p74/894.p1;c198839/f1p13/882.p1;c80043/f1p33/1157.p1;c149504/f1p61/1482.p1	0	0	0	0	0	24.8029	0.373901	0.643627	8.26762	no change
c29746/f1p56/2504.p1	0	0	0	0	0	24.8046	0.373901	0.643062	8.26821	no change
c5969/f1p34/2528.p1	0	0	0	0	24.81	0	0.373901	0.642311	8.27	no change
c40856/f1p58/3936.p1;c32097/f1p59/3959.p1;c18413/f1p11/2267.p1;c2246/f1p50/2140.p1;c63339/f1p22/2064.p1;c67932/f2p53/1360.p1;c109884/f1p33/1287.p1;c36185/f1p57/2655.p1	0	0	0	0	24.8398	0	0.373901	0.643292	8.27994	no change
c39246/f2p4/1137.p1	0	0	0	24.8552	0	0	0.373901	0.641837	8.28506	no change
c218902/f1p31/1596.p1	0	0	0	0	24.8644	0	0.373901	0.642067	8.28814	no change
c174936/f2p3/1715.p1	0	0	0	0	0	24.8997	0.373901	0.641293	8.2999	no change
c232241/f1p9/1582.p1	0	0	0	24.9389	0	0	0.373901	0.639987	8.31298	no change
c4332/f1p1/1142.p1	0	0	0	24.9472	0	0	0.373901	0.638494	8.31572	no change
c221993/f1p2/1074.p1;c21883/f2p3/1306.p1	0	0	0	24.9478	0	0	0.373901	0.637909	8.31593	no change
c778/f1p13/4265.p1;c6964/f2p14/1278.p1;c86599/f2p14/1429.p1;c69847/f1p15/2153.p1	0	0	0	24.9754	0	0	0.373901	0.635218	8.32512	no change
c181038/f2p1/1352.p1	0	0	0	0	0	24.9805	0.373901	0.634623	8.32685	no change
c17358/f1p46/2249.p1;c175610/f1p57/895.p1;c102104/f1p57/879.p1	0	0	0	0	0	24.9823	0.373901	0.634026	8.32743	no change
c37377/f2p15/2042.p1	0	0	0	24.9949	0	0	0.373901	0.632505	8.33162	no change
c28180/f1p14/2220.p1;c174793/f3p17/1541.p1;c5206/f1p40/2317.p1	0	0	0	25.0152	0	0	0.373901	0.631507	8.3384	no change
c2074/f1p23/4588.p1;c1570/f1p12/4253.p1;c23332/f1p18/3254.p1;c40662/f1p22/3511.p1	0	0	0	25.0153	0	0	0.373901	0.630901	8.33843	no change
c180855/f1p7/1296.p1	0	0	0	0	0	25.0225	0.373901	0.629683	8.34082	no change
c67598/f1p8/1183.p1	0	0	0	25.0233	0	0	0.373901	0.629071	8.34109	no change
c188701/f1p21/1585.p1	0	0	0	25.0272	0	0	0.373901	0.628457	8.34238	no change
c38944/f1p77/2034.p1	0	0	0	25.0384	0	0	0.373901	0.627449	8.34614	no change
c261047/f2p5/1658.p1	0	0	0	25.0587	0	0	0.373901	0.625085	8.35292	no change
c13509/f1p181/3208.p2	0	0	0	0	25.067	0	0.373901	0.623659	8.35566	no change
c35385/f1p49/2641.p1	0	0	0	0	0	25.0751	0.373901	0.621765	8.35837	no change
c90986/f1p6/1274.p1;c4588/f2p11/1238.p1;c86348/f1p8/1975.p2	0	0	0	25.0768	0	0	0.373901	0.620921	8.35893	no change
c46178/f1p4/1514.p1;c140646/f1p3/1758.p1	0	0	0	0	25.0806	0	0.373901	0.620283	8.36019	no change
c341488/f1p1/676.p1	0	0	0	0	0	25.0833	0.373901	0.619642	8.36112	no change
c165291/f1p24/1050.p1;c275404/f1p7/1056.p1;c21458/f1p22/1181.p1	0	0	0	0	25.0984	0	0.373901	0.617773	8.36615	no change
c227320/f1p3/1324.p1	0	0	0	25.1017	0	0	0.373901	0.617125	8.36722	no change
c306857/f1p10/954.p1;c59726/f1p6/1416.p1	0	0	0	0	25.1217	0	0.373901	0.615224	8.37392	no change
c90712/f1p5/1220.p1	0	0	0	0	0	25.1316	0.373901	0.614358	8.37719	no change
c130455/f1p4/766.p1	0	0	0	25.1339	0	0	0.373901	0.6137	8.37796	no change
c111321/f2p10/1346.p1	0	0	0	25.134	0	0	0.373901	0.613039	8.378	no change
c31808/f1p72/3886.p1;c30765/f1p75/3686.p1;c2284/f1p79/4368.p1	0	0	0	0	25.1573	0	0.373901	0.611575	8.38577	no change
c30389/f1p17/2747.p1;c7514/f1p15/1272.p1	0	0	0	0	25.1772	0	0.373901	0.610024	8.39241	no change
c31844/f1p22/2432.p1;c28199/f1p15/2560.p1	0	0	0	25.2294	0	0	0.373901	0.606602	8.40979	no change
c110254/f1p36/1734.p1	0	0	0	0	0	25.2782	0.373901	0.603033	8.42606	no change
c29101/f1p21/3221.p1;c2350/f1p23/4322.p1;c34595/f1p17/3315.p1	0	0	0	0	25.2925	0	0.373901	0.602209	8.43083	no change
c48052/f2p10/1015.p1	0	0	0	0	0	25.2932	0.373901	0.601515	8.43105	no change
c34683/f1p19/3366.p1;c88543/f2p18/1918.p1	0	0	0	0	0	25.3	0.373901	0.600954	8.43332	no change
c134949/f13p4/1120.p1	0	0	0	25.3094	0	0	0.373901	0.599831	8.43645	no change
c8498/f1p32/2966.p1;c29098/f1p36/3761.p1	0	0	0	25.3137	0	0	0.373901	0.599127	8.43789	no change
c151334/f1p4/1656.p1	0	0	0	0	25.3225	0	0.373901	0.59735	8.44083	no change
c8830/f1p120/2350.p1;c24736/f1p144/3237.p1;c17839/f1p222/3969.p1;c14729/f1p336/2763.p1;c7764/f1p170/2218.p2	0	0	0	0	25.3343	0	0.373901	0.596389	8.44475	no change
c241135/f2p4/931.p1	0	0	0	0	0	25.3428	0.373901	0.594956	8.44759	no change
c12507/f1p18/2535.p1	0	0	0	25.3469	0	0	0.373901	0.594235	8.44896	no change
c184937/f1p26/1681.p1	0	0	0	0	0	25.3583	0.373901	0.593305	8.45277	no change
c261041/f2p0/1042.p1	0	0	0	0	25.3691	0	0.373901	0.592443	8.45635	no change
c34528/f1p6/2368.p1;c31395/f1p6/2234.p1;c28456/f1p5/3369.p1	0	0	0	25.3719	0	0	0.373901	0.591714	8.45731	no change
c13251/f1p21/2932.p1	0	0	0	25.4219	0	0	0.373901	0.590844	8.47398	no change
c106934/f3p16/1105.p1	0	0	0	0	0	25.4431	0.373901	0.589646	8.48102	no change
c2287/f17p39/1735.p1	0	0	0	25.4452	0	0	0.373901	0.588904	8.48172	no change
c29114/f1p16/3059.p1	0	0	0	0	0	25.4495	0.373901	0.587746	8.48318	no change
c93969/f5p9/1507.p1	0	0	0	25.4606	0	0	0.373901	0.586338	8.48688	no change
c32248/f1p58/3353.p1;c34459/f1p54/3282.p2	0	0	0	0	0	25.4672	0.373901	0.584641	8.48906	no change
c34030/f1p24/2849.p1;c150939/f1p24/1908.p1	0	0	0	25.4695	0	0	0.373901	0.583883	8.48984	no change
c2286/f1p22/5048.p2;c5491/f1p20/2350.p1	0	0	0	25.4893	0	0	0.373901	0.583832	8.49645	no change
c27539/f1p10/3023.p2	0	0	0	0	25.531	0	0.373901	0.582066	8.51034	no change
c30990/f1p81/3606.p1;c1651/f1p84/4818.p1;c34420/f1p87/3811.p1	0	0	0	25.5554	0	0	0.373901	0.582148	8.51848	no change
c23751/f1p34/2716.p1	0	0	0	0	0	25.5801	0.373901	0.581175	8.52671	no change
c30917/f1p251/3541.p1	0	0	0	0	0	25.6236	0.373901	0.579388	8.54119	no change
c13480/f1p46/3203.p1;c89283/f1p36/1527.p1;c30714/f1p36/2870.p1	0	0	0	0	25.6701	0	0.373901	0.576712	8.55672	no change
c223111/f1p7/1504.p1	0	0	0	0	25.6997	0	0.373901	0.576586	8.56658	no change
c21036/f1p2/1435.p1	0	0	0	25.7161	0	0	0.373901	0.575592	8.57202	no change
c33058/f1p96/3584.p1	0	0	0	0	25.7473	0	0.373901	0.575879	8.58245	no change
c21603/f1p3/3341.p1	0	0	0	25.757	0	0	0.373901	0.574837	8.58567	no change
c35475/f1p131/3580.p1;c8183/f1p110/2299.p1;c25311/f1p152/3623.p1;c17659/f1p116/3854.p1;c189158/f1p119/1556.p1;c18640/f1p50/1916.p1	0	0	0	0	0	25.7596	0.373901	0.574027	8.58655	no change
c36457/f1p45/1809.p1;c31994/f1p178/3048.p1;c1560/f1p44/1931.p1;c83260/f1p23/1026.p1;c14704/f5p63/1784.p1	0	0	0	0	25.818	0	0.373901	0.571778	8.60599	no change
c130004/f1p3/856.p1;c21747/f1p3/1483.p1	0	0	0	0	25.8207	0	0.373901	0.570958	8.60689	no change
c264591/f1p18/1490.p1	0	0	0	0	0	25.8307	0.373901	0.570134	8.61024	no change
c122663/f2p8/1404.p1	0	0	0	0	25.8428	0	0.373901	0.570166	8.61428	no change
c17599/f1p34/3242.p1;c16168/f1p30/2377.p1	0	0	0	0	25.8474	0	0.373901	0.568503	8.61579	no change
c343764/f1p1/586.p2	0	0	0	0	25.9242	0	0.373901	0.564862	8.6414	no change
c28085/f1p55/3415.p1;c15997/f1p55/3370.p1	0	0	0	0	26.0379	0	0.373901	0.563685	8.67928	no change
c142895/f1p16/1734.p1	0	0	0	0	26.0443	0	0.373901	0.562588	8.68144	no change
c22742/f2p10/1187.p1	0	0	0	26.0588	0	0	0.373901	0.562606	8.68626	no change
c39003/f3p18/1695.p1;c32963/f1p15/2141.p1	0	0	0	26.2725	0	0	0.373901	0.55564	8.75749	no change
c90104/f1p7/1143.p1	0	0	0	0	26.282	0	0.373901	0.554156	8.76068	no change
c125368/f2p6/930.p1	0	0	0	26.2917	0	0	0.373901	0.55298	8.76391	no change
c4261/f1p2/1109.p1	0	0	0	0	26.372	0	0.373901	0.551134	8.79065	no change
c79/f1p55/9301.p1	0	0	0	0	0	26.4258	0.373901	0.549323	8.80859	no change
c21256/f2p47/2696.p1	0	0	0	0	0	26.4694	0.373901	0.547723	8.82314	no change
c338107/f1p6/584.p1	0	0	0	0	0	26.6195	0.373901	0.544248	8.87316	no change
c11881/f1p8/1250.p1	0	0	0	26.6442	0	0	0.373901	0.542816	8.88139	no change
c35690/f1p212/3557.p2	0	0	0	26.7945	0	0	0.373901	0.536092	8.93151	no change
c8435/f1p3/1455.p1	0	0	0	26.8918	0	0	0.373901	0.533286	8.96393	no change
c85001/f1p36/1274.p1	0	0	0	0	0	26.9475	0.373901	0.531023	8.98249	no change
c42313/f2p66/2000.p1	0	0	0	0	0	27.0713	0.373901	0.528397	9.02378	no change
c196638/f1p1/1663.p1	0	0	0	0	0	27.2836	0.373901	0.524213	9.09452	no change
c46930/f1p6/1524.p2	0	0	0	0	0	27.4926	0.373901	0.520829	9.1642	no change
c35978/f1p109/2620.p1	0	0	0	0	0	27.5655	0.373901	0.518858	9.1885	no change
c19692/f1p45/2260.p1;c1978/f1p60/4673.p1;c27165/f1p76/2759.p1;c31242/f1p73/2194.p1	0	0	0	0	27.5917	0	0.373901	0.5176	9.19724	no change
c141633/f1p1/1656.p1;c16325/f1p1/2499.p1;c217627/f1p1/1676.p1	0	0	0	0	0	28.2359	0.373901	0.509395	9.41198	no change
c177030/f1p1/1883.p1	0	0	0	0	30.0902	0	0.373901	0.473793	10.0301	no change
c22458/f1p40/2960.p1;c26671/f1p18/3142.p1	26.0878	26.8277	26.0296	0	26.1795	26.4439	0.373938	0.554093	-8.7739	no change
c21265/f2p46/3080.p1	25.1644	24.8897	24.712	24.5878	0	25.2661	0.374326	0.643332	-8.30409	no change
c138398/f5p13/1736.p1	0	25.6685	25.4923	25.3412	25.676	25.6939	0.374454	0.592022	8.51675	no change
c14427/f1p17/2969.p1	24.5727	25.524	25.18	0	25.3459	24.861	0.374776	0.642865	-8.35656	no change
c96162/f3p6/943.p1;c224655/f1p5/955.p1	26.2357	0	26.1949	25.3639	26.8232	26.4126	0.375188	0.571231	8.72305	no change
c63677/f1p5/1101.p1;c297048/f2p12/941.p1	31.3832	31.5319	31.246	31.7274	31.4399	31.3923	0.375268	0.815301	0.132887	no change
c338933/f1p0/698.p1	26.3704	24.9889	26.1459	26.375	26.2544	26.1672	0.375708	0.712408	0.430424	no change
c7644/f1p14/2493.p1	26.0503	0	26.3437	25.8897	26.049	26.5378	0.375912	0.583228	8.69412	no change
c24413/f1p36/2316.p1;c29697/f1p25/2220.p1	25.0858	0	25.4045	25.0992	25.1487	25.3647	0.376041	0.661833	8.37411	no change
c16945/f1p145/2048.p1	0	26.2494	26.8906	27.3736	25.0557	27.2455	0.376106	0.564811	8.84495	no change
c44088/f1p3/1059.p1;c12774/f1p3/984.p1	0	26.396	26.6618	26.5734	25.9585	26.9095	0.376488	0.576875	8.79453	no change
c21620/f1p5/1940.p1	0	26.139	26.9664	27.7645	25.7749	26.0239	0.376661	0.576682	8.81932	no change
c338282/f1p2/766.p1	25.134	23.9415	0	24.5923	24.3434	24.5364	0.376776	0.714142	8.13221	no change
c47840/f2p26/1604.p1;c9183/f1p22/1134.p1;c223539/f1p27/1187.p1	0	27.5362	27.0417	26.9738	27.5466	27.1722	0.376778	0.55521	9.03823	no change
c1479/f1p34/4642.p2	25.2911	25.1019	24.9039	26.0181	24.8466	25.4951	0.376962	0.711522	0.354261	no change
c18360/f1p6/2171.p1;c14825/f1p6/2991.p1	24.9266	24.95	24.3403	25.1191	24.4839	0	0.377389	0.713778	-8.20468	no change
c44468/f1p0/1096.p1	25.685	25.0249	0	24.5721	25.8908	25.4227	0.377501	0.683673	8.39193	no change
c265606/f1p2/1244.p1;c28910/f2p6/1256.p1	27.2575	28.075	0	27.4306	27.3959	27.9176	0.378081	0.558036	9.13724	no change
c118561/f2p3/952.p1	26.7182	27.0294	0	26.7106	26.7848	26.8511	0.37834	0.591906	8.86632	no change
c185567/f1p5/1266.p1;c106935/f3p5/1393.p1;c29924/f1p5/1180.p1	26.0295	26.344	26.1102	26.0226	26.4827	0	0.378486	0.644357	-8.65943	no change
c153084/f1p36/1513.p1;c24933/f1p29/2955.p1;c182915/f1p22/1442.p1;c28637/f1p36/2512.p2;c220417/f1p24/1656.p1	26.189	26.5507	27.0705	27.2277	26.8202	26.6686	0.378729	0.73274	0.302055	no change
c26914/f1p70/2576.p1	25.7225	24.993	25.7894	25.4241	0	25.7699	0.378947	0.701211	-8.43696	no change
c219364/f1p15/1454.p1;c71055/f1p12/1023.p1;c16327/f1p17/3019.p2;c188351/f1p12/1684.p1;c157626/f1p6/1133.p1;c122434/f1p14/1011.p1	0	25.4946	26.4293	25.4098	26.2446	25.9494	0.37897	0.677326	8.55996	no change
c81177/f1p40/1625.p1;c1031/f4p10/2275.p2;c293250/f1p7/845.p1;c30839/f1p10/2730.p1	24.2178	24.835	0	24.3747	24.6982	24.2013	0.379443	0.724794	8.0738	no change
c22703/f1p54/2382.p1;c178800/f1p45/2068.p1	26.4302	26.8096	25.689	25.9283	24.7752	26.4598	0.37955	0.736797	-0.588449	no change
c27336/f1p89/2708.p1;c24088/f1p66/1562.p1;c302414/f53p76/1720.p1;c190734/f1p42/1733.p1;c153935/f1p60/1904.p1;c14075/f1p206/3172.p1;c5884/f1p62/2378.p1;c11141/f1p69/2287.p1;c142069/f1p22/1579.p1;c30484/f1p78/2807.p1;c36747/f1p11/1572.p1	26.1909	26.3953	26.573	26.2164	26.805	26.8027	0.380016	0.758738	0.221622	no change
c238403/f1p11/1623.p1	0	25.5532	25.5949	25.812	25.1893	25.3493	0.38029	0.714113	8.40078	no change
c2328/f1p48/4404.p1;c13534/f1p54/3624.p1	25.1891	24.4212	25.2473	0	24.8214	25.3379	0.380764	0.72565	-8.23278	no change
c231257/f1p3/1639.p1	25.6338	0	25.6266	25.8802	25.2676	25.3381	0.380844	0.719339	8.4085	no change
c3265/f1p82/4109.p1;c12621/f1p78/2136.p1;c10545/f1p77/2152.p1;c8756/f1p78/2210.p1;c86184/f1p49/1189.p1	0	25.1725	26.4399	25.6667	26.7148	24.699	0.380931	0.713205	8.48933	no change
c266623/f1p22/1084.p1;c15847/f1p17/3152.p1	26.8538	26.6377	26.8868	27.1463	26.9469	26.7173	0.381143	0.8107	0.144065	no change
c26195/f1p46/2800.p1;c171435/f15p26/1416.p1;c32093/f1p20/3971.p1;c31291/f1p22/3006.p1	28.3812	28.7185	28.5633	28.5308	28.9677	28.645	0.381739	0.796608	0.160199	no change
c36290/f1p43/3835.p1	25.8977	26.2748	26.1171	0	26.1445	26.3681	0.381855	0.710472	-8.59233	no change
c148111/f1p19/1414.p1	0	25.5708	25.4429	24.9083	25.6271	25.5023	0.382256	0.724522	8.34133	no change
c146769/f1p2/1485.p1	0	26.0415	25.3657	25.438	25.6298	25.5534	0.382275	0.72364	8.4047	no change
c29100/f1p21/2608.p1;c14293/f1p23/3406.p1	0	27.4657	27.3679	27.3213	27.0859	27.3032	0.382457	0.658677	8.95893	no change
c39073/f1p82/1779.p1;c262789/f1p44/1576.p1;c3279/f1p173/3724.p1;c2392/f1p84/4595.p2;c33949/f1p80/3088.p1;c31732/f1p59/2871.p2;c33041/f1p77/2237.p1;c16745/f1p59/2973.p1;c15962/f1p58/2865.p1	30.692	30.6202	30.67	30.7278	30.4671	30.5533	0.382581	0.874237	-0.0779565	no change
c237709/f1p37/1927.p1	28.3058	28.3531	28.6183	28.4801	28.7686	28.4442	0.382718	0.815292	0.138536	no change
c499/f5p28/2216.p1	25.827	0	25.5605	25.4139	25.574	25.567	0.382813	0.725432	8.3891	no change
c270626/f1p2/1441.p1	0	23.6875	23.9491	23.7672	23.3915	23.7757	0.383462	0.745925	7.7659	no change
c28147/f1p2/1010.p1	26.0064	26.0124	25.5129	25.0075	0	27.0276	0.383631	0.724812	-8.49883	no change
c11663/f1p15/1368.p1	25.6898	25.8295	26.7753	26.7532	26.0799	26.6313	0.383683	0.710701	0.389933	no change
c117774/f1p4/937.p1	25.9496	25.8822	0	25.7447	25.379	26.0312	0.383938	0.7257	8.44103	no change
c2817/f1p41/5351.p1	26.3344	26.067	25.8545	26.0829	26.6195	26.184	0.38432	0.762327	0.210182	no change
c305737/f2p9/1135.p1	26.955	26.3979	27.0368	26.7304	26.4475	26.5772	0.384346	0.76379	-0.211554	no change
c33078/f1p15/946.p1	26.0268	26.4661	26.413	26.9353	26.0909	0	0.384495	0.723102	-8.62657	no change
c33155/f1p36/922.p1	0	26.5922	26.9036	26.5404	27.0675	25.9989	0.384524	0.720541	8.70367	no change
c36127/f1p39/3387.p1;c4762/f1p340/3180.p1	25.8012	26.4087	25.9557	26.0016	26.0194	25.1602	0.385355	0.72044	-0.328138	no change
c5775/f1p181/2494.p1;c93/f1p149/4216.p1;c1336/f1p143/5181.p1;c71278/f1p71/2074.p1;c79776/f4p13/1430.p1;c22631/f1p182/3016.p1;c266597/f1p30/1558.p1;c92569/f1p38/1268.p1	24.8763	0	24.6034	24.3525	24.235	24.9876	0.385423	0.740986	8.03179	no change
c9116/f1p24/2068.p1	0	26.5479	26.2046	26.7352	26.2199	25.4834	0.385677	0.725797	8.56199	no change
c5992/f3p2/1287.p1	25.839	26.0742	26.0103	25.7509	26.2976	26.7114	0.386158	0.73723	0.278789	no change
c20276/f1p85/1207.p1	0	22.0163	22.696	21.9504	22.5956	21.9092	0.386181	0.759221	7.24762	no change
c29111/f1p2/1567.p1;c84690/f1p1/1449.p1	25.3331	25.8103	25.318	0	25.5288	25.969	0.387319	0.739233	-8.32118	no change
c36522/f1p101/2323.p1	26.6544	26.3921	26.1864	0	26.7448	26.6258	0.387399	0.730234	-8.62078	no change
c40103/f1p2/1037.p1	26.761	26.7699	26.3569	26.7553	26.6721	26.9017	0.387536	0.807649	0.147106	no change
c7451/f5p22/2197.p1;c221099/f1p16/1443.p1	24.9807	25.9199	25.3848	26.5851	25.3957	25.6257	0.387558	0.711196	0.440352	no change
c37323/f3p38/2061.p1	26.6603	26.6192	26.8635	26.7547	27.1823	26.6999	0.388107	0.793264	0.164642	no change
c7570/f1p165/3660.p1;c1138/f1p100/4017.p1;c191971/f1p120/1506.p1;c42401/f1p127/1985.p1;c35161/f1p131/2794.p1;c32798/f1p136/2843.p1;c33631/f1p121/2140.p1;c6583/f1p24/2354.p1;c7151/f1p103/2921.p1;c27619/f1p127/2261.p1;c47680/f1p23/1650.p1	28.8835	28.8727	29.0527	28.9887	28.9199	29.1862	0.389472	0.857138	0.0952988	no change
c273465/f1p5/1347.p1	27.0843	27.7586	26.7646	27.8307	0	27.2405	0.390059	0.730076	-8.84542	no change
c30205/f1p24/3552.p1;c16317/f1p14/3505.p1	27.852	27.8558	28.4391	27.846	27.8957	27.8397	0.390302	0.776217	-0.188534	no change
c27131/f1p43/3864.p1	24.9051	25.214	25.3854	25.4267	25.5663	0	0.390872	0.748532	-8.17051	no change
c109767/f1p7/1048.p2	26.6242	26.628	27.4481	27.2474	27.263	27.0123	0.391657	0.739084	0.274151	no change
c315976/f1p18/1515.p1	0	25.3646	26.2291	25.964	25.309	25.0556	0.392331	0.748483	8.24499	no change
c32763/f1p34/2292.p1;c1914/f1p35/2700.p1;c153537/f2p36/1531.p1;c32154/f1p35/2452.p1	26.8956	27.262	0	26.9146	26.7221	26.4573	0.392476	0.742097	8.64542	no change
c58610/f1p76/2287.p1	32.6864	32.6882	32.797	32.6708	32.8049	32.95	0.392876	0.868356	0.084699	no change
c24514/f1p29/3617.p1;c79969/f1p10/2190.p1;c270889/f1p15/1060.p1	25.9914	0	26.3386	25.9866	25.6477	25.706	0.393328	0.74923	8.33676	no change
c89623/f1p7/1057.p1;c3079/f16p11/1059.p1;c90508/f1p10/1535.p1;c279270/f1p10/1825.p1	26.6994	26.5604	26.7526	26.532	26.9334	26.9937	0.393389	0.804985	0.148877	no change
c40691/f1p124/3359.p1;c15383/f1p29/2684.p1;c17086/f1p12/2135.p1;c31760/f1p110/2254.p1;c63400/f1p149/2239.p1	26.3185	0	26.0564	25.7403	25.6552	26.0011	0.393488	0.747589	8.34056	no change
c36205/f1p5/2112.p1;c47050/f1p9/1421.p1;c17159/f1p10/2969.p1;c145274/f1p7/1540.p1;c19053/f1p9/2039.p1	28.8251	28.5583	0	28.5622	28.4345	27.7139	0.394984	0.738396	9.10908	no change
c12553/f1p23/2352.p1	0	26.6573	26.1829	25.9132	25.8348	26.2434	0.395114	0.74841	8.38372	no change
c23496/f1p7/2515.p2	25.5504	25.4284	25.1441	25.6562	25.9266	0	0.395297	0.753135	-8.18005	no change
c13960/f1p532/3269.p1;c32145/f1p345/2862.p1	28.8019	28.6208	28.54	29.0329	28.6992	28.6424	0.395429	0.815628	0.137283	no change
c18744/f3p5/1424.p1	25.7655	25.7471	0	24.8136	25.9136	25.2798	0.39575	0.753907	8.16478	no change
c69954/f1p13/1782.p2	0	26.6906	26.5813	26.2812	26.2636	26.0158	0.396193	0.749141	8.42954	no change
c68247/f1p220/2136.p1;c35775/f1p70/2544.p1	28.7197	28.7652	29.1754	28.6699	28.9532	28.4554	0.396378	0.7749	-0.193968	no change
c32339/f1p4/2247.p1	25.3901	25.7537	25.009	25.5579	24.2508	25.0948	0.39641	0.70933	-0.41646	no change
c68484/f3p2/1100.p1	0	25.8344	26.0769	24.9891	25.7593	25.7796	0.396831	0.75413	8.20555	no change
c223437/f1p16/1132.p2	25.4439	24.1928	0	24.3008	24.1169	24.7562	0.397159	0.757376	7.84574	no change
c165437/f1p2/801.p1	26.5571	26.5328	27.1833	26.6391	27.5595	27.0422	0.397804	0.724344	0.322536	no change
[truncated: 2,711 more rows]
