# Supplementary material for: Transcriptome in Combination Proteome Unveils the Phenylpropane Pathway Involved in Garlic (Allium sativum) Greening
Source: Front Nutr. 2021 Nov 1;8:764133. doi: 10.3389/fnut.2021.764133 (PMC8591526; doi:10.3389/fnut.2021.764133)
Supplement: Supplementary file 10 [file Table_10.XLSX]

## Sheet: Sheet3
LW1						PZ1
	Ratio	Ratio Error	Cq Mean	Cq Error			Ratio	Ratio Error	Cq Mean	Cq Error
actin	-	-	27.68	0.01		actin	-	-	26.73	0.05
c11315/f1p23/2741	2.3	0.156	26.32	0.02		c11315/f1p23/2741	6.8	0.4758	23.91	0.04
c116256/f2p5/1450	2.4	0.086	26.28	0.02		c116256/f2p5/1450	4.3	0.02238	24.36	0.01
c174936/f2p3/1715	1.8	0.0165	26.43	0.03		c174936/f2p3/1715	13.7	0.5701	23.21	0.05
c261046/f2p6/2013	1.8	0.0236	26.43	0.04		c261046/f2p6/2013	4.1	0.2033	24.46	0.07
c3369/f1p14/2256	2.1	0.0178	26.34	0.01		c3369/f1p14/2256	3.1	0.01199	24.59	0.01
c44043/f1p3/1144	1.3	0.0369	26.57	0.02		c44043/f1p3/1144	3.8	0.0214	24.51	0.06
c61149/f1p35/2029	1.9	0.0469	26.38	0.01		c61149/f1p35/2029	5.8	0.0416	24.02	0.19
c70286/f1p12/1308	1.3	0.0312	26.57	0.03		c70286/f1p12/1308	3.2	0.6125	24.56	0.07
c86756/f1p3/1001	2.3	0.0463	26.32	0.01		c86756/f1p3/1001	10.6	0.231	23.61	0.03
c88562/f1p10/1325	2.1	0.0987	26.34	0.04		c88562/f1p10/1325	8.1	0.165	23.72	0.05
LW2						PZ2
	Ratio	Ratio Error	Cq Mean	Cq Error			Ratio	Ratio Error	Cq Mean	Cq Error
actin	-	-	26.89	0.01		actin	-	-	25.19	0.08
c11315/f1p23/2741	2.9	0.189	25.12	0.09		c11315/f1p23/2741	4.9	0.0512	23.13	0.03
c116256/f2p5/1450	2.9	0.097	25.12	0.02		c116256/f2p5/1450	5.1	0.0926	23.01	0.05
c174936/f2p3/1715	1.7	0.039	25.88	0.08		c174936/f2p3/1715	12.8	0.1623	22.06	0.01
c261046/f2p6/2013	2.8	0.102	25.34	0.07		c261046/f2p6/2013	6.3	0.675	22.93	0.02
c3369/f1p14/2256	2.6	0.0782	25.41	0.09		c3369/f1p14/2256	4.2	0.04368	23.38	0.03
c44043/f1p3/1144	1.8	0.0682	25.83	0.06		c44043/f1p3/1144	5.6	0.04389	22.98	0.06
c61149/f1p35/2029	2.3	0.0923	25.49	0.03		c61149/f1p35/2029	3.4	0.03424	23.52	0.03
c70286/f1p12/1308	2.3	0.0863	25.49	0.02		c70286/f1p12/1308	14.74	0.978	23.49	0.04
c86756/f1p3/1001	2.7	0.0915	25.39	0.07		c86756/f1p3/1001	12.1	1.036	22.16	0.03
c88562/f1p10/1325	1.6	0.0853	25.96	0.05		c88562/f1p10/1325	6.8	0.156	22.89	0.01
LW2						PZ3
	Ratio	Ratio Error	Cq Mean	Cq Error			Ratio	Ratio Error	Cq Mean	Cq Error
actin	-	-	28.12			actin	-	-	25.42
c11315/f1p23/2741	2.9	0.168	26.76	0.01		c11315/f1p23/2741	4.1	0.0158	24.23	0.01
c116256/f2p5/1450	2.9	0.235	26.02	0.02		c116256/f2p5/1450	7.6	0.0163	23.21	0.03
c174936/f2p3/1715	1.7	0.097	26.49	0.01		c174936/f2p3/1715	13.6	0.236	22.49	0.06
c261046/f2p6/2013	2.8	0.365	26.54	0.09		c261046/f2p6/2013	4.2	0.0723	24.19	0.04
c3369/f1p14/2256	2.6	0.096	26.96	0.08		c3369/f1p14/2256	5.7	0.362	23.86	0.01
c44043/f1p3/1144	1.8	0.127	26.49	0.08		c44043/f1p3/1144	4.6	0.0631	24.01	0.06
c61149/f1p35/2029	2.3	0.672	26.39	0.06		c61149/f1p35/2029	5	0.165	23.92	0.02
c70286/f1p12/1308	2.3	0.046	26.81	0.07		c70286/f1p12/1308	5.6	0.238	23.88	0.09
c86756/f1p3/1001	2.7	0.053	26.96	0.08		c86756/f1p3/1001	11.5	0.678	22.63	0.04
c88562/f1p10/1325	1.6	0.631	26.43	0.06		c88562/f1p10/1325	7.7	0.637	23.18	0.03
