# Supplementary material for: Transcriptome in Combination Proteome Unveils the Phenylpropane Pathway Involved in Garlic (Allium sativum) Greening
Source: Front Nutr. 2021 Nov 1;8:764133. doi: 10.3389/fnut.2021.764133 (PMC8591526; doi:10.3389/fnut.2021.764133)
Supplement: Supplementary file 11 [file Table_11.XLSX]

## Sheet: Sheet1
Total polyphenols content	（mg/g, fresh weight)			Caffeic acid content	（ug/g, fresh weight)
PZ garlic	0 days	30 days		PZ garlic	0 days	30 days
Parallel 1	0.451415	1.02689		Parallel 1	1.99893	4.40409
Parallel 2	0.531604	1.04104		Parallel 2	2.03169	4.38
Parallel 3	0.555189	1.05519		Parallel 3	1.94567	4.40706
Average	0.512736	1.04104		Average	1.9921	4.39705
LW garlic				LW garlic
Parallel 1	0.512736	0.989151		Parallel 1	1.78167	3.4649
Parallel 2	0.517453	0.937264		Parallel 2	1.77595	3.43554
Parallel 3	0.479717	0.989151		Parallel 3	1.78735	3.4738
Average	0.503302	0.971855		Average	1.78166	3.45808
Ferulic acid content	（ug/g, fresh weight)			p-Coumaric acid content	（ug/g, fresh weight)
PZ garlic	0 days	30 days		PZ garlic	0 days	30 days
Parallel 1	1.05026	3.30632		Parallel 1	0.225895	0.454433
Parallel 2	1.08494	3.26724		Parallel 2	0.227315	0.454023
Parallel 3	1.04635	3.31204		Parallel 3	0.226396	0.466372
Average	1.06052	3.2952		Average	0.226535	0.458276
LW garlic				LW garlic
Parallel 1	0.896819	2.80242		Parallel 1	0.211408	0.439865
Parallel 2	0.891841	2.86668		Parallel 2	0.209702	0.439542
Parallel 3	0.895418	2.91974		Parallel 3	0.211796	0.42365
Average	0.894692	2.86295		Average	0.210969	0.434352
